# Supplementary material for: Minimum epistasis interpolation for sequence-function relationships
Source: Nat Commun. 2020 Apr 14;11:1782. doi: 10.1038/s41467-020-15512-5 (PMC7156698; doi:10.1038/s41467-020-15512-5)
Supplement: Supplementary file 2 — Supplementary Software 1 [file 41467_2020_15512_MOESM2_ESM.zip]

Archive with 13 entries (10 files):
- Supplementary software 1/
- Supplementary software 1/GB1_L1.R
- __MACOSX/
- __MACOSX/Supplementary software 1/
- __MACOSX/Supplementary software 1/._GB1_L1.R
- Supplementary software 1/SparseRF.R
- __MACOSX/Supplementary software 1/._SparseRF.R
- Supplementary software 1/Minimum_epistasis_interpolation.nb
- __MACOSX/Supplementary software 1/._Minimum_epistasis_interpolation.nb
- Supplementary software 1/README.txt
- __MACOSX/Supplementary software 1/._README.txt
- Supplementary software 1/TF.R
- __MACOSX/Supplementary software 1/._TF.R
