# Supplementary material for: Minimum epistasis interpolation for sequence-function relationships
Source: Nat Commun. 2020 Apr 14;11:1782. doi: 10.1038/s41467-020-15512-5 (PMC7156698; doi:10.1038/s41467-020-15512-5)
Supplement: Supplementary file 2 — Supplementary Software 1 [file 41467_2020_15512_MOESM2_ESM.zip › Supplementary software 1/SparseRF.R]

install.packages("glmnet", repos = "http://cran.us.r-project.org")
install.packages("Matrix", repos = "http://cran.us.r-project.org")


library(tidyverse)
library(broom)
library(glmnet)
library(Matrix)

wd="myfolder/SparseRF"
setwd(wd)


#########

rules=read.table(file = 'rules.tsv', sep = '\t', header = FALSE)
design <- sparseMatrix(rules[[1]],rules[[2]])
dim(design)


# Threeway L1

start_time <- Sys.time()

for (i in 1:13){
	for (j in 1:3){

tr=as.integer(unlist(read.table(file=paste('tr_',i,".tsv",sep=''), header = FALSE)))
response=read.table(file = paste('f_',j,'.tsv',sep = ''),sep = '\t', header = FALSE)[[1]]
write.table(as.matrix(predict(cv.glmnet(design[tr,], response[tr],alpha=1), newx = design)), file=paste("pd_3way_L1_", j, "_", i, ".tsv", sep=""), quote=FALSE, sep='\t', col.names = NA)
		
	}
}
end_time <- Sys.time()
end_time - start_time
