# Supplementary material for: Minimum epistasis interpolation for sequence-function relationships
Source: Nat Commun. 2020 Apr 14;11:1782. doi: 10.1038/s41467-020-15512-5 (PMC7156698; doi:10.1038/s41467-020-15512-5)
Supplement: Supplementary file 2 — Supplementary Software 1 [file 41467_2020_15512_MOESM2_ESM.zip › Supplementary software 1/Minimum_epistasis_interpolation.nb]

(* Content-type: application/vnd.wolfram.mathematica *)

(*** Wolfram Notebook File ***)
(* http://www.wolfram.com/nb *)

(* CreatedBy='Mathematica 12.0' *)

(*CacheID: 234*)
(* Internal cache information:
NotebookFileLineBreakTest
NotebookFileLineBreakTest
NotebookDataPosition[       158,          7]
NotebookDataLength[   1917732,      43502]
NotebookOptionsPosition[   1843329,      42440]
NotebookOutlinePosition[   1843670,      42455]
CellTagsIndexPosition[   1843627,      42452]
WindowFrame->Normal*)

(* Beginning of Notebook Content *)
Notebook[{
Cell[TextData[{
 "This ",
 StyleBox["Mathematica",
  FontSlant->"Italic"],
 " notebook contains all calculations in the the paper \
\[OpenCurlyDoubleQuote]Minimum epistasis interpolation for sequence-function \
relationships\[CloseCurlyDoubleQuote]. The notebook is divided into six main \
sections. The first section contains analyses for the crater landscape. The \
second section contains analysis using simulated sparse fitness landscapes. \
The third section contains analyses and visualization of the GB1 data set (Wu \
et al. 2016). The fourth section contains analyses of the transcription \
factor binding microarray data (Weirauch et al. 2014). The last two sections \
contain analyses of other Hamming class landscapes for the supplementary \
figures. \n\nThe GB1 data can be downloaded at \
https://doi.org/10.7554/eLife.16965.024. E-scores of the protein binding \
microarray data can be accessed via the Cis-BP database \
http://cisbp.ccbr.utoronto.ca, Database Build 0.90). Details of download \
information can be found in the corresponding sections. \n\nTo run this \
notebook on your computer, first set the working directory in the beginning \
of the notebook by replacing \[OpenCurlyDoubleQuote]myfolder\
\[CloseCurlyDoubleQuote] with the path for your working folder. \n\nEach \
section contains all the variables and functions used within that section and \
thus can be evaluated individually.\n\nFor readers interested in the \
implementation of the minimum epistasis interpolation, the \
\[OpenCurlyDoubleQuote]Functions\[CloseCurlyDoubleQuote] subsection in the \
Crater landscape section contains all functions needed for an implementation \
to other datasets. The most important function is \
\[OpenCurlyDoubleQuote]Cinterp\[CloseCurlyDoubleQuote], which implements the \
minimum epistasis interpolation algorithm. Details can be found in comments \
next to the function definitions. The primary limitation on the size of the \
landscapes that can be analyzed is that sufficient RAM must be available to \
fit a sparse representation of the corresponding graph Laplacian.\n\nFor \
readers interested in the visualization procedure used in Figure 5, the \
subsection \[OpenCurlyDoubleQuote]B. Visualization of GB1 landscape - Figure \
5&Figure S5\[CloseCurlyDoubleQuote] in the \[OpenCurlyDoubleQuote]Protein GB1\
\[CloseCurlyDoubleQuote] section contains an example applied to the GB1 \
dataset. This subsection contains all functions needed for visualization of \
other landscapes. This visualization procedure was first described in \
McCandlish (2011) and is adapted here for continuous time, see McCandlish, \
Shah, and Plotkin (2016) for details of the eigendecomposition of the rate \
matrix for evolution under weak mutation in continuous time.\n\nFor readers \
interested in the final interpolated values for the GB1 landscape (i.e. using \
all available experimental data) and/or the smoothed values derived from this \
interpolation procedure, these values are computed in the subsection \
\[OpenCurlyDoubleQuote]B. Visualization of GB1 landscape - Figure 5&Figure S5\
\[CloseCurlyDoubleQuote] in the cell marked \[OpenCurlyDoubleQuote]Step 1. \
Imputation of full landscape\[CloseCurlyDoubleQuote].\n\nPlease note that the \
subsection \[OpenCurlyDoubleQuote]A. Comparison between the minimum epistasis \
interpolation and the regression models\[CloseCurlyDoubleQuote] contains \
cells that will take hours up to days to run. This is due primarily to the \
large amount of time for the cross-validation needed to choose the \
regularization parameters for the regularized regression models. Therefore we \
do not recommend evaluating all cells in the GB1 section at once. The cells \
that take a long time to complete are marked with *, along with the estimated \
time for completion. \n"
}], "Text",
 CellChangeTimes->{{3.766225429738976*^9, 3.76622544223195*^9}, {
   3.766225519082309*^9, 3.766225522561247*^9}, {3.76622568541383*^9, 
   3.766225735737409*^9}, {3.766225780413898*^9, 3.7662257863474007`*^9}, {
   3.7662258348906183`*^9, 3.766225941763829*^9}, {3.766225973896421*^9, 
   3.76622621201757*^9}, {3.766226246177451*^9, 3.76622625639718*^9}, {
   3.7662262879003887`*^9, 3.76622639642638*^9}, {3.766226444087833*^9, 
   3.766226483641644*^9}, {3.766226715869197*^9, 3.7662267470252943`*^9}, {
   3.766310720134638*^9, 3.766310723727655*^9}, {3.76631432702223*^9, 
   3.766314334633295*^9}, {3.766314376480864*^9, 3.766314404384777*^9}, {
   3.766338079362916*^9, 3.766338107007051*^9}, {3.766916855331789*^9, 
   3.766916885193149*^9}, {3.766916930903267*^9, 3.766916944598784*^9}, {
   3.7669170219973783`*^9, 3.766917043034986*^9}, {3.7669170857143307`*^9, 
   3.766917340159889*^9}, {3.766918920818676*^9, 3.766919068148017*^9}, 
   3.766919133004386*^9, {3.766926112356255*^9, 3.7669261458864813`*^9}, {
   3.76692728604208*^9, 3.766927359721752*^9}, {3.766928152375717*^9, 
   3.766928152723114*^9}, 3.766928209184808*^9, {3.788133004337885*^9, 
   3.7881330498419943`*^9}, 3.788133096867557*^9, {3.788133149211258*^9, 
   3.788133156915867*^9}, {3.788285169859758*^9, 3.788285183803249*^9}, {
   3.792934436369615*^9, 3.7929345766438913`*^9}, {3.792934619074758*^9, 
   3.7929346685327787`*^9}, {3.7929347054309473`*^9, 3.792934813426751*^9}, 
   3.79293484772416*^9, {3.792935125651005*^9, 3.792935215755165*^9}, {
   3.7929403618719177`*^9, 3.792940365129816*^9}, {3.79296900783747*^9, 
   3.792969009907605*^9}, {3.792969099144799*^9, 
   3.792969114885892*^9}},ExpressionUUID->"0f8f1f3b-720d-41d3-a095-\
1f70d76b736e"],

Cell["Set working directory here:", "Text",
 CellChangeTimes->{{3.766225422236376*^9, 3.7662254260671*^9}, {
   3.7669173633097067`*^9, 3.766917420515403*^9}, 3.7915484709552183`*^9, {
   3.7929346381746387`*^9, 
   3.792934638874709*^9}},ExpressionUUID->"a22d9e71-fca7-4308-b60c-\
c58aeb1a6b3d"],

Cell[BoxData[
 RowBox[{
  RowBox[{"wd", "=", "\"\<myfolder\>\""}], ";"}]], "Input",
 CellChangeTimes->{{3.765560621962389*^9, 3.765560623297173*^9}, {
   3.7663383356697407`*^9, 3.766338337376865*^9}, {3.766932981987678*^9, 
   3.766932988523131*^9}, {3.767304048352874*^9, 3.767304050065192*^9}, {
   3.76846630619412*^9, 3.7684663094227037`*^9}, 3.780930348183234*^9, {
   3.787679575081962*^9, 3.787679577150133*^9}, {3.787872140735416*^9, 
   3.787872141232963*^9}, 3.78793122575443*^9, {3.788285163110261*^9, 
   3.788285163227054*^9}, 3.792933903607402*^9, 3.7929685959084806`*^9, {
   3.79296912730256*^9, 3.7929691299546003`*^9}, 3.7930116322611732`*^9, {
   3.793012248081065*^9, 
   3.793012249147704*^9}},ExpressionUUID->"a8633213-3221-4f03-9dd9-\
440ea7372ff8"],

Cell[BoxData[
 RowBox[{
  RowBox[{"SetDirectory", "[", "wd", "]"}], ";"}]], "Input",
 CellChangeTimes->{{3.788130960552164*^9, 3.7881309673637657`*^9}},
 CellLabel->
  "In[133]:=",ExpressionUUID->"5a6a370a-15b7-4f6a-8d1a-ff0c1cb74c69"],

Cell[BoxData[
 RowBox[{
  RowBox[{"(*", 
   RowBox[{
    RowBox[{"Define", " ", 
     RowBox[{"0", "^", "0"}]}], " ", "=", " ", "1"}], "*)"}], 
  "\[IndentingNewLine]", 
  RowBox[{
   RowBox[{
    RowBox[{"Unprotect", "[", "Power", "]"}], ";"}], "\n", 
   RowBox[{
    RowBox[{
     RowBox[{"Power", "[", 
      RowBox[{
       RowBox[{"0", "|", "0."}], ",", 
       RowBox[{"0", "|", "0."}]}], "]"}], "=", "1"}], ";"}], "\n", 
   RowBox[{
    RowBox[{"Protect", "[", "Power", "]"}], ";"}]}]}]], "Input",
 CellChangeTimes->{{3.7250350796019382`*^9, 3.7250350796112423`*^9}, {
   3.725624608313841*^9, 3.725624609027833*^9}, 3.7270198183754396`*^9, {
   3.7270199736706*^9, 3.727019978128377*^9}, 3.73352079372535*^9, 
   3.754220914800668*^9, {3.7655606261799994`*^9, 3.765560626903756*^9}, {
   3.766226582033436*^9, 3.766226600271492*^9}, 3.76622677287366*^9, 
   3.7850879170855618`*^9, {3.787678551917791*^9, 3.787678552649495*^9}, {
   3.7881309784096613`*^9, 3.78813097932088*^9}},
 CellLabel->
  "In[134]:=",ExpressionUUID->"16e52d9f-df48-43d9-84bb-4209f7c41cf6"],

Cell[CellGroupData[{

Cell["Crater landscape", "Chapter",
 CellChangeTimes->{{3.787574195969153*^9, 3.7875741979442596`*^9}, {
  3.787680736208227*^9, 3.787680741706544*^9}, {3.7881329959507523`*^9, 
  3.788132996208765*^9}},ExpressionUUID->"a049f2b1-c705-4a25-950c-\
53b7e1727636"],

Cell["\<\
To evaluate any cell, first run the \[OpenCurlyDoubleQuote]Set parameter\
\[CloseCurlyDoubleQuote] and the \[OpenCurlyDoubleQuote]Functions\
\[CloseCurlyDoubleQuote] cells!\
\>", "Text",
 CellChangeTimes->{{3.78787177417679*^9, 
  3.7878718181847553`*^9}},ExpressionUUID->"fd8316ec-7374-42d6-9385-\
4e60dfc149d6"],

Cell[CellGroupData[{

Cell["Set parameters", "Section",
 CellChangeTimes->{{3.7330678736663647`*^9, 3.7330678747298183`*^9}, {
  3.765806526723897*^9, 
  3.765806528697302*^9}},ExpressionUUID->"d9a6a1f2-d48b-4c8e-87ec-\
7cde424ed27f"],

Cell[CellGroupData[{

Cell[BoxData[{
 RowBox[{
  RowBox[{
   RowBox[{"alpha", "=", "2"}], ";"}], 
  RowBox[{"(*", " ", 
   RowBox[{"alleles", " ", "per", " ", "site"}], " ", 
   "*)"}]}], "\[IndentingNewLine]", 
 RowBox[{
  RowBox[{
   RowBox[{"l", "=", "16"}], ";"}], 
  RowBox[{"(*", " ", 
   RowBox[{"length", " ", "of", " ", "sequence"}], " ", 
   "*)"}]}], "\[IndentingNewLine]", 
 RowBox[{
  RowBox[{"A", "=", 
   RowBox[{"Range", "[", 
    RowBox[{"0", ",", 
     RowBox[{"alpha", "-", "1"}]}], "]"}]}], " ", 
  RowBox[{"(*", 
   RowBox[{"the", " ", "alphabet"}], "*)"}], ";"}], "\[IndentingNewLine]", 
 RowBox[{
  RowBox[{"sequences", "=", 
   RowBox[{"Tuples", "[", 
    RowBox[{"A", ",", "l"}], "]"}]}], 
  RowBox[{"(*", 
   RowBox[{"set", " ", "of", " ", "all", " ", "sequences"}], "*)"}], 
  ";"}], "\n", 
 RowBox[{
  RowBox[{"nfaces", "=", 
   RowBox[{
    RowBox[{"Binomial", "[", 
     RowBox[{"l", ",", "2"}], "]"}], " ", 
    RowBox[{"(", 
     RowBox[{
      RowBox[{"Binomial", "[", 
       RowBox[{"alpha", ",", "2"}], "]"}], "^", "2"}], " ", ")"}], " ", 
    RowBox[{"alpha", "^", 
     RowBox[{"(", 
      RowBox[{"l", "-", "2"}], ")"}]}]}]}], " ", 
  RowBox[{"(*", 
   RowBox[{
   "Number", " ", "of", " ", "faces", " ", "of", " ", "the", " ", "sequence", 
    " ", "space"}], "*)"}]}], "\[IndentingNewLine]", 
 RowBox[{
  RowBox[{"wt", "=", 
   RowBox[{"ConstantArray", "[", 
    RowBox[{"0", ",", "l"}], "]"}]}], ";"}], "\[IndentingNewLine]", 
 RowBox[{
  RowBox[{"mks", "=", 
   RowBox[{"Table", "[", 
    RowBox[{
     RowBox[{
      RowBox[{"Binomial", "[", 
       RowBox[{"l", ",", "k"}], "]"}], 
      RowBox[{
       RowBox[{"(", 
        RowBox[{"alpha", "-", "1"}], ")"}], "^", "k"}]}], ",", 
     RowBox[{"{", 
      RowBox[{"k", ",", "0", ",", "l"}], "}"}]}], "]"}]}], ";"}]}], "Input",
 CellChangeTimes->{{3.7208690778559647`*^9, 3.720869098613916*^9}, 
   3.7209801568107224`*^9, {3.720981410480034*^9, 3.720981411782667*^9}, {
   3.720981743327244*^9, 3.720981743446714*^9}, {3.720983262172689*^9, 
   3.720983264572999*^9}, {3.720983657677683*^9, 3.720983660549622*^9}, {
   3.721041618974846*^9, 3.7210416193390427`*^9}, 3.721059511448679*^9, {
   3.721060088741293*^9, 3.721060089116057*^9}, 3.7210613125714903`*^9, {
   3.721064962832567*^9, 3.72106496367161*^9}, {3.7210651453323*^9, 
   3.721065148790135*^9}, {3.721065202932889*^9, 3.7210652031206093`*^9}, 
   3.72130233143683*^9, {3.721305031863861*^9, 3.721305032639525*^9}, {
   3.7215831967532454`*^9, 3.721583201609335*^9}, {3.721587858418406*^9, 
   3.721587864506833*^9}, 3.721737266453678*^9, 3.7226202660156507`*^9, 
   3.724946094591215*^9, {3.727019885982212*^9, 3.727019964244804*^9}, {
   3.727370827330284*^9, 3.7273708622561903`*^9}, {3.728643413758403*^9, 
   3.72864344843158*^9}, {3.7287447535520077`*^9, 3.72874475379846*^9}, {
   3.728759860374497*^9, 3.728759890526147*^9}, {3.728759963751872*^9, 
   3.728759967193803*^9}, {3.728760062728982*^9, 3.7287600662268753`*^9}, 
   3.728760366350576*^9, 3.733518499712592*^9, 3.7542326208817883`*^9, {
   3.762085004173799*^9, 3.762085006746873*^9}, {3.762085048041238*^9, 
   3.762085048485059*^9}, {3.7658068166454077`*^9, 3.765806822578775*^9}, {
   3.7658068567367353`*^9, 3.765806859950569*^9}, {3.7662267879610853`*^9, 
   3.766226812060207*^9}, {3.787918280202648*^9, 3.7879183037455463`*^9}},
 CellLabel->"In[33]:=",ExpressionUUID->"df80a0af-e929-45cf-8145-b7ba542864de"],

Cell[BoxData["1966080"], "Output",
 CellChangeTimes->{3.7662281404947443`*^9, 3.7849771995785027`*^9, 
  3.7864547200392*^9, 3.786662859367076*^9, 3.78741410128762*^9, 
  3.787678489151778*^9, 3.787872159755748*^9, 3.787873600855933*^9, 
  3.7879183040406733`*^9, 3.788103721593903*^9, 3.79293633405925*^9},
 CellLabel->"Out[37]=",ExpressionUUID->"9617aca0-aa50-46ab-943a-6e20ac9ec029"]
}, Open  ]]
}, Closed]],

Cell[CellGroupData[{

Cell["Functions", "Section",
 CellChangeTimes->{{3.7335158887380867`*^9, 
  3.733515889676353*^9}},ExpressionUUID->"6fd511b4-0562-4c2f-b66f-\
51af8628a0f1"],

Cell[BoxData[
 RowBox[{
  RowBox[{"(*", 
   RowBox[{"Krawtchouk", " ", "polynomial"}], "*)"}], "\[IndentingNewLine]", 
  RowBox[{
   RowBox[{
    RowBox[{"w", "[", 
     RowBox[{"k_", ",", "d_"}], "]"}], ":=", 
    RowBox[{
     SuperscriptBox["alpha", 
      RowBox[{"(", 
       RowBox[{"-", "l"}], ")"}]], 
     RowBox[{
      UnderoverscriptBox["\[Sum]", 
       RowBox[{"q", "=", "0"}], 
       RowBox[{"Min", "[", 
        RowBox[{"k", ",", "d"}], "]"}]], 
      RowBox[{
       SuperscriptBox[
        RowBox[{"(", 
         RowBox[{"-", "1"}], ")"}], "q"], 
       SuperscriptBox[
        RowBox[{"(", 
         RowBox[{"alpha", "-", "1"}], ")"}], 
        RowBox[{"k", "-", "q"}]], 
       RowBox[{"Binomial", "[", 
        RowBox[{"d", ",", "q"}], "]"}], 
       RowBox[{"Binomial", "[", 
        RowBox[{
         RowBox[{"l", "-", "d"}], ",", 
         RowBox[{"k", "-", "q"}]}], "]"}]}]}]}]}], "\n", 
   RowBox[{
    RowBox[{"wkd", " ", "=", " ", 
     RowBox[{"Table", "[", 
      RowBox[{
       RowBox[{"w", "[", 
        RowBox[{"k", ",", "d"}], "]"}], ",", 
       RowBox[{"{", 
        RowBox[{"d", ",", "0", ",", "l"}], "}"}], ",", 
       RowBox[{"{", 
        RowBox[{"k", ",", "0", ",", "l"}], "}"}]}], "]"}]}], ";"}], 
   "\[IndentingNewLine]", "\n", 
   RowBox[{"(*", 
    RowBox[{
     RowBox[{
     "Build", " ", "graph", " ", "Laplacian", " ", "of", " ", "the", " ", 
      "sequence", " ", 
      RowBox[{"space", ".", " ", "L"}], " ", "is", " ", "a", " ", "sparse", 
      " ", "matrix", " ", "with", " ", "sparsity"}], " ", "=", " ", 
     RowBox[{"1", " ", "-", " ", 
      RowBox[{
       RowBox[{
        RowBox[{"(", 
         RowBox[{
          RowBox[{
           RowBox[{"(", 
            RowBox[{"alpha", "-", "1"}], ")"}], "l"}], "+", "1"}], ")"}], "/", 
        RowBox[{
         RowBox[{"(", 
          RowBox[{"alpha", "^", "l"}], ")"}], ".", " ", "Therefore"}]}], " ", 
       
       RowBox[{"we", "'"}], "ll", " ", "use", " ", "it", " ", "to", " ", 
       "facilitate", " ", "fast", " ", "solution", " ", "of", " ", "most", 
       " ", "linear", " ", "equations", " ", "in", " ", "this", " ", 
       "notebook"}]}]}], "*)"}], "\[IndentingNewLine]", 
   RowBox[{
    RowBox[{"MakeLaplacian", "[", 
     RowBox[{"A_", ",", "l_"}], "]"}], ":=", 
    RowBox[{"SparseArray", "[", "\[IndentingNewLine]", 
     RowBox[{"Join", "[", 
      RowBox[{
       RowBox[{"Table", "[", 
        RowBox[{
         RowBox[{
          RowBox[{"{", 
           RowBox[{"i", ",", "i"}], "}"}], "\[Rule]", 
          RowBox[{"l", 
           RowBox[{"(", 
            RowBox[{"A", "-", "1"}], ")"}]}]}], ",", 
         RowBox[{"{", 
          RowBox[{"i", ",", "1", ",", 
           RowBox[{"A", "^", "l"}]}], "}"}]}], "]"}], ",", 
       "\[IndentingNewLine]", 
       RowBox[{"Flatten", "[", 
        RowBox[{
         RowBox[{"Table", "[", "\[IndentingNewLine]", 
          RowBox[{
           RowBox[{
            RowBox[{"{", 
             RowBox[{"i", ",", 
              RowBox[{
               RowBox[{"FromDigits", "[", 
                RowBox[{
                 RowBox[{"ReplacePart", "[", 
                  RowBox[{
                   RowBox[{"IntegerDigits", "[", 
                    RowBox[{
                    RowBox[{"i", "-", "1"}], ",", "A", ",", "l"}], "]"}], ",", 
                   RowBox[{
                    RowBox[{"-", "k"}], "\[Rule]", "alt"}]}], "]"}], ",", 
                 "A"}], "]"}], "+", "1"}]}], "}"}], "\[Rule]", 
            RowBox[{"-", "1"}]}], ",", "\[IndentingNewLine]", 
           RowBox[{"{", 
            RowBox[{"i", ",", "1", ",", 
             RowBox[{"A", "^", "l"}]}], "}"}], ",", 
           RowBox[{"{", 
            RowBox[{"k", ",", "1", ",", "l"}], "}"}], ",", 
           RowBox[{"{", 
            RowBox[{"alt", ",", 
             RowBox[{"Complement", "[", 
              RowBox[{
               RowBox[{"Range", "[", 
                RowBox[{"0", ",", 
                 RowBox[{"A", "-", "1"}]}], "]"}], ",", 
               RowBox[{"{", 
                RowBox[{
                 RowBox[{"IntegerDigits", "[", 
                  RowBox[{
                   RowBox[{"i", "-", "1"}], ",", "A", ",", "l"}], "]"}], "[", 
                 
                 RowBox[{"[", 
                  RowBox[{"-", "k"}], "]"}], "]"}], "}"}]}], "]"}]}], "}"}]}],
           "]"}], ",", "2"}], "]"}]}], "]"}], "]"}]}], "\[IndentingNewLine]", 
   
   RowBox[{
    RowBox[{"L", "=", 
     RowBox[{"MakeLaplacian", "[", 
      RowBox[{"alpha", ",", "l"}], "]"}]}], ";"}], "\n", 
   "\[IndentingNewLine]", 
   RowBox[{"(*", 
    RowBox[{
     RowBox[{
     "Multiplication", " ", "by", " ", "the", " ", "C", " ", "matrix", " ", 
      "defined", " ", "in", " ", "the", " ", "main", " ", 
      RowBox[{"text", ".", " ", "For"}], " ", "the", " ", "matrix", " ", "by",
       " ", "vector", " ", "multiplication", " ", 
      RowBox[{"C", ".", "f"}]}], ",", " ", 
     RowBox[{"we", " ", "evaluate", " ", "it", " ", "as", " ", 
      RowBox[{
       RowBox[{"{", 
        RowBox[{"0", ",", 
         RowBox[{
          RowBox[{"-", "alpha"}], "/", "2"}], ",", 
         RowBox[{"1", "/", "2"}]}], "}"}], ".", 
       RowBox[{"{", 
        RowBox[{"f", ",", 
         RowBox[{"L", ".", "f"}], ",", 
         RowBox[{"L", ".", "L", ".", "f"}]}], "}"}]}], " ", "using", " ", 
      "the", " ", "function", " ", 
      RowBox[{"NestList", ".", " ", "Note"}], " ", "that", " ", "we", " ", 
      "have", " ", "omitted", " ", "the", " ", "constant", " ", 
      RowBox[{"1", "/", "s"}]}], ",", " ", 
     RowBox[{
     "since", " ", "it", " ", "does", " ", "not", " ", "affect", " ", "the", 
      " ", "solution", " ", "to", " ", "the", " ", "linear", " ", 
      "equation"}]}], "*)"}], "\[IndentingNewLine]", 
   RowBox[{
    RowBox[{"CIby", "[", "x_", "]"}], ":=", 
    RowBox[{
     RowBox[{"{", 
      RowBox[{"0", ",", 
       RowBox[{
        RowBox[{"-", "alpha"}], "/", "2"}], ",", 
       RowBox[{"1", "/", "2"}]}], "}"}], ".", 
     RowBox[{"NestList", "[", 
      RowBox[{
       RowBox[{
        RowBox[{"L", ".", "#"}], "&"}], ",", "x", ",", "2"}], "]"}]}]}], 
   "\[IndentingNewLine]", "\n", 
   RowBox[{"(*", 
    RowBox[{
    "Minimum", " ", "epistasis", " ", "interpolation", " ", "solver"}], 
    "*)"}], "\[IndentingNewLine]", 
   RowBox[{
    RowBox[{"Cinterp", "[", 
     RowBox[{"training_", ",", "y_"}], "]"}], ":=", 
    RowBox[{"Module", "[", "\[IndentingNewLine]", 
     RowBox[{
      RowBox[{"{", 
       RowBox[{"Ai", ",", "Ab"}], "}"}], ",", "\[IndentingNewLine]", 
      RowBox[{
       RowBox[{"Ai", "=", 
        RowBox[{"SparseArray", "[", 
         RowBox[{
          RowBox[{
           RowBox[{"Transpose", "[", 
            RowBox[{"{", 
             RowBox[{
              RowBox[{"Complement", "[", 
               RowBox[{
                RowBox[{"Range", "[", 
                 RowBox[{"1", ",", 
                  RowBox[{"alpha", "^", "l"}]}], "]"}], ",", "training"}], 
               "]"}], ",", 
              RowBox[{"Range", "[", 
               RowBox[{"1", ",", 
                RowBox[{
                 RowBox[{"alpha", "^", "l"}], "-", 
                 RowBox[{"Length", "[", "training", "]"}]}]}], "]"}]}], "}"}],
             "]"}], "\[Rule]", "1"}], ",", 
          RowBox[{"{", 
           RowBox[{
            RowBox[{"alpha", "^", "l"}], ",", 
            RowBox[{
             RowBox[{"alpha", "^", "l"}], "-", 
             RowBox[{"Length", "[", "training", "]"}]}]}], "}"}]}], "]"}]}], 
       ";", "\[IndentingNewLine]", 
       RowBox[{"Ab", "=", 
        RowBox[{"SparseArray", "[", 
         RowBox[{
          RowBox[{
           RowBox[{"Transpose", "[", 
            RowBox[{"{", 
             RowBox[{"training", ",", 
              RowBox[{"Range", "[", 
               RowBox[{"1", ",", 
                RowBox[{"Length", "[", "training", "]"}]}], "]"}]}], "}"}], 
            "]"}], "\[Rule]", "1"}], ",", 
          RowBox[{"{", 
           RowBox[{
            RowBox[{"alpha", "^", "l"}], ",", 
            RowBox[{"Length", "[", "training", "]"}]}], "}"}]}], "]"}]}], ";", 
       RowBox[{"(", 
        RowBox[{"Ai", ".", 
         RowBox[{"LinearSolve", "[", 
          RowBox[{
           RowBox[{
            RowBox[{
             RowBox[{"Transpose", "[", "Ai", "]"}], ".", 
             RowBox[{"CIby", "[", 
              RowBox[{"Ai", ".", "#"}], "]"}]}], "&"}], ",", 
           RowBox[{"-", 
            RowBox[{
             RowBox[{"Transpose", "[", "Ai", "]"}], ".", 
             RowBox[{"CIby", "[", 
              RowBox[{"Ab", ".", "y"}], "]"}]}]}], ",", 
           RowBox[{"Method", "\[Rule]", 
            RowBox[{"{", 
             RowBox[{"\"\<Krylov\>\"", ",", 
              RowBox[{"Method", "\[Rule]", "\"\<ConjugateGradient\>\""}]}], 
             "}"}]}]}], "]"}]}], ")"}]}]}], "]"}]}], "\n", 
   "\[IndentingNewLine]", 
   RowBox[{
    RowBox[{
     RowBox[{"maxorder", "[", "list_", "]"}], ":=", 
     RowBox[{"Module", "[", 
      RowBox[{
       RowBox[{"{", "i", "}"}], ",", 
       RowBox[{
        RowBox[{"For", "[", 
         RowBox[{
          RowBox[{"i", "=", "1"}], ",", 
          RowBox[{
           RowBox[{"list", "[", 
            RowBox[{"[", 
             RowBox[{"i", ";;"}], "]"}], "]"}], "!=", 
           RowBox[{"ConstantArray", "[", 
            RowBox[{"0", ",", 
             RowBox[{"Length", "[", 
              RowBox[{"list", "[", 
               RowBox[{"[", 
                RowBox[{"i", ";;"}], "]"}], "]"}], "]"}]}], "]"}]}], ",", 
          RowBox[{"i", "++"}]}], "]"}], ";", 
        RowBox[{"i", "-", "1"}]}]}], "]"}]}], ";"}], "\[IndentingNewLine]", 
   "\[IndentingNewLine]", 
   RowBox[{"(*", 
    RowBox[{
     RowBox[{"Similar", " ", "to", " ", 
      RowBox[{"C", ".", "f"}]}], ",", " ", 
     RowBox[{
     "we", " ", "implement", " ", "multiplication", " ", "by", " ", "a", " ", 
      "matrix", " ", "that", " ", "can", " ", "be", " ", "express", " ", "as",
       " ", "a", " ", "polynomial", " ", "in", " ", "L", " ", "using", " ", 
      RowBox[{"NestList", "."}]}]}], "*)"}], "\n", 
   RowBox[{"(*", 
    RowBox[{"coeffsinLn", ":", " ", 
     RowBox[{"vector", " ", "of", " ", "coefficients", " ", "for", " ", 
      RowBox[{"L", "^", "n"}]}]}], "*)"}], "\[IndentingNewLine]", 
   RowBox[{
    RowBox[{"SprsinLnBy", "[", 
     RowBox[{"x_", ",", "coeffsinLn_"}], "]"}], ":=", 
    RowBox[{
     RowBox[{"coeffsinLn", "[", 
      RowBox[{"[", 
       RowBox[{"1", ";;", 
        RowBox[{"maxorder", "[", "coeffsinLn", "]"}]}], "]"}], "]"}], ".", 
     RowBox[{"NestList", "[", 
      RowBox[{
       RowBox[{
        RowBox[{"L", ".", "#"}], "&"}], ",", "x", ",", 
       RowBox[{
        RowBox[{"maxorder", "[", "coeffsinLn", "]"}], "-", "1"}]}], "]"}]}]}],
    "\[IndentingNewLine]", "\n", 
   RowBox[{"(*", 
    RowBox[{
     RowBox[{
      RowBox[{"LPs", " ", "contains", " ", "entries", " ", "of", " ", 
       RowBox[{"L", "^", "n"}], " ", "defined", " ", "at", " ", "d"}], "=", 
      "0"}], ",", "1", ",", 
     RowBox[{
      RowBox[{"...", 
       RowBox[{"l", ".", " ", "For"}], " ", "any", " ", "matrix", " ", 
       "whose", " ", 
       RowBox[{"(", 
        RowBox[{"i", ",", "j"}], ")"}]}], "-", 
      RowBox[{
      "th", " ", "entry", " ", "only", " ", "depends", " ", "on", " ", "d", 
       RowBox[{"(", 
        RowBox[{"i", ",", "j"}], ")"}]}]}], ",", " ", 
     RowBox[{
     "we", " ", "can", " ", "then", " ", "solve", " ", "a", " ", "linear", 
      " ", "equation", " ", "for", " ", "the", " ", "coefficients"}]}], 
    "*)"}], "\[IndentingNewLine]", 
   RowBox[{
    RowBox[{"B", "=", 
     RowBox[{
      RowBox[{"SparseArray", "[", 
       RowBox[{
        RowBox[{
         RowBox[{"{", 
          RowBox[{"i_", ",", "i_"}], "}"}], "\[Rule]", 
         RowBox[{
          RowBox[{"(", 
           RowBox[{"alpha", "-", "1"}], ")"}], "*", "l"}]}], ",", 
        RowBox[{"{", 
         RowBox[{
          RowBox[{"l", "+", "1"}], ",", 
          RowBox[{"l", "+", "1"}]}], "}"}]}], "]"}], "-", 
      RowBox[{"1", "*", 
       RowBox[{"(", 
        RowBox[{
         RowBox[{"SparseArray", "[", 
          RowBox[{
           RowBox[{
            RowBox[{
             RowBox[{"{", 
              RowBox[{"i_", ",", "j_"}], "}"}], "/;", 
             RowBox[{"i", "\[Equal]", "j"}]}], "\[RuleDelayed]", 
            RowBox[{
             RowBox[{"(", 
              RowBox[{"i", "-", "1"}], ")"}], "*", 
             RowBox[{"(", 
              RowBox[{"alpha", "-", "2"}], ")"}]}]}], ",", 
           RowBox[{"{", 
            RowBox[{
             RowBox[{"l", "+", "1"}], ",", 
             RowBox[{"l", "+", "1"}]}], "}"}]}], "]"}], "+", 
         RowBox[{"SparseArray", "[", 
          RowBox[{
           RowBox[{
            RowBox[{
             RowBox[{"{", 
              RowBox[{"i_", ",", "j_"}], "}"}], "/;", 
             RowBox[{
              RowBox[{"i", "-", "j"}], "\[Equal]", "1"}]}], "\[RuleDelayed]", 
            
            RowBox[{"i", "-", "1"}]}], ",", 
           RowBox[{"{", 
            RowBox[{
             RowBox[{"l", "+", "1"}], ",", 
             RowBox[{"l", "+", "1"}]}], "}"}]}], "]"}], "+", 
         RowBox[{"SparseArray", "[", 
          RowBox[{
           RowBox[{
            RowBox[{
             RowBox[{"{", 
              RowBox[{"i_", ",", "j_"}], "}"}], "/;", 
             RowBox[{
              RowBox[{"i", "-", "j"}], "\[Equal]", 
              RowBox[{"-", "1"}]}]}], "\[RuleDelayed]", 
            RowBox[{
             RowBox[{"(", 
              RowBox[{"l", "-", "j", "+", "2"}], ")"}], "*", 
             RowBox[{"(", 
              RowBox[{"alpha", "-", "1"}], ")"}]}]}], ",", 
           RowBox[{"{", 
            RowBox[{
             RowBox[{"l", "+", "1"}], ",", 
             RowBox[{"l", "+", "1"}]}], "}"}]}], "]"}]}], ")"}]}]}]}], ";"}], 
   "\[IndentingNewLine]", 
   RowBox[{
    RowBox[{"LPs", "=", 
     RowBox[{
      RowBox[{"ArrayReshape", "[", 
       RowBox[{
        RowBox[{"{", 
         RowBox[{
          RowBox[{"PadRight", "[", 
           RowBox[{
            RowBox[{"{", "1", "}"}], ",", 
            RowBox[{"l", "+", "1"}]}], "]"}], ",", 
          RowBox[{"PadRight", "[", 
           RowBox[{
            RowBox[{"{", 
             RowBox[{
              RowBox[{
               RowBox[{"(", 
                RowBox[{"alpha", "-", "1"}], ")"}], "*", "l"}], ",", 
              RowBox[{"-", "1"}]}], "}"}], ",", 
            RowBox[{"l", "+", "1"}]}], "]"}], ",", 
          RowBox[{"Table", "[", 
           RowBox[{
            RowBox[{
             RowBox[{"MatrixPower", "[", 
              RowBox[{"B", ",", "i"}], "]"}], ".", 
             RowBox[{"PadRight", "[", 
              RowBox[{
               RowBox[{"{", 
                RowBox[{
                 RowBox[{
                  RowBox[{"(", 
                   RowBox[{"alpha", "-", "1"}], ")"}], "*", "l"}], ",", 
                 RowBox[{"-", "1"}]}], "}"}], ",", 
               RowBox[{"l", "+", "1"}]}], "]"}]}], ",", 
            RowBox[{"{", 
             RowBox[{"i", ",", "1", ",", 
              RowBox[{"l", "-", "1"}]}], "}"}]}], "]"}]}], "}"}], ",", 
        RowBox[{"{", 
         RowBox[{
          RowBox[{"l", "+", "1"}], ",", 
          RowBox[{"l", "+", "1"}]}], "}"}]}], "]"}], "//", "Transpose"}]}], 
    ";"}], "\[IndentingNewLine]", "\n", 
   RowBox[{"(*", 
    RowBox[{
     RowBox[{"Apply", " ", "the", " ", "locally", " ", "non"}], "-", 
     RowBox[{
     "epistatic", " ", "smoother", " ", "M", " ", "to", " ", "a", " ", 
      "vector"}]}], "*)"}], "\[IndentingNewLine]", 
   RowBox[{
    RowBox[{
     RowBox[{"Smooth", "[", "x_", "]"}], ":=", 
     RowBox[{
      RowBox[{
       RowBox[{"-", 
        RowBox[{"(", 
         RowBox[{"1", "/", 
          RowBox[{"(", 
           RowBox[{
            RowBox[{"Binomial", "[", 
             RowBox[{"l", ",", "2"}], "]"}], 
            RowBox[{
             RowBox[{"(", 
              RowBox[{"alpha", "-", "1"}], ")"}], "^", "2"}]}], ")"}]}], 
         ")"}]}], 
       RowBox[{"CIby", "[", "x", "]"}]}], "+", "x"}]}], ";"}]}]}]], "Input",
 CellChangeTimes->{
  3.762083067229533*^9, {3.765806569128393*^9, 3.765806569707974*^9}, 
   3.765806717269084*^9, {3.766226850606873*^9, 3.766226916365912*^9}, {
   3.7662269579644957`*^9, 3.7662270168552303`*^9}, {3.766227097876059*^9, 
   3.7662275101784973`*^9}, {3.7662275408178453`*^9, 3.766227706418447*^9}, {
   3.766228166868622*^9, 3.766228168073991*^9}, {3.766228267961791*^9, 
   3.766228376565134*^9}, 3.767305018325593*^9, {3.787873582325287*^9, 
   3.78787358607537*^9}},
 CellLabel->"In[40]:=",ExpressionUUID->"59a4b6f0-1548-4c7b-83a2-cf8736cadb18"],

Cell[BoxData[
 RowBox[{"abt", ":=", "AbsoluteTiming"}]], "Input",
 CellChangeTimes->{{3.785668694025972*^9, 3.785668700800172*^9}},
 CellLabel->"In[51]:=",ExpressionUUID->"ceec144f-49d2-4616-b0ec-e7ccbe4a567f"],

Cell[BoxData[
 RowBox[{
  RowBox[{"associate", "[", 
   RowBox[{"list1_", ",", "list2_"}], "]"}], ":=", 
  RowBox[{"Table", "[", 
   RowBox[{
    RowBox[{
     RowBox[{"list1", "[", 
      RowBox[{"[", "i", "]"}], "]"}], "\[Rule]", 
     RowBox[{"list2", "[", 
      RowBox[{"[", "i", "]"}], "]"}]}], ",", 
    RowBox[{"{", 
     RowBox[{"i", ",", 
      RowBox[{"Length", "[", "list1", "]"}]}], "}"}]}], "]"}]}]], "Input",
 CellLabel->"In[52]:=",ExpressionUUID->"89e37d5e-f9c5-45f0-b64c-15646e0e8969"],

Cell[BoxData[{
 RowBox[{
  RowBox[{"dp", "[", "v_", "]"}], ":=", 
  RowBox[{"v", "//", "DeleteDuplicates"}]}], "\n", 
 RowBox[{
  RowBox[{"uqc", "[", "v_", "]"}], ":=", 
  RowBox[{
   RowBox[{"v", "//", "DeleteDuplicates"}], "//", "Length"}]}], "\n", 
 RowBox[{
  RowBox[{"lg", "[", "v_", "]"}], ":=", 
  RowBox[{"v", "//", "Length"}]}], "\[IndentingNewLine]", 
 RowBox[{
  RowBox[{"dim", "[", "m_", "]"}], ":=", 
  RowBox[{"m", "//", "Dimensions"}]}]}], "Input",
 CellChangeTimes->{{3.7818888604652367`*^9, 3.781888869322523*^9}, {
  3.781906467636136*^9, 3.781906484693853*^9}, {3.786716868729464*^9, 
  3.786716870083057*^9}},
 CellLabel->"In[53]:=",ExpressionUUID->"2db468e6-ed15-44ee-b7ac-edbc954fed4a"],

Cell[BoxData[
 RowBox[{
  RowBox[{"seq2posAA", "[", "seqAA_", "]"}], ":=", 
  RowBox[{"seq2pos", "[", 
   RowBox[{
    RowBox[{"Characters", "[", "seqAA", "]"}], "/.", "AAtoDigitRules"}], 
   "]"}]}]], "Input",
 CellLabel->"In[57]:=",ExpressionUUID->"f6cdcf85-67c1-403d-bcb4-8e16421c9200"],

Cell[BoxData[
 RowBox[{
  RowBox[{"associate0", "[", 
   RowBox[{"list_", ",", "obj_"}], "]"}], ":=", 
  RowBox[{"Table", "[", 
   RowBox[{
    RowBox[{
     RowBox[{"list", "[", 
      RowBox[{"[", "i", "]"}], "]"}], "\[Rule]", "obj"}], ",", 
    RowBox[{"{", 
     RowBox[{"i", ",", 
      RowBox[{"Length", "[", "list", "]"}]}], "}"}]}], "]"}]}]], "Input",
 CellChangeTimes->{{3.7832653184669533`*^9, 3.783265348782815*^9}},
 CellLabel->"In[58]:=",ExpressionUUID->"4cf9d68f-abdb-4ccc-b728-b21cc5dd2ca5"],

Cell[BoxData[
 RowBox[{
  RowBox[{"MakeDiagonal", "[", "vect_", "]"}], ":=", " ", 
  RowBox[{"SparseArray", "[", 
   RowBox[{"Table", "[", 
    RowBox[{
     RowBox[{
      RowBox[{"{", 
       RowBox[{"i", ",", "i"}], "}"}], "\[Rule]", 
      RowBox[{"vect", "[", 
       RowBox[{"[", "i", "]"}], "]"}]}], ",", 
     RowBox[{"{", 
      RowBox[{"i", ",", 
       RowBox[{"Length", "[", "vect", "]"}]}], "}"}]}], "]"}], 
   "]"}]}]], "Input",
 CellLabel->"In[59]:=",ExpressionUUID->"10a792d3-a5b2-4ab5-804b-a64842f5b81c"],

Cell[BoxData[{
 RowBox[{
  RowBox[{"Nbysum", "[", "y_", "]"}], ":=", 
  RowBox[{
   RowBox[{"(", 
    RowBox[{"1", "/", 
     RowBox[{"Total", "[", "y", "]"}]}], ")"}], "*", "y"}]}], "\n", 
 RowBox[{
  RowBox[{"Nbyfirst", "[", "y_", "]"}], ":=", 
  RowBox[{
   RowBox[{"(", 
    RowBox[{"1", "/", 
     RowBox[{"First", "@", "y"}]}], ")"}], "*", "y"}]}]}], "Input",
 CellChangeTimes->{{3.739979078807541*^9, 3.739979101020073*^9}, 
   3.7832913778620567`*^9},
 CellLabel->"In[60]:=",ExpressionUUID->"8dbab0ec-b748-4c58-bc66-ed46f2ef65fd"],

Cell[BoxData[
 RowBox[{
  RowBox[{"ginv", "[", "x_", "]"}], ":=", 
  RowBox[{"If", "[", 
   RowBox[{
    RowBox[{
     RowBox[{"N", "[", "x", "]"}], "\[Equal]", "0."}], ",", "0", ",", 
    RowBox[{"1", "/", "x"}]}], "]"}]}]], "Input",
 CellChangeTimes->{{3.783344035981493*^9, 3.783344065586173*^9}},
 CellLabel->"In[62]:=",ExpressionUUID->"48bba0c4-783b-446f-8168-bdd8c146bc2c"],

Cell[BoxData[{
 RowBox[{
  RowBox[{
   RowBox[{"r2", "[", 
    RowBox[{"x_", ",", " ", "y_"}], "]"}], " ", ":=", " ", 
   RowBox[{
    RowBox[{"Correlation", "[", 
     RowBox[{"x", ",", " ", "y"}], "]"}], "^", "2"}]}], ";"}], "\n", 
 RowBox[{
  RowBox[{
   RowBox[{"mse", "[", 
    RowBox[{"x_", ",", " ", "y_"}], "]"}], " ", ":=", " ", 
   RowBox[{"Mean", "[", 
    RowBox[{
     RowBox[{"(", 
      RowBox[{"x", " ", "-", " ", "y"}], ")"}], "^", "2"}], "]"}]}], 
  ";"}], "\n", 
 RowBox[{
  RowBox[{
   RowBox[{
    RowBox[{"maxorder", "[", "list_", "]"}], " ", ":=", " ", "\n", "  ", 
    RowBox[{"Module", "[", 
     RowBox[{
      RowBox[{"{", "i", "}"}], ",", " ", "\n", "   ", 
      RowBox[{
       RowBox[{"For", "[", 
        RowBox[{
         RowBox[{"i", " ", "=", " ", "1"}], ",", " ", 
         RowBox[{
          RowBox[{"list", "[", 
           RowBox[{"[", 
            RowBox[{"i", " ", ";;"}], "]"}], "]"}], " ", "!=", " ", 
          RowBox[{"ConstantArray", "[", 
           RowBox[{"0", ",", " ", 
            RowBox[{"Length", "[", 
             RowBox[{"list", "[", 
              RowBox[{"[", 
               RowBox[{"i", " ", ";;"}], "]"}], "]"}], "]"}]}], "]"}]}], ",", 
         " ", "\n", "    ", 
         RowBox[{"i", "++"}]}], "]"}], ";", " ", 
       RowBox[{"i", " ", "-", " ", "1"}]}]}], "]"}]}], ";"}], "\n", "\n", 
  RowBox[{"(*", 
   RowBox[{
   "From", " ", "sequence", " ", "to", " ", "lexicographical", " ", 
    "position"}], "*)"}]}], "\n", 
 RowBox[{
  RowBox[{
   RowBox[{"seq2pos", "[", "seq_", "]"}], " ", ":=", " ", 
   RowBox[{
    RowBox[{"FromDigits", "[", 
     RowBox[{"seq", ",", " ", "alpha"}], "]"}], " ", "+", " ", "1"}]}], 
  "\[IndentingNewLine]", "\n", 
  RowBox[{"(*", 
   RowBox[{
   "Map", " ", "a", " ", "vector", " ", "of", " ", "length", " ", "m", " ", 
    "to", " ", "a", " ", "vector", " ", "of", " ", "length", " ", 
    RowBox[{
     RowBox[{"alpha", "^", "l"}], ".", " ", "\"\<list\>\""}], " ", "contains",
     " ", "the", " ", "lexicographical", " ", "positions", " ", "for", " ", 
    "all", " ", "sequences", " ", "in", " ", "\"\<data\>\""}], 
   "*)"}]}], "\[IndentingNewLine]", 
 RowBox[{
  RowBox[{"MapPartialVal", "[", 
   RowBox[{"list_", ",", "data_", ",", "height_"}], "]"}], ":=", 
  RowBox[{"Module", "[", 
   RowBox[{
    RowBox[{"{", "Ab", "}"}], ",", "\[IndentingNewLine]", 
    RowBox[{
     RowBox[{"Ab", "=", 
      RowBox[{"SparseArray", "[", 
       RowBox[{
        RowBox[{
         RowBox[{"Transpose", "[", 
          RowBox[{"{", 
           RowBox[{"list", ",", 
            RowBox[{"Range", "[", 
             RowBox[{"1", ",", 
              RowBox[{"Length", "[", "list", "]"}]}], "]"}]}], "}"}], "]"}], "->",
          "1"}], ",", 
        RowBox[{"{", 
         RowBox[{"height", ",", 
          RowBox[{"Length", "[", "list", "]"}]}], "}"}]}], "]"}]}], ";", 
     "\[IndentingNewLine]", 
     RowBox[{"Ab", ".", "data"}]}]}], "\[IndentingNewLine]", "]"}]}], "\n", 
 RowBox[{
  RowBox[{"designrules", "[", 
   RowBox[{"seq_", ",", " ", "order_", ",", " ", "wt_", ",", "j_"}], "]"}], ":=", 
  RowBox[{"Module", "[", 
   RowBox[{
    RowBox[{"{", 
     RowBox[{
     "seqprime", ",", " ", "sub1", ",", " ", "sub2", ",", " ", "pos"}], "}"}],
     ",", "\n", "  ", 
    RowBox[{
     RowBox[{"seqprime", " ", "=", " ", 
      RowBox[{"Mod", "[", 
       RowBox[{
        RowBox[{"seq", " ", "-", " ", "wt"}], ",", " ", "alpha"}], "]"}]}], 
     ";", "\n", "  ", 
     RowBox[{"sub1", " ", "=", " ", 
      RowBox[{"Subsets", "[", 
       RowBox[{"seqprime", ",", " ", 
        RowBox[{"{", "order", "}"}]}], "]"}]}], ";", "\n", "  ", 
     RowBox[{"sub2", " ", "=", " ", 
      RowBox[{"Table", "[", 
       RowBox[{
        RowBox[{"Join", "[", 
         RowBox[{
          RowBox[{"{", "i", "}"}], ",", " ", 
          RowBox[{"sub1", "[", 
           RowBox[{"[", "i", "]"}], "]"}]}], "]"}], ",", " ", 
        RowBox[{"{", 
         RowBox[{"i", ",", " ", 
          RowBox[{"Length", "[", "sub1", "]"}]}], "}"}]}], "]"}]}], ";", " ", 
     "\n", "  ", 
     RowBox[{"pos", " ", "=", " ", 
      RowBox[{
       RowBox[{
        RowBox[{
         RowBox[{"FromDigits", "[", 
          RowBox[{
           RowBox[{
            RowBox[{"Rest", "[", "#", "]"}], " ", "-", " ", "1"}], ",", " ", 
           RowBox[{"alpha", " ", "-", " ", "1"}]}], "]"}], " ", "+", " ", 
         "\n", "      ", "1", " ", "+", " ", 
         RowBox[{
          RowBox[{"(", 
           RowBox[{
            RowBox[{"#", "[", 
             RowBox[{"[", "1", "]"}], "]"}], " ", "-", " ", "1"}], ")"}], "*", 
          RowBox[{"(", 
           RowBox[{
            RowBox[{"(", 
             RowBox[{"alpha", " ", "-", " ", "1"}], ")"}], "^", "order"}], 
           ")"}]}], "+", " ", 
         RowBox[{"Total", "@", 
          RowBox[{"Table", "[", 
           RowBox[{
            RowBox[{
             RowBox[{"Binomial", "[", 
              RowBox[{"l", ",", "k"}], "]"}], 
             RowBox[{
              RowBox[{"(", 
               RowBox[{"alpha", "-", "1"}], ")"}], "^", 
              RowBox[{"(", "k", ")"}]}]}], ",", 
            RowBox[{"{", 
             RowBox[{"k", ",", "0", ",", 
              RowBox[{"order", "-", "1"}]}], "}"}]}], "]"}]}]}], "&"}], " ", "/@",
        " ", "\n", "    ", 
       RowBox[{"Select", "[", 
        RowBox[{"sub2", ",", " ", 
         RowBox[{
          RowBox[{"!", " ", 
           RowBox[{"MemberQ", "[", 
            RowBox[{"#", ",", " ", "0"}], "]"}]}], " ", "&"}]}], "]"}]}]}], 
     ";", "\n", "  ", 
     RowBox[{"Table", "[", 
      RowBox[{
       RowBox[{
        RowBox[{"{", 
         RowBox[{"j", ",", 
          RowBox[{"pos", "[", 
           RowBox[{"[", "i", "]"}], "]"}]}], "}"}], " ", "->", " ", "1"}], 
       ",", " ", 
       RowBox[{"{", 
        RowBox[{"i", ",", " ", "\n", "     ", 
         RowBox[{"Length", "[", "pos", "]"}]}], "}"}]}], "]"}]}]}], "\n", 
   "  ", "]"}]}]}], "Input",
 CellChangeTimes->{{3.766313986573913*^9, 3.7663139865999117`*^9}, 
   3.766314018570455*^9, 3.766314054454777*^9, {3.766918374798053*^9, 
   3.766918375323598*^9}, {3.766933287510947*^9, 3.766933303779005*^9}, {
   3.76693447774188*^9, 3.766934479190014*^9}, {3.783275084640926*^9, 
   3.7832751364618587`*^9}, {3.783292092099407*^9, 3.783292092576839*^9}, {
   3.783686214211725*^9, 3.783686219245088*^9}, {3.78368660982717*^9, 
   3.783686647156082*^9}, {3.787872030571266*^9, 3.7878720336529083`*^9}, 
   3.787872424668091*^9, {3.787872836060338*^9, 3.78787284134728*^9}, {
   3.7878732574010077`*^9, 3.787873257641279*^9}, 3.787873397542399*^9},
 CellLabel->"In[63]:=",ExpressionUUID->"055b932f-5b60-4077-a8f4-b5f2ed1dec03"],

Cell[BoxData[
 RowBox[{
  RowBox[{"s2dTaylor", "[", 
   RowBox[{"seq_", ",", " ", "order_", ",", " ", "wt_"}], "]"}], " ", ":=", 
  " ", 
  RowBox[{"Module", "[", 
   RowBox[{
    RowBox[{"{", 
     RowBox[{
     "seqprime", ",", " ", "sub1", ",", " ", "sub2", ",", " ", "pos"}], "}"}],
     ",", "\n", "  ", 
    RowBox[{
     RowBox[{"seqprime", " ", "=", " ", 
      RowBox[{"Mod", "[", 
       RowBox[{
        RowBox[{"seq", " ", "-", " ", "wt"}], ",", " ", "alpha"}], "]"}]}], 
     ";", "\n", "  ", 
     RowBox[{"sub1", " ", "=", " ", 
      RowBox[{"Subsets", "[", 
       RowBox[{"seqprime", ",", " ", 
        RowBox[{"{", "order", "}"}]}], "]"}]}], ";", "\n", "  ", 
     RowBox[{"sub2", " ", "=", " ", 
      RowBox[{"Table", "[", 
       RowBox[{
        RowBox[{"Join", "[", 
         RowBox[{
          RowBox[{"{", "i", "}"}], ",", " ", 
          RowBox[{"sub1", "[", 
           RowBox[{"[", "i", "]"}], "]"}]}], "]"}], ",", " ", 
        RowBox[{"{", 
         RowBox[{"i", ",", " ", 
          RowBox[{"Length", "[", "sub1", "]"}]}], "}"}]}], "]"}]}], ";", " ", 
     "\n", "  ", 
     RowBox[{"pos", " ", "=", " ", 
      RowBox[{
       RowBox[{
        RowBox[{
         RowBox[{"FromDigits", "[", 
          RowBox[{
           RowBox[{
            RowBox[{"Rest", "[", "#", "]"}], " ", "-", " ", "1"}], ",", " ", 
           RowBox[{"alpha", " ", "-", " ", "1"}]}], "]"}], " ", "+", " ", 
         "\n", "      ", "1", " ", "+", " ", 
         RowBox[{
          RowBox[{"(", 
           RowBox[{
            RowBox[{"#", "[", 
             RowBox[{"[", "1", "]"}], "]"}], " ", "-", " ", "1"}], ")"}], "*", 
          RowBox[{"(", 
           RowBox[{
            RowBox[{"(", 
             RowBox[{"alpha", " ", "-", " ", "1"}], ")"}], "^", "order"}], 
           ")"}]}]}], " ", "&"}], " ", "/@", " ", "\n", "    ", 
       RowBox[{"Select", "[", 
        RowBox[{"sub2", ",", " ", 
         RowBox[{
          RowBox[{"!", " ", 
           RowBox[{"MemberQ", "[", 
            RowBox[{"#", ",", " ", "0"}], "]"}]}], " ", "&"}]}], "]"}]}]}], 
     ";", "\n", "  ", 
     RowBox[{"SparseArray", "[", "\n", "   ", 
      RowBox[{
       RowBox[{"Table", "[", 
        RowBox[{
         RowBox[{
          RowBox[{"pos", "[", 
           RowBox[{"[", "i", "]"}], "]"}], " ", "->", " ", "1"}], ",", " ", 
         RowBox[{"{", 
          RowBox[{"i", ",", " ", "\n", "     ", 
           RowBox[{"Length", "[", "pos", "]"}]}], "}"}]}], "]"}], ",", " ", 
       RowBox[{"{", 
        RowBox[{
         RowBox[{"Binomial", "[", 
          RowBox[{"l", ",", " ", "order"}], "]"}], "*", 
         RowBox[{
          RowBox[{"(", 
           RowBox[{"alpha", " ", "-", " ", "1"}], ")"}], "^", "order"}]}], 
        "}"}]}], "]"}]}]}], "\n", "  ", "]"}]}]], "Input",
 CellLabel->"In[69]:=",ExpressionUUID->"517c9011-833f-48db-b23c-611f720fda1e"],

Cell[BoxData[{
 RowBox[{
  RowBox[{"s2dTaylor", "[", 
   RowBox[{"seq_", ",", " ", "order_", ",", " ", "wt_"}], "]"}], " ", ":=", 
  " ", 
  RowBox[{"Module", "[", 
   RowBox[{
    RowBox[{"{", 
     RowBox[{
     "seqprime", ",", " ", "sub1", ",", " ", "sub2", ",", " ", "pos"}], "}"}],
     ",", "\n", "  ", 
    RowBox[{
     RowBox[{"seqprime", " ", "=", " ", 
      RowBox[{"Mod", "[", 
       RowBox[{
        RowBox[{"seq", " ", "-", " ", "wt"}], ",", " ", "alpha"}], "]"}]}], 
     ";", "\n", "  ", 
     RowBox[{"sub1", " ", "=", " ", 
      RowBox[{"Subsets", "[", 
       RowBox[{"seqprime", ",", " ", 
        RowBox[{"{", "order", "}"}]}], "]"}]}], ";", "\n", "  ", 
     RowBox[{"sub2", " ", "=", " ", 
      RowBox[{"Table", "[", 
       RowBox[{
        RowBox[{"Join", "[", 
         RowBox[{
          RowBox[{"{", "i", "}"}], ",", " ", 
          RowBox[{"sub1", "[", 
           RowBox[{"[", "i", "]"}], "]"}]}], "]"}], ",", " ", 
        RowBox[{"{", 
         RowBox[{"i", ",", " ", 
          RowBox[{"Length", "[", "sub1", "]"}]}], "}"}]}], "]"}]}], ";", " ", 
     "\n", "  ", 
     RowBox[{"pos", " ", "=", " ", 
      RowBox[{
       RowBox[{
        RowBox[{
         RowBox[{"FromDigits", "[", 
          RowBox[{
           RowBox[{
            RowBox[{"Rest", "[", "#", "]"}], " ", "-", " ", "1"}], ",", " ", 
           RowBox[{"alpha", " ", "-", " ", "1"}]}], "]"}], " ", "+", " ", 
         "\n", "      ", "1", " ", "+", " ", 
         RowBox[{
          RowBox[{"(", 
           RowBox[{
            RowBox[{"#", "[", 
             RowBox[{"[", "1", "]"}], "]"}], " ", "-", " ", "1"}], ")"}], "*", 
          RowBox[{"(", 
           RowBox[{
            RowBox[{"(", 
             RowBox[{"alpha", " ", "-", " ", "1"}], ")"}], "^", "order"}], 
           ")"}]}]}], " ", "&"}], " ", "/@", " ", "\n", "    ", 
       RowBox[{"Select", "[", 
        RowBox[{"sub2", ",", " ", 
         RowBox[{
          RowBox[{"!", " ", 
           RowBox[{"MemberQ", "[", 
            RowBox[{"#", ",", " ", "0"}], "]"}]}], " ", "&"}]}], "]"}]}]}], 
     ";", "\n", "  ", 
     RowBox[{"SparseArray", "[", "\n", "   ", 
      RowBox[{
       RowBox[{"Table", "[", 
        RowBox[{
         RowBox[{
          RowBox[{"pos", "[", 
           RowBox[{"[", "i", "]"}], "]"}], " ", "->", " ", "1"}], ",", " ", 
         RowBox[{"{", 
          RowBox[{"i", ",", " ", "\n", "     ", 
           RowBox[{"Length", "[", "pos", "]"}]}], "}"}]}], "]"}], ",", " ", 
       RowBox[{"{", 
        RowBox[{
         RowBox[{"Binomial", "[", 
          RowBox[{"l", ",", " ", "order"}], "]"}], "*", 
         RowBox[{
          RowBox[{"(", 
           RowBox[{"alpha", " ", "-", " ", "1"}], ")"}], "^", "order"}]}], 
        "}"}]}], "]"}]}]}], "\n", "  ", "]"}]}], "\n", 
 RowBox[{
  RowBox[{"RidgeRegression", "[", 
   RowBox[{"design_", ",", " ", "response_", ",", " ", "\[Lambda]_"}], "]"}], 
  " ", ":=", " ", 
  RowBox[{"Module", "[", 
   RowBox[{
    RowBox[{"{", "cross", "}"}], ",", "\n", "  ", 
    RowBox[{
     RowBox[{"cross", " ", "=", " ", 
      RowBox[{
       RowBox[{"Transpose", "[", "design", "]"}], ".", "design"}]}], ";", 
     "\n", "  ", 
     RowBox[{"Do", "[", 
      RowBox[{
       RowBox[{
        RowBox[{"cross", "[", 
         RowBox[{"[", 
          RowBox[{"i", ",", " ", "i"}], "]"}], "]"}], " ", "+=", " ", 
        RowBox[{"\[Lambda]", "^", "2"}]}], ",", " ", 
       RowBox[{"{", 
        RowBox[{"i", ",", " ", 
         RowBox[{"Length", "[", "cross", "]"}]}], "}"}]}], "]"}], ";", "\n", 
     "  ", 
     RowBox[{"LinearSolve", "[", 
      RowBox[{"cross", ",", "\n", "   ", 
       RowBox[{
        RowBox[{"Transpose", "[", "design", "]"}], ".", "response"}], ",", 
       "\n", "   ", 
       RowBox[{"Method", " ", "->", " ", 
        RowBox[{"{", 
         RowBox[{"\"\<Krylov\>\"", ",", " ", 
          RowBox[{
          "\"\<Method\>\"", " ", "->", " ", "\"\<ConjugateGradient\>\""}], 
          ",", " ", "\n", "     ", 
          RowBox[{"\"\<Preconditioner\>\"", " ", "->", " ", "\"\<ILU0\>\""}], 
          ",", 
          RowBox[{"\"\<MaxIterations\>\"", "\[Rule]", "10000"}]}], "}"}]}]}], 
      "]"}]}]}], "]"}]}], "\n", 
 RowBox[{
  RowBox[{"OrdinaryRegression", "[", 
   RowBox[{"design_", ",", " ", "response_"}], "]"}], " ", ":=", " ", 
  RowBox[{"Module", "[", 
   RowBox[{
    RowBox[{"{", "cross", "}"}], ",", "\n", "  ", 
    RowBox[{
     RowBox[{"cross", " ", "=", " ", 
      RowBox[{
       RowBox[{"Transpose", "[", "design", "]"}], ".", "design"}]}], ";", 
     "\n", "  ", 
     RowBox[{"LinearSolve", "[", 
      RowBox[{"cross", ",", "\n", "   ", 
       RowBox[{
        RowBox[{"Transpose", "[", "design", "]"}], ".", "response"}], ",", 
       "\n", "   ", 
       RowBox[{"Method", " ", "->", " ", 
        RowBox[{"{", 
         RowBox[{"\"\<Krylov\>\"", ",", " ", 
          RowBox[{
          "\"\<Method\>\"", " ", "->", " ", "\"\<ConjugateGradient\>\""}], 
          ",", " ", "\n", "     ", 
          RowBox[{"\"\<Preconditioner\>\"", " ", "->", " ", "\"\<ILU0\>\""}], 
          ",", 
          RowBox[{"\"\<MaxIterations\>\"", "\[Rule]", "10000"}]}], "}"}]}]}], 
      "]"}]}]}], "]"}]}], "\n", 
 RowBox[{
  RowBox[{"Crossvalidation", "[", 
   RowBox[{"design_", ",", "response_", ",", "regparamvec_", ",", "fold_"}], 
   "]"}], ":=", 
  RowBox[{"Module", "[", 
   RowBox[{
    RowBox[{"{", 
     RowBox[{"size", ",", "subsets"}], "}"}], ",", "\[IndentingNewLine]", 
    RowBox[{
     RowBox[{"size", "=", 
      RowBox[{"Ceiling", "[", 
       RowBox[{
        RowBox[{"Length", "[", "response", "]"}], "/", "fold"}], "]"}]}], ";",
      " ", "\[IndentingNewLine]", 
     RowBox[{"subsets", "=", 
      RowBox[{"Partition", "[", 
       RowBox[{
        RowBox[{"RandomSample", "[", 
         RowBox[{"Range", "[", 
          RowBox[{"1", ",", 
           RowBox[{"Length", "[", "response", "]"}]}], "]"}], "]"}], ",", 
        "size", ",", "size", ",", "1", ",", 
        RowBox[{"{", "}"}]}], "]"}]}], ";", "\[IndentingNewLine]", 
     RowBox[{"Table", "[", 
      RowBox[{
       RowBox[{"Mean", "[", 
        RowBox[{
         RowBox[{"(", 
          RowBox[{
           RowBox[{"response", "[", 
            RowBox[{"[", 
             RowBox[{"subsets", "[", 
              RowBox[{"[", "j", "]"}], "]"}], " ", "]"}], "]"}], "-", 
           RowBox[{
            RowBox[{"design", "[", 
             RowBox[{"[", 
              RowBox[{"subsets", "[", 
               RowBox[{"[", "j", "]"}], "]"}], "]"}], "]"}], ".", 
            RowBox[{"RidgeRegression", "[", 
             RowBox[{
              RowBox[{"design", "[", 
               RowBox[{"[", 
                RowBox[{"Flatten", "[", 
                 RowBox[{"Drop", "[", 
                  RowBox[{"subsets", ",", 
                   RowBox[{"{", "j", "}"}]}], "]"}], "]"}], " ", "]"}], "]"}],
               ",", 
              RowBox[{"response", "[", 
               RowBox[{"[", 
                RowBox[{"Flatten", "[", 
                 RowBox[{"Drop", "[", 
                  RowBox[{"subsets", ",", 
                   RowBox[{"{", "j", "}"}]}], "]"}], "]"}], " ", "]"}], "]"}],
               ",", 
              RowBox[{"regparamvec", "[", 
               RowBox[{"[", "i", "]"}], "]"}]}], "]"}]}]}], ")"}], "^", "2"}],
         "]"}], "\[IndentingNewLine]", ",", 
       RowBox[{"{", 
        RowBox[{"j", ",", "fold"}], "}"}], ",", 
       RowBox[{"{", 
        RowBox[{"i", ",", 
         RowBox[{"Length", "[", "regparamvec", "]"}]}], "}"}]}], "]"}]}]}], 
   "\[IndentingNewLine]", "]"}]}], "\n", 
 RowBox[{
  RowBox[{"CV", "[", 
   RowBox[{"mse_", ",", "rps_"}], "]"}], ":=", 
  RowBox[{"Module", "[", "\[IndentingNewLine]", 
   RowBox[{
    RowBox[{"{", 
     RowBox[{"means", ",", "ses", ",", "min", ",", "bestlambda"}], "}"}], ",",
     "\[IndentingNewLine]", 
    RowBox[{
     RowBox[{"means", "=", 
      RowBox[{"Mean", "[", "mse", "]"}]}], ";", "\[IndentingNewLine]", 
     RowBox[{"ses", "=", 
      RowBox[{"If", "[", 
       RowBox[{
        RowBox[{
         RowBox[{
          RowBox[{"Dimensions", "[", "mse", "]"}], "[", 
          RowBox[{"[", "1", "]"}], "]"}], ">", "1"}], ",", 
        RowBox[{
         RowBox[{"StandardDeviation", "[", "mse", "]"}], "/", 
         SqrtBox[
          RowBox[{
           RowBox[{"Dimensions", "[", "mse", "]"}], "[", 
           RowBox[{"[", "1", "]"}], "]"}]]}], ",", 
        RowBox[{"ConstantArray", "[", 
         RowBox[{"0", ",", 
          RowBox[{
           RowBox[{"Dimensions", "[", "mse", "]"}], "[", 
           RowBox[{"[", "2", "]"}], "]"}]}], "]"}]}], "]"}]}], ";", 
     "\[IndentingNewLine]", 
     RowBox[{"min", "=", 
      RowBox[{"First", "[", 
       RowBox[{"Ordering", "[", "means", "]"}], "]"}]}], ";", 
     "\[IndentingNewLine]", 
     RowBox[{"bestlambda", "=", 
      RowBox[{"rps", "[", 
       RowBox[{"[", "min", " ", "]"}], "]"}]}], ";", "\[IndentingNewLine]", 
     RowBox[{"{", 
      RowBox[{"bestlambda", ",", "means", ",", "ses"}], "}"}]}]}], 
   "\[IndentingNewLine]", "]"}]}]}], "Input",
 CellChangeTimes->{3.787873404602337*^9},
 CellLabel->"In[70]:=",ExpressionUUID->"0e1cdbf2-2c80-4bf5-9201-b78908af10ac"],

Cell[CellGroupData[{

Cell["Define crater landscape", "Subsection",
 CellChangeTimes->{{3.7248015564468822`*^9, 
  3.724801562517582*^9}},ExpressionUUID->"1ac56458-0892-4de9-9d9c-\
d4315e54a073"],

Cell[CellGroupData[{

Cell[BoxData[
 RowBox[{
  RowBox[{"(*", 
   RowBox[{"Define", " ", "the", " ", "crater", " ", "landscape"}], "*)"}], 
  "\[IndentingNewLine]", 
  RowBox[{
   RowBox[{
    RowBox[{
     RowBox[{"hc", "[", "d_", "]"}], ":=", 
     RowBox[{
      FractionBox["1", 
       RowBox[{"1", "+", 
        RowBox[{"N", "[", 
         RowBox[{"Exp", "[", 
          RowBox[{"1", 
           RowBox[{"(", 
            RowBox[{"d", "-", "6"}], ")"}]}], "]"}], "]"}]}]], "-", 
      FractionBox["1", 
       RowBox[{"1", "+", 
        RowBox[{"N", "[", 
         RowBox[{"Exp", "[", 
          RowBox[{"1", 
           RowBox[{"(", 
            RowBox[{"d", "-", "1"}], ")"}]}], "]"}], "]"}]}]]}]}], ";"}], 
   "\n", 
   RowBox[{"Plot", "[", 
    RowBox[{
     RowBox[{"hc", "[", "x", "]"}], ",", 
     RowBox[{"{", 
      RowBox[{"x", ",", "0", ",", "l"}], "}"}]}], "]"}], "\n", 
   RowBox[{
    RowBox[{"response", "=", 
     RowBox[{
      RowBox[{
       RowBox[{"hc", "[", 
        RowBox[{"Total", "[", "#", "]"}], "]"}], "&"}], "/@", " ", 
      "sequences"}]}], ";"}]}]}]], "Input",
 CellChangeTimes->{
  3.762085297074975*^9, {3.765806780206683*^9, 3.76580678741509*^9}, {
   3.765806878258623*^9, 3.7658068909938593`*^9}, {3.766227739531052*^9, 
   3.766227740836739*^9}},
 CellLabel->"In[75]:=",ExpressionUUID->"7be29a79-1825-4a13-b010-116c31a83b1a"],

Cell[BoxData[
 GraphicsBox[{{{}, {}, 
    TagBox[
     {RGBColor[0.368417, 0.506779, 0.709798], AbsoluteThickness[1.6], Opacity[
      1.], LineBox[CompressedData["
1:eJwV13k8lF8XAHBrhhm7yG6sY1cJSc6JsmXfI2uWfhVljaKUZA+FEEpJdrKl
CMnSJiSkaCHLzCTtReKd95+Zz/cz9z7n3rnn3Hsfsu9Re38WJiYmEcbH/78t
/BeGu6g5hm9Px/03wj0MbMZix96JhkPoesSzMMlh2Ho1r7BR9BzkejtvklQf
hr0D4w1FotlAqiC7pFgOg4vf7/sXRUtBSi52+nnqMExpJhqnizaBs8XZE3+J
L+DaRpvzKaI9UMap8bxVYATOEBqVkkVfgg7zSaHNeqPguq+k7svXjyD1hW1B
dPtrIK6f2W8qtQSR6VLFYfLvQMHu88LD1B/wrFSo03b5Axx/vh3yfixD8K1g
DkrQR+DRaJ59TFgB8ejHDqMRH6E0XSvtr8QKnLm9M+7UqY8wbKk04blnBe5+
POXTk/ERVJ8KhSnkrkCcWM1VyYaP8K5/qaxB9y88cvdfYfr1EUwf3OQZOLEK
iuMJ5/xOzIJIE/9bZuZ12GAlvCMpfA72p/11/Ci8DvLfpWxKY+bgut/s0z61
deBr5ZG8d24O1DbevZvqug6Rpb9GXmTPgVGkd87G+nXYvnFJvbVpDnQKXcqy
NZmQ6W9fm/X3OfDxLPMof8uE5L4KnozD83DOQjw/n8qELI/e73wdOg9lOpkv
U34wYaETa4XUiXn4xHNibxAXM+Zm+iteSpqHyE6r7Vt0mFGz50Kgys15SJP5
KdSezoxKo87HeafmoWXa+NmgAQvWQU1xiekCjJmd+ZpuyoL7Yo9wfLVagF+1
HcKW9iw4dpBWuN1xAXRPbvd5FMiCB/QETFu8F6BVUPNX10UW5LA8e9AjegHu
7haTaVhgwVfHaad8KhagvexLWHY2KyqXVGXrslFhkqSRb3+VFVdkeh5WcFJh
NfRwB18lK7bMOPwS4qXCTpgjpHey4tmtl33HRKnQMf6mKIHGikz7TI3YNanQ
Sejvj0Q2PCsXnyjgSoXuQ0Xi+z6x4Wzj7evzpVRopB4+7PmLDX+U/m5XqaBC
6UH9tgNM7Pjy6L/mwBoqJASMuwULseP26pfGg81UMPPlL4g3YMeERv1njn1U
GNyXsKk2jR3fbjY8v32OMV6zoI2s6huwRP77zH9kGgz07/An6G5Apo+6owvy
NOgw4Wrm3rUBNyl/LfOh0ODq7luOm5w24IUnFz+hJg188cMl9dgNaDJQv6HF
gAYLuk4CrgMb0KagofqEMw1+Ku7krQniwM+p9LajCTQwnDbqT4niwDNW5GX/
JBqcLzI7fTCeA231eHmcUmkgLOS4JJfPgWvlH7oks2iMOjk8WNDDgf3R6i77
CmkQ9SYvI0mcgEcmq2ujb9OgK7fYNECRgJfrRov/NdKAYF+6bryZgN4bNYNP
tNAg/1Hd0XUTAjaNuld7ttHgXnOfTWQoATco/Gwc7qHBasYPXr/HBNz8w8XN
d4wGu/eu9O96ScDltajI8Fc0SNvAFCf9joCGVMfo069pIBlL/PL6BwG7bfm3
xb1lzOeQ7JCdDCc2lO/KUptjzEeBkqSpyokBP6eX2Bdo8Py9OnLrMLzppd4r
Kg08XbbXP9rLiWZ13qmBizQ4vds2E45z4pt4Amz+QYNH605mkmc5sfOf4Orw
Txrwtbkz/U3jRJWuJ2WHf9Pg2ubAYy3XObFEZKQveYUxf6lTturPOdG3YLtB
CBMdCK/jCcQJTmwezAqZYKaDbU5y18IMo//tssv6rHT4QMzRKl3mxFPfIu7M
s9OBZbmKT1yBC98bB9gsctFBfMDoO2hyIajoSXKS6KBdMjHqt50Ll6zs+6S4
6eBvznGl1ooLX7cdqNLlpcOjfF8Fo0gu5HYd7ZcWZDw/aJkjMI4LX1x5Gskl
RIeVXZm01BQuTMn4xrLEsBrtPmOluPCGc23jTWE6ZOiL6v/Xz4U/uHJiHovS
oZynXuLCMBfy5A6LxYvRoWvaZL3hDRcOwshlHXE6fEsJ71ld4sJ7E6MaqRJ0
IHoRb5FXuJB5s6q5miQd5LdeTzZhI6Lxsc9G/Qw7vxm0ztxERJVCl1GaFB2O
1gVsbpYlIo+nSXCYNB2S4v8JvlYjolKt9vxPhu+qqk7I7SKiz+Gs6AUZOrxY
f9BmtpeIVq8MLrmS6UAbcS0OciJi6qBPejfDEjHnD9z5j4hVL8/InZOlwzZb
SZPJMCI2vKzpfMOwtXwThfkUEROw2UBdjg4BfyyIiklEtH1QXRDF8OlnHxYt
LhKx+fitifsM512LGjpaSMSKlZblVYbrw3kbs8uIGOlMX9kmT4fHZmU5d+uJ
+ILoMHWQ4WmJnVFv7xGRj/fvtRyG/34ZcWPtJaJd/+c97QwL9R7aSRkk4m9u
vWeTDKvnM8tYTRCRRePd1t8MmwTlsYTOELFohhZDVKCD1y7N2dxFIj5w974l
ynDUxr7+tt9EnN1q3EhmOJO6v/I9Mwl7onOuyTFccf97GjuJhHurXI5KM9yd
lXJURZiEaS1J0hsZfu1PtreRIeHTZYXbbAx/396qHa5CwhvGqvKfGfFJPDYi
+doktBm5GDXMsML07PJ9QxJ+dnWqrWXYsCVmctqMhKs//+tNYNglRbCTw4GE
vTv77jszfMyzskTNg4QEHc/LZIaTt+w6ZxdIwhIXefs5xv93fcOrgMgQEtpm
cH4uZfje62DzKydJmG3475AHwyO17GpdCSQsNlh8xMvwp7OFPLMZJHQd7+Vo
Z6wfm8vWr5wFJLzwMkTJl2Gdde8Wh1oSahyZJxQy1t/SquvsnlYS1pnfX9nM
8IEr0ja63SRUSRTi6mbkT6bu23mxMRI27ZuIG2LkV1nCzibSexKG5ZIWrBlu
HymMW6My5pNgeaSfkZ/Uo+6i0/9IyHs/+GkZI3+ZOu7NjnBwY2E3sYybYWGS
WEMvPzd2LqsUBTPy36j8lUWFAjfqtzu/l2LUR+F7p5hjVtw4QqA2622iQ4NG
s5mvCzc6nlQ8dkyEUa8xQhsdfbixozRrz3VG/f3cNFKjG8GNl5I0dv1g1Ke1
ne27tUJubN9Jj7Djp4Pf1bqqL2Xc6POHg82Njw4nF3mipuu5UfxoTdV+Rv2X
Jw/w9fVw41hwhYktY39g7rYwSv/EjVmkvtIvBDps4qvkOf2LG09A1p/HHHTQ
8OR8c4yJBzM6fh4o2kAHt5X+MEchHnzteCpuCxsdmrbsuSluwINjt9cebVyn
wZO40hBuEx78l0l60fmPBu+fsxqu2/DgZukzXw6s0oD7cPfY9AEedB8JPVKw
TIOAG0CoTOXBg8wirl3faRDztfjllRwe7LRdZ93xjQaXYO1a+lUefLjhQ3fd
F8b++aZ9e0gjI95Ni6hExn4sKqR/WO8NDwYTS1uXGPv5s3Paz/tUeFE8uWH3
DcZ5oM/7lCVrGy8Omfol5jDOi/J8H1135MXJtcHHcS9pEF974dqSEy8aZbNb
Gg0x2r9aCN10htF/QXp7SD+jvWqRyKFxXryYddn6VBPjvGvZaqk9zYsmfx44
MTXQ4Bw+iVv7xItjreh0so4G9ZV/w82Z+ZD7m8eO/ZU0SO2kvJ0S5sMX24Uu
P75KAyPq2foNRnxYlBKsYJ9Mg2iN508Om/KhzmLqiQPnGf3DRGeHLPlQ72hD
V1A8DaTW6kSvuPChyT0PqaBYGiwLTJ3VDOLDghZdQZEQRnsDXSfXPD409GFJ
FHGhgXQmfbniMx9eK4hjeyTJuA/4nK5o+M6HO2fe7tMTY5xnWwX3tf3hwwAb
17jrwjQoHNNvfcbCjx9KGLnDS4NNkimRS8L8qBiinVDERAOBSsp3beDHbL4u
0vwHKrD3+H/qzOBH0hn1u6NXGfeZnOUrj7L5Mb9wkjPuChV2B6bvHc7nx2/z
v1XkL1PhLFdz5fQNhjcpv9t3gQprtmz/sbfy40zQjo0nY6jwZ+r6rMV7fpy1
vPst24UK9N/v3o5qCeDmo++llBn3sZbAjG4LHQE0ZmkQu8ZKhbhxw7LOHQKY
LtD5gXdtAYTvFAVVmAgg3w3D0YlvC4z7q/tqzH4B5N9hFSQyuQAFP8ZE5ZME
UJb620m/ZgHMvg44hr4TQHZjCUuKxQKU0tqe8FwQRILm6mPi0XkIvmwjd+iS
IL7ZIrPzY+A86O6eOdmbJ4gLp6P0Wrzn4UkRl3rMDUGcLJF/aWI/D19t92VQ
WwXRZ5vjH7Ft82B455dDz4wgVt+/+TZreQ4m4jdPRW8XQp2ivLsjsXPAI3lr
6eNHIbzBdfNJfvgspP3XHHBNXhjHlo/9VrKZgV9Y9fHgaRH8EO8h0d79HsK3
9DQJP9yEBFPblV1XJuFdbU/qMFkMKf7aCZGHxuHvoZdXlE+I49WbHr9r774A
1V0cawFtErjN8JX8n64BRj5WKb3qkkCP6juD4tcHQFvI1s68TwK73g3mOcUP
gMF8XqnqsAS+Kn2SRzQZAOt0lb1f5iTQ9LfW0zPPnkHohFVetIAkrn0L0S2Y
egp3Q7K3pP0niZ7fzEpS+Z6A6XVy4G0RKRx/oqwQeLcPtPN4FPskpLCc8rnx
UUkfyFz4+/E1WQrzLRuDdqb0wUr0qC+bmhSOJb2z9Xbvgxq7ZE8XlELlyRnn
1LVeEGT+6vTvoBQ++hctFWrWC++8unab35PCddKldXfaQzgu6SX7Yb802leO
fVb1fwC+tlrOkz7SGPiU0yDJ/gFYxzOnjAdI42VRa8ef8AAUqTe+DhyTxgHB
Zz3M4g/gZdNC171z0sj55/y96eEu0LIM9cqulsaoes5T9426YOFEQqHpqjQa
vL+tvdmnA2jOqgdLmGTwzc8/cyvQAd5fBFmkWWVQKoP0e0aqA/bKzW4TI8gg
R9a+WcGp+yCbnFjEJyCDj5eZqQtu92HI8dmRfwoy6GInNOG8vx3UPjkRx61k
MDybWnQv4h60Olp2ptjKoOf67cpnTvfA+L5RmKGDDL5f7HrIpHMP3C5ovrnp
KoMj7R1Nz3/dhWQtzqrwAzJove9v31r0XZgLb7cQiJbBv9RfO/PPt8K1f7Ip
VqUyWFtcsYm1tQXUAkQNmW/JIG9Y3rx8YQvcec77ralCBhO2n03xj2uB51dX
90nUyeDpqqGPRuYt8G/XmDL9LiN+bIjI4clmcDuf/DhpUAZP/G2ZdCM0gyDv
F0LPigw6nlN4zxrZCC/upySa/5PBcpg7dtirES4eUdgwuC6DXDsG+ehmjSDw
xI31NRsZ9357o7pFguGE3n9LPGRMDYjMnHrYAHx/C76Jy5FR1rlX+7JIA5Dm
90yG7SVjlqe0O2GoHp7lvHdbtiJjgndOpEV7PaTtPjlxypaM9x32SFwvrwfi
9fqxZCcyntrz8E7WmXrg8hAfvupFxg8L+sRj2vVAGPnS+zSMEf++424tgzpg
67xSJ1dIRvL0El2auQZeG+w2e1dMxgs7p5+/eVMNdfc+vS8oIaO8ObW2p6Ua
3Fp2CgjcIuO9xkeVEkHVcLvmXThTAxmtyW5R799UgWehnP5UPxl5hfxZMh5U
Qmt0VU/udzKeyMifs6guhwu/HTzsf5FxhVVg1iqtHA5ErP7kXma4jAujjpQD
T4iVUsIaGQ1ku7yM1MvB/+BSchinLK79Nbxyq/4WCLhstbGVlsXIulzhrI4y
OKzdNsG5VxZT8kZTOn+WQtfQaHWrlSxmXhVgn3pdChuDvpwOtJXFvMhLceJd
pdB5U0Gx10kWve/lLqyklIKgSGZonLcs2iwsngbZUmhb9iP+jpDFk1fMLbuc
bwCxk2fnx2uySNGZba8cKwFvd2W+Szdk0VGwL/NGZwk0/zae2VUmi9cLHnDd
LS8BL63o5KtVsihxpSlo+8kSaCyZGXVrkcUvTxc808gl4H6uNXj4qSw6PBcZ
8Ay7BlXmvtc6fsni5+U7X5udikFbjWwIy7JoFPH1y4pWMXTwvH/T+VcW2VR3
kQ6TimFoxEPkAZMcdu+Rfv30YRH88Nh34SGXHIr/sbmdol0EhqG2MY+k5PC7
q+7QS8lCGCowdH1hIocvMqfuePEUwL7Yfz/tzeXQY7/BVN3nfJj2ar80slcO
149kJykM5sMPef3Bl7Zy2OcV/DguMx9E67aZjLvJ4exUUMA3oXzwfaimPRks
h3MqH5WK5fPgJ12Mby5XjrFLH3jG5JkL2UXz/YX5crgy23E1AHNhq03TaYdC
OWRuut35TTYXQhqslrpK5NDqeBkldiEHFqPinl+plsNYXpkzThE5MMs+l2bX
LYfPmps4PuVkw6j0bc77i3IYwKxUHPX1IoQPxz4I+yKHlPWV/bavLoJgvEW0
ync5zCqbmDbrvAh2czMLl//IYWJh39Ur6RdhoFr4USirPLrxcgQ9VL0Ivdtj
zlNE5TF9cKPvclAWNDuYsmbvlkd6T4zfF0ImJO1tTZAwZfipaOo6NQP2GysT
bprLo2zNjKhNdwawbCVyt1jLI19cS8vpsAywFhgUfuUqj7GJq1Uyry7AwpCz
ikSQPG5jNTfVqkwHMesAu9IcedTiPzdJOJYKi3vGR9Ty5PFthen6qFUqdO00
c24ukMextCD1AdVUCFBXce+7Ko/c16Vm9BZSoJH02W+hQh7VxTYZMx1IAcun
EVFqHfJYO/eQVd47GU6bJVxtmpNHDtsC8fDjifDC8+B+Lao8Jvt3fmh1SwT5
iL2i1XR53Dtz5IiMYSI8KeG/dOOLPAq826Pqwp4IQn+Lzl9ckUfw2THpmXMe
ymtago7xKKDz+F6uprYEGBJY2KGmo4Al0ZeuB8icA1nlp39u6Sng1rIdT+5w
nIMIqG2W26GA5sPMNMWleBA7Eq4pjgq4LBwV79kRD369THJcFgp4z+vlLk3P
ePhzXJRrwUMBD1YkpOvdOAvkKYtXNxIUcPiAW8D6rjOQ0r2jzimJ8TzXsEUm
1TPw7ZbaeY5UBazivvNSRugMdIfyaB/OVMCPsE2xbS4O/AgvMrZcUUANLc4s
p/Q4KN+6z/RBvQJat9zgZOo6DRopgS1v3yjg1ZSz7PbasZB71DU9860C1p9x
TXPnjoV1R3M/ow8K+N+Bytq8uRgYklYVKJtTwJuE8tbq/BgIaf4cFPRVAWVP
zuVps8RA0/sIhdUNitg6W+eQMnkC9HXPZYtuUcQGYc+y7KYoGPMV1SnSZvyu
OTn4OCcKwi7UjsvoKuKc6jkpheNRUD37SoxioIhCghPHrPSjQCpbvUTHRBGD
mg5OenUfB5avYzUOborY1fJ7k99EJDytVO5PP6uItA+3Pe6QI+DgWMdB/gRF
ZOquGnHjiAA2FkeunERFDM45xyS9GA6G+05ZFaYp4qq+w1vC3XCo5xgZqcxV
xJ8nDtp52odDtl/M+/5KxnhkmaiLKWGwX2pwmXlEEdfimBcvC4QCj2hoc9uo
IoY4X7ojtxICDwQ3hkS8UkTti+SwoQ8hoMjpvrAwpYgOtHjutNshsPR9bmxw
gdH+qQxPon0InH281li0pojuKiyfAwqOQXm4RvB2FSUUjtNq8zgTDG5Hh5W/
qymhvnFCFq9rMHAfCp+t1lRCv8Q/0ssawRDqdW+/zDYlVGfS3xE6FQQ7LEz2
cqASytukuf0wCILn0p6UUSclDOJP+v6H/Qj8fJI+feyMEg6faA6S6PgPJomj
B1fjlXB/sWVfctF/0G0psZR4XgnXSKXaMrH/Qebzyr/FqUpIOfzmXL/Bf6Dy
ol9oIIcRzwh9Vu4fBM8JZlPlSiWsHgzb09sfCH3zEVUfXihhU8kvQvFvf6im
3N8cNKqEToU31p6/8YdL/7G1/hlXws/bpPjkuvzBm36xh3dKCWm4f2xrsj+s
fK6b2jmvhJNcHKrfJfxB8xeVt+AvI157WuxDCz/IY/MMt5enYIasaltyhy+s
HRDZNqxIwWnd1cvGt3zB7+HQTxtlCtZHtZmLZfqC1lnj41YaFHzfvVIk6esL
j9YpJ8z0KPhNskYrisMXfq98P21oScEeZnKPp4sPOH9NTlUJp+AGM2lzAtEb
2m2NLSsiKYgP5aR1PnuBbP0qiRJNwSWWnYLpfV7wOfjoBYVTFFRtcN75/LgX
JHxyzJJJoiDH/aj13ElPaJqXvixcSMHnUQGePHUeIPi2+TpLDwVlbL9vY4t0
hwuk2Ng7fRTcXXJRjM3OHbh27HY98piC/gEGPdvU3IEl7wX32HMKnm9S3K8+
4wbf7JaiKiYoGHJ9KTDAwQ2Geik2tksUPB7iv6/fYB+k1Vz5WySmjAd+Repn
bXYBwqTvmL2kMtpfpPyyFnCBc1wqtzlklNGxPeyhzndnOBnYGhCioIycu2xu
xzc7wyHy6PBuLWWkpzztJBk4g1kOTzl9jzI+2oD9VbZOwB57xnF7iDImsSrK
1OQ6QNPXT8udYco4sH9kbsMpB/ALcL1qEqmMB0ePlZ/2d4AeG02aw0llfN9l
eWZA2wHOyU6dDk5QRm/qY6exl/bA9kiv6ka+Mj6YbU88KWYPLIJfmHm6lTHU
Yih0Y5stNCS638ruUcapE7LvN5TZgu9qn6V4vzL6JH/qE8iyhe7ZosuUZ8ro
u7glJjrQFs627lU3HlNGoYbCxVMbbYHZ85ZrFE0Z6y99PnDlkzUwVXjWTQuo
YNCim6BRtiX0fRoPvrpRBcdllDabBVlCmpadxv5NKviaMHYo3sQSRFqNa0Yl
VbDFy4w/b3kvaPRTqh5RVFC4vMd9i+9e2D/7razWUAWtdl6oWjSwgLvkxOIT
h1RQLqrYo1zYDE75M3nqBqmgU/E9uYGfprC7Ilryx1EV5A6mNEiNmsKQ1pHC
oAgVXPQ5o22abQoLYFfgHaeC+VzTereETEHYUzzXJFcFg8l5l49KmkBoQV26
QLcKss4cj8i22g13VgsSu3tUkF2hU/TAlt2w6nn+TGi/CppKzco5i+yGRDmP
iBfPVPDV7cO3yj8YQ2E1l8fFcRVMLR+nrBw3ht4OfzWBRRWc30keVqgygk0z
4k/5N6liuIH7Vl+VXeCxh6P3gZgq431bhOAnuAuu3/rWESKpim/SeW+eW0VQ
O/K4YVhWFVPj4RJ5EGHXz8iCLHVV3OEVMNAbgXCI48V//Maq6DU8W6ycBXBf
NYnAH6yKQ2vOE3EbdoLOS5GBi8dUsVQ3e2X7tAHUx9zKEgpTxcncqiCZDgO4
PtAntilKFdkVDweGRxpA0lF2demzDD/PSdlC3QH2jWft1HNVsc07PHZ8TB/m
9WMLzDtUkfl7jZHdsB54z5C8nnapYt27FTXLBj14nVooZ/VQFa0/USaCLunB
s8m2attHqjjvPN4s76wHDadWOlxeqOKFwsDd7lO6ENN9fMZ/ThXX+3Mud3/T
AX6LULWzPGqYu8l1xkBvG1x7wEvU51dDS49zT06KbwOt7TXUr4JqKOxuefPD
mjZYUxbKfETVUESf6wC5TxtSNniSd8mr4e5fOywPO2sD20NzYSZ9NTx/RV92
NXYr/NpBZjrlr4Z1o7Fi9+Y3Q0Jjx9ttB9XQRCwvJnJwMwip7r+/eEgNI5sI
HQ53NsNWscsnPI6pYUuylPqxxM1w7A/pp8FJNdx6J+uTqvJmoDb9of7NVMMj
EhHbkkO1YFJ9aCS6XQ0PfyClh+hqwFU6fyxrpxr+ub3xlTa/BvhWOCimP1DD
wdM74il0daDKj0dd61PDgaJo9mtX1eGX+FvJ/iE15Dw6Iv6YSx34uT4FCs2q
oY0oc/4gVRVM5jhWa7nVkedLjZrkY2XgLDW/qcenjplmVwtOlivDM59U624B
dWSp7rBjTVIGhymeklERdaylfnqSbqoM3i83mqyS1VGiVtk4+REFTnbLZZrr
qGOwqNWXxWElqC8G+Y+e6njyF9FoE7MifD/xncPHRx3tq15ZPJ1VAB2XW/Sp
A+roLee9+doTBWjj5W0cP6iO9cLjS7XZCtAX93bX01DGeE7BLXcVBXjjG+vV
cF4dhfnlrZ+7y8MGpbaCuFp1LLKTEmIfkwVz1qOn/tWrY2DlX+OyDllIeyfr
e6JRHcv8hkP8bskCf16KcnirOtLmOnV1o2VBgtOtNbBbHZ9qvUjaIiULW+h/
Rq3H1HEgyqveJ4gMHnU6/JJr6qhlS7dokZaBFrc/PENMGtgSEUhl4ZIBng33
SPGsGnioufj4xII0dO3fSaASNJB9/W2HxiVpkOXavd4kqIH2unm9STQpmPOz
W7RU1kDD6IdCrTckIVjsyOMYRw30vylgwmooDn296v2aLhqoOCfy3VVUHKRD
lnqm92ng2szE73c/xGCoP7TLzEsDZ3w91+OqxWBLRPQdoUMaePmU1wSHlBj8
Hjx/s/q0BnaZpBz9wikKcQklZyYrNbA9nK4ewyoC3Mc5LHxqNLDPvqri0pww
FBwMEpir08DyucrwwcfC0Lh3+42lJg00tzY0aswUhjn+4R6WTg28NrT+TFFG
GPYWMxGURzQwX2HHTO6ejSB8x+tCxF8N9B3QsDpWIQg3ynudV/5p4CZTycT7
mYKgVaAqfZpJE0s0RvqUowTBPPZ3XRK7JlYPfG7zNBWEGOOM4Su8mmj35N8e
nXkBmB7sEOqW00SF6ejOE2oCULMgeYXHUhMj3VKY3J7xQVJRgvdba00MuxgQ
P9DEB372iwq1dpqovDZI8C3iA4n29norF03EkBO+i8F8kJLh3pfmq4nMEXl2
SYJ8cFAn/ytXtCb+Gvb/aNPLA7LnhMw4yjTxlcXCs24NEqzpxXCPl2tiZ4N0
EXKQYGJx5kVZlSa+TfAb/PmOCJkujR4mtxnzqWCSZ79IhHUV+7CEdk3kpOSo
1P3hgsnhjGLWEU2cc7787fMgJ7Se/31gZFQTL+2RPdRZxQnZO7yUb7zSxDu0
gCvdiZyw96ZGk9FbRnxmMV5v5IR7UQOPz1A18cLh+2lLjQTIVd+WYfdJE/V4
6DLWWQQImS50JC9p4nfiM5wKJgDF8si7rh+aGJ7xSjBNhQBszC9LM39rouQW
LqwiEOB9845D3iuaKOG1Ql2e44D2Qzc0tf5p4r86kcHjvRxwWZr4c31dEx8Q
NGrkSzngfyip+pg=
       "]]},
     Annotation[#, "Charting`Private`Tag$12492#1"]& ]}, {}},
  AspectRatio->NCache[GoldenRatio^(-1), 0.6180339887498948],
  Axes->{True, True},
  AxesLabel->{None, None},
  AxesOrigin->{0, 0},
  DisplayFunction->Identity,
  Frame->{{False, False}, {False, False}},
  FrameLabel->{{None, None}, {None, None}},
  FrameTicks->{{Automatic, 
     Charting`ScaledFrameTicks[{Identity, Identity}]}, {Automatic, 
     Charting`ScaledFrameTicks[{Identity, Identity}]}},
  GridLines->{None, None},
  GridLinesStyle->Directive[
    GrayLevel[0.5, 0.4]],
  ImagePadding->All,
  Method->{
   "DefaultBoundaryStyle" -> Automatic, 
    "DefaultGraphicsInteraction" -> {
     "Version" -> 1.2, "TrackMousePosition" -> {True, False}, 
      "Effects" -> {
       "Highlight" -> {"ratio" -> 2}, "HighlightPoint" -> {"ratio" -> 2}, 
        "Droplines" -> {
         "freeformCursorMode" -> True, 
          "placement" -> {"x" -> "All", "y" -> "None"}}}}, "DefaultMeshStyle" -> 
    AbsolutePointSize[6], "ScalingFunctions" -> None, 
    "CoordinatesToolOptions" -> {"DisplayFunction" -> ({
        (Identity[#]& )[
         Part[#, 1]], 
        (Identity[#]& )[
         Part[#, 2]]}& ), "CopiedValueFunction" -> ({
        (Identity[#]& )[
         Part[#, 1]], 
        (Identity[#]& )[
         Part[#, 2]]}& )}},
  PlotRange->{{0, 16}, {0., 0.8482835899738395}},
  PlotRangeClipping->True,
  PlotRangePadding->{{
     Scaled[0.02], 
     Scaled[0.02]}, {
     Scaled[0.05], 
     Scaled[0.05]}},
  Ticks->{Automatic, Automatic}]], "Output",
 CellChangeTimes->{3.765809139001481*^9, 3.7662283871543293`*^9, 
  3.786454733470767*^9, 3.786662872599008*^9, 3.7874141153892183`*^9, 
  3.787678504160943*^9, 3.787872187631322*^9, 3.787873620646254*^9, 
  3.7881037362121973`*^9, 3.792936348063134*^9},
 CellLabel->"Out[76]=",ExpressionUUID->"aee97686-34c2-4f15-aadc-20d52a03060d"]
}, Open  ]]
}, Open  ]]
}, Closed]],

Cell[CellGroupData[{

Cell["\<\
Comparison between ME interpolation and regression models - Figure 2 \
\>", "Section",
 CellChangeTimes->{{3.7875743259322453`*^9, 3.787574331302475*^9}, {
  3.787679395450913*^9, 3.7876794007967987`*^9}, {3.7878706078382483`*^9, 
  3.787870623439896*^9}},ExpressionUUID->"a639bf48-902c-4456-ae67-\
9a7180aa0347"],

Cell[CellGroupData[{

Cell["\<\
Out-of-sample predictions by the minimum epistasis interpolation\
\>", "Subsection",
 CellChangeTimes->{{3.7620854918497763`*^9, 3.762085493097871*^9}, 
   3.762096166496635*^9, {3.763136267947639*^9, 3.76313627321251*^9}, {
   3.7658069934216623`*^9, 3.765806995051408*^9}, {3.766227791255591*^9, 
   3.766227800704426*^9}, {3.766228496492057*^9, 
   3.766228509108809*^9}},ExpressionUUID->"f778af37-bd15-4316-8c2c-\
b7c9cf1bee13"],

Cell[BoxData[{
 RowBox[{
  RowBox[{"hd", "=", 
   RowBox[{
    RowBox[{
     RowBox[{"HammingDistance", "[", 
      RowBox[{
       RowBox[{"ConstantArray", "[", 
        RowBox[{"0", ",", "l"}], "]"}], ",", "#"}], "]"}], "&"}], "/@", 
    "sequences"}]}], ";"}], "\n", 
 RowBox[{
  RowBox[{"seqbyhd", "=", 
   RowBox[{"Table", "[", 
    RowBox[{
     RowBox[{"Flatten", "[", 
      RowBox[{"Position", "[", 
       RowBox[{"hd", ",", "d"}], "]"}], "]"}], ",", 
     RowBox[{"{", 
      RowBox[{"d", ",", "0", ",", "l"}], "}"}]}], "]"}]}], ";"}], "\n", 
 RowBox[{
  RowBox[{"seqsbyD", "=", 
   RowBox[{
    RowBox[{"GatherBy", "[", 
     RowBox[{
      RowBox[{"Transpose", "@", 
       RowBox[{"{", 
        RowBox[{
         RowBox[{
          RowBox[{
           RowBox[{"HammingDistance", "[", 
            RowBox[{"#", ",", 
             RowBox[{"ConstantArray", "[", 
              RowBox[{"0", ",", "l"}], "]"}]}], "]"}], "&"}], "/@", 
          "sequences"}], ",", "sequences"}], "}"}]}], ",", "First"}], "]"}], 
    "[", 
    RowBox[{"[", 
     RowBox[{"All", ",", "All", ",", "2"}], "]"}], "]"}]}], ";"}], "\n", 
 RowBox[{
  RowBox[{"hdsub", "=", 
   RowBox[{"Flatten", "@", 
    RowBox[{"Table", "[", 
     RowBox[{
      RowBox[{"RandomSample", "[", 
       RowBox[{
        RowBox[{"seq2pos", "/@", 
         RowBox[{"seqsbyD", "[", 
          RowBox[{"[", "i", "]"}], "]"}]}], ",", "1"}], "]"}], ",", 
      RowBox[{"{", 
       RowBox[{"i", ",", 
        RowBox[{"lg", "@", "seqsbyD"}]}], "}"}]}], "]"}]}]}], ";"}]}], "Input",\

 CellChangeTimes->{{3.7808437630307817`*^9, 3.780843794011559*^9}, 
   3.7864529625379143`*^9},
 CellLabel->"In[78]:=",ExpressionUUID->"4000d8e6-f1c9-417e-bd5f-b7f17f63a45d"],

Cell[BoxData[
 RowBox[{
  RowBox[{"(*", 
   RowBox[{
    RowBox[{
    "We", " ", "give", " ", "minimum", " ", "epistasis", " ", "interpolation",
      " ", "1", "%"}], ",", " ", 
    RowBox[{"10", "%"}], ",", " ", 
    RowBox[{
    "50", "%", " ", "and", " ", "90", "%", " ", "of", " ", "all", " ", "data",
      " ", "as", " ", "training", " ", "and", " ", "use", " ", "the", " ", 
     "rest", " ", "of", " ", "the", " ", "data", " ", "as", " ", "test"}]}], 
   "*)"}], "\[IndentingNewLine]", 
  RowBox[{
   RowBox[{
    RowBox[{"training", "=", 
     RowBox[{"Table", "[", 
      RowBox[{
       RowBox[{"RandomSample", "[", 
        RowBox[{
         RowBox[{"Range", "[", 
          RowBox[{"alpha", "^", "l"}], "]"}], ",", 
         RowBox[{"Ceiling", "[", 
          RowBox[{"i", " ", 
           RowBox[{"alpha", "^", "l"}]}], "]"}]}], "]"}], ",", 
       RowBox[{"{", 
        RowBox[{"i", ",", 
         RowBox[{"{", 
          RowBox[{".01", ",", ".1", ",", ".5", ",", ".9"}], "}"}]}], "}"}]}], 
      "]"}]}], ";"}], "\n", 
   RowBox[{
    RowBox[{"test", "=", 
     RowBox[{"Table", "[", 
      RowBox[{
       RowBox[{
        RowBox[{"Complement", "[", 
         RowBox[{
          RowBox[{"Range", "[", 
           RowBox[{"alpha", "^", "l"}], "]"}], ",", 
          RowBox[{"training", "[", 
           RowBox[{"[", "i", "]"}], "]"}]}], "]"}], "//", "Flatten"}], ",", 
       RowBox[{"{", 
        RowBox[{"i", ",", "4"}], "}"}]}], "]"}]}], ";"}], "\n", 
   RowBox[{"Do", "[", 
    RowBox[{
     RowBox[{"If", "[", 
      RowBox[{
       RowBox[{
        RowBox[{"Intersection", "[", 
         RowBox[{
          RowBox[{"test", "[", 
           RowBox[{"[", "i", "]"}], "]"}], ",", 
          RowBox[{"seqbyhd", "[", 
           RowBox[{"[", "j", "]"}], "]"}]}], "]"}], "==", 
        RowBox[{"{", "}"}]}], ",", 
       RowBox[{
        RowBox[{"test", "[", 
         RowBox[{"[", "i", "]"}], "]"}], " ", "=", " ", 
        RowBox[{"Union", "[", 
         RowBox[{
          RowBox[{"test", "[", 
           RowBox[{"[", "i", "]"}], "]"}], ",", 
          RowBox[{"{", 
           RowBox[{"hdsub", "[", 
            RowBox[{"[", "j", "]"}], "]"}], "}"}]}], "]"}]}]}], "]"}], ",", 
     RowBox[{"{", 
      RowBox[{"j", ",", 
       RowBox[{"lg", "@", "hdsub"}]}], "}"}], ",", 
     RowBox[{"{", 
      RowBox[{"i", ",", 
       RowBox[{"lg", "@", "test"}]}], "}"}]}], "]"}], "\n", 
   RowBox[{
    RowBox[{"training", "=", 
     RowBox[{"Table", "[", 
      RowBox[{
       RowBox[{
        RowBox[{"Complement", "[", 
         RowBox[{
          RowBox[{"Range", "[", 
           RowBox[{"alpha", "^", "l"}], "]"}], ",", 
          RowBox[{"test", "[", 
           RowBox[{"[", "i", "]"}], "]"}]}], "]"}], "//", "Flatten"}], ",", 
       RowBox[{"{", 
        RowBox[{"i", ",", 
         RowBox[{"Length", "[", "test", "]"}]}], "}"}]}], "]"}]}], 
    ";"}]}]}]], "Input",
 CellChangeTimes->{{3.762085512756638*^9, 3.7620855807492867`*^9}, {
   3.762094727170327*^9, 3.762094741497457*^9}, 3.765806908555455*^9, {
   3.766228416379088*^9, 3.766228479898402*^9}, {3.7864547858803577`*^9, 
   3.786454789520109*^9}},
 CellLabel->"In[82]:=",ExpressionUUID->"065f2eec-356a-483b-9044-f8463544f512"],

Cell[BoxData[
 RowBox[{
  RowBox[{"pdMEI", "=", 
   RowBox[{"Table", "[", 
    RowBox[{
     RowBox[{"Cinterp", "[", 
      RowBox[{
       RowBox[{"training", "[", 
        RowBox[{"[", "i", "]"}], "]"}], ",", 
       RowBox[{"response", "[", 
        RowBox[{"[", 
         RowBox[{"training", "[", 
          RowBox[{"[", "i", "]"}], "]"}], "]"}], "]"}]}], "]"}], ",", 
     RowBox[{"{", 
      RowBox[{"i", ",", "4"}], "}"}]}], "]"}]}], ";"}]], "Input",
 CellLabel->"In[86]:=",ExpressionUUID->"764ffa87-cdb3-4436-b2d9-6c78f081600a"]
}, Open  ]],

Cell[CellGroupData[{

Cell["100% data regressions vs interpolation", "Subsection",
 CellChangeTimes->{{3.762085500393754*^9, 3.762085503510852*^9}, {
   3.762096172631919*^9, 3.7620961835184193`*^9}, 3.765806977051875*^9, {
   3.7662278093083477`*^9, 
   3.7662278163009644`*^9}},ExpressionUUID->"f3415e76-ab49-4c46-9d88-\
77b2beda0f49"],

Cell[BoxData[
 RowBox[{
  RowBox[{"(*", 
   RowBox[{
    RowBox[{
    "We", " ", "fit", " ", "the", " ", "three", " ", "regression", " ", 
     "models", " ", "to", " ", "all", " ", "the", " ", "data", " ", "using", 
     " ", "ordinary", " ", "least", " ", 
     RowBox[{"squares", ".", " ", "We"}], " ", "implement", " ", "it", " ", 
     "by", " ", "projecting", " ", "the", " ", "response", " ", "vector", " ",
      "into", " ", "the", " ", "eigenspaces", " ", "up", " ", "to", " ", 
     "the", " ", "1", "st"}], ",", 
    RowBox[{"2", "nd"}], ",", 
    RowBox[{
     RowBox[{
      RowBox[{
       RowBox[{
       "or", " ", "3", "rd", " ", "order", " ", "using", " ", "the", " ", 
        "projection", " ", "matrix", " ", "W_", "0"}], " ", "+"}], " ", 
      "..."}], " ", "W_k"}], ",", " ", 
    RowBox[{
     RowBox[{"for", " ", "k"}], "=", "1"}], ",", "2", ",", "3"}], "*)"}], 
  "\[IndentingNewLine]", 
  RowBox[{
   RowBox[{
    RowBox[{"pd1Way100percent", "=", 
     RowBox[{"SprsinLnBy", "[", 
      RowBox[{"response", ",", 
       RowBox[{
        RowBox[{"Inverse", "[", "LPs", "]"}], ".", 
        RowBox[{"(", 
         RowBox[{
          RowBox[{"wkd", "[", 
           RowBox[{"[", 
            RowBox[{"All", ",", 
             RowBox[{";;", "2"}]}], "]"}], "]"}], ".", 
          RowBox[{"ConstantArray", "[", 
           RowBox[{"1", ",", "2"}], "]"}]}], ")"}]}]}], "]"}]}], ";"}], 
   "\[IndentingNewLine]", 
   RowBox[{
    RowBox[{"pd2Way100percent", "=", 
     RowBox[{"SprsinLnBy", "[", 
      RowBox[{"response", ",", 
       RowBox[{
        RowBox[{"Inverse", "[", "LPs", "]"}], ".", 
        RowBox[{"(", 
         RowBox[{
          RowBox[{"wkd", "[", 
           RowBox[{"[", 
            RowBox[{"All", ",", 
             RowBox[{";;", "3"}]}], "]"}], "]"}], ".", 
          RowBox[{"ConstantArray", "[", 
           RowBox[{"1", ",", "3"}], "]"}]}], ")"}]}]}], "]"}]}], ";"}], 
   "\[IndentingNewLine]", 
   RowBox[{
    RowBox[{"pd3Way100percent", "=", 
     RowBox[{"SprsinLnBy", "[", 
      RowBox[{"response", ",", 
       RowBox[{
        RowBox[{"Inverse", "[", "LPs", "]"}], ".", 
        RowBox[{"(", 
         RowBox[{
          RowBox[{"wkd", "[", 
           RowBox[{"[", 
            RowBox[{"All", ",", 
             RowBox[{";;", "4"}]}], "]"}], "]"}], ".", 
          RowBox[{"ConstantArray", "[", 
           RowBox[{"1", ",", "4"}], "]"}]}], ")"}]}]}], "]"}]}], ";"}], "\n", 
   "\[IndentingNewLine]", 
   RowBox[{"(*", 
    RowBox[{
     RowBox[{"Analytical", " ", "formula", " ", "for", " ", "leave"}], "-", 
     "one", "-", 
     RowBox[{
     "out", " ", "prediction", " ", "by", " ", "Minimum", " ", "Epistasis", 
      " ", "Interpolation", " ", "for", " ", "a", " ", "sequence", " ", "at", 
      " ", "distance", " ", "d", " ", "to", " ", "WT", " ", "based", " ", 
      "on", " ", "function", " ", "f"}]}], "*)"}], "\[IndentingNewLine]", 
   RowBox[{
    RowBox[{"loohc", "[", 
     RowBox[{"d_", ",", "f_"}], "]"}], ":=", 
    RowBox[{
     RowBox[{"2", "*", 
      FractionBox["1", 
       RowBox[{"l", 
        RowBox[{"(", 
         RowBox[{"alpha", "-", "1"}], ")"}]}]], 
      RowBox[{"(", 
       RowBox[{
        RowBox[{"d", " ", 
         RowBox[{"f", "[", 
          RowBox[{"Abs", "[", 
           RowBox[{"d", "-", "1"}], "]"}], "]"}]}], "+", 
        RowBox[{"d", 
         RowBox[{"(", 
          RowBox[{"alpha", "-", "2"}], ")"}], 
         RowBox[{"f", "[", "d", "]"}]}], "+", 
        RowBox[{
         RowBox[{"(", 
          RowBox[{"l", "-", "d"}], ")"}], 
         RowBox[{"(", 
          RowBox[{"alpha", "-", "1"}], ")"}], 
         RowBox[{"f", "[", 
          RowBox[{"d", "+", "1"}], "]"}]}]}], ")"}]}], "-", 
     RowBox[{
      RowBox[{"(", 
       RowBox[{
        RowBox[{
         RowBox[{"Binomial", "[", 
          RowBox[{"d", ",", "2"}], "]"}], 
         RowBox[{"f", "[", 
          RowBox[{"Abs", "[", 
           RowBox[{"d", "-", "2"}], "]"}], "]"}]}], "+", 
        RowBox[{
         RowBox[{"(", 
          RowBox[{
           RowBox[{"d", 
            RowBox[{"(", 
             RowBox[{"l", "-", "d"}], ")"}], 
            RowBox[{"(", 
             RowBox[{"alpha", "-", "1"}], ")"}]}], "+", 
           RowBox[{
            RowBox[{"Binomial", "[", 
             RowBox[{"d", ",", "2"}], "]"}], 
            SuperscriptBox[
             RowBox[{"(", 
              RowBox[{"alpha", "-", "2"}], ")"}], "2"]}]}], ")"}], 
         RowBox[{"f", "[", "d", "]"}]}], "+", 
        RowBox[{
         RowBox[{"Binomial", "[", 
          RowBox[{
           RowBox[{"l", "-", "d"}], ",", "2"}], "]"}], 
         SuperscriptBox[
          RowBox[{"(", 
           RowBox[{"alpha", "-", "1"}], ")"}], "2"], 
         RowBox[{"f", "[", 
          RowBox[{"d", "+", "2"}], "]"}]}]}], ")"}], "/", 
      RowBox[{"(", 
       RowBox[{"Binomial", "[", 
        RowBox[{"l", ",", "2"}], "]"}], ")"}]}]}]}], "\[IndentingNewLine]", 
   "\[IndentingNewLine]", 
   RowBox[{"(*", 
    RowBox[{"Leave", "-", "one", "-", 
     RowBox[{
     "out", " ", "prediction", " ", "using", " ", "Minimum", " ", "epistasis",
       " ", "interpolation"}]}], "*)"}], "\[IndentingNewLine]", 
   RowBox[{
    RowBox[{"pdMELOO", "=", 
     RowBox[{"Smooth", "[", "response", "]"}]}], ";"}]}]}]], "Input",
 CellChangeTimes->{{3.762095884199841*^9, 3.762095905218348*^9}, {
   3.765806920003747*^9, 3.7658069308852243`*^9}, 3.765806967102805*^9, {
   3.766226652679922*^9, 3.7662266564448357`*^9}, {3.7662278199245443`*^9, 
   3.76622809338354*^9}, {3.766917707646982*^9, 3.766917729976384*^9}, 
   3.787678443441463*^9},
 CellLabel->"In[87]:=",ExpressionUUID->"b5100592-5e51-437f-82ad-0a545b9d875a"]
}, Open  ]],

Cell[CellGroupData[{

Cell["Figure 2", "Subsection",
 CellChangeTimes->{{3.7662281095533543`*^9, 
  3.766228110418206*^9}},ExpressionUUID->"18840a18-a65c-4a18-bea8-\
565e10fb07d3"],

Cell[BoxData[{
 RowBox[{
  RowBox[{"ticklabsize", "=", "14"}], ";"}], "\[IndentingNewLine]", 
 RowBox[{
  RowBox[{"labsize", "=", "14"}], ";"}]}], "Input",
 CellChangeTimes->{{3.787415156015122*^9, 3.7874151764557667`*^9}},
 CellLabel->"In[92]:=",ExpressionUUID->"961b6761-06ef-402a-ba12-52b65cd22e02"],

Cell[BoxData[
 RowBox[{
  RowBox[{"plotdats1", "=", 
   RowBox[{"Table", "[", 
    RowBox[{
     RowBox[{"dp", "@", 
      RowBox[{"Transpose", "[", 
       RowBox[{"{", 
        RowBox[{
         RowBox[{
          RowBox[{
           RowBox[{"Total", "[", "#", "]"}], "&"}], "/@", 
          RowBox[{"sequences", "[", 
           RowBox[{"[", 
            RowBox[{"test", "[", 
             RowBox[{"[", "i", "]"}], "]"}], "]"}], "]"}]}], ",", 
         RowBox[{
          RowBox[{"pdMEI", "[", 
           RowBox[{"[", "i", "]"}], "]"}], "[", 
          RowBox[{"[", 
           RowBox[{"test", "[", 
            RowBox[{"[", "i", "]"}], "]"}], "]"}], "]"}]}], "}"}], "]"}]}], 
     ",", 
     RowBox[{"{", 
      RowBox[{"i", ",", 
       RowBox[{"lg", "@", "test"}]}], "}"}]}], "]"}]}], ";"}]], "Input",
 CellLabel->"In[94]:=",ExpressionUUID->"58eb1e9d-1412-4e75-adc6-c8c1fa0e110a"],

Cell[BoxData[
 RowBox[{
  RowBox[{"labs1", "=", 
   RowBox[{"Table", "[", 
    RowBox[{
     RowBox[{"Style", "[", 
      RowBox[{
       RowBox[{"\"\<Interpolation \>\"", "<>", 
        RowBox[{"ToString", "[", 
         RowBox[{"IntegerPart", "[", 
          RowBox[{"100", " ", 
           RowBox[{
            RowBox[{"{", 
             RowBox[{".01", ",", ".1", ",", ".5", ",", ".9"}], "}"}], "[", 
            RowBox[{"[", "i", "]"}], "]"}]}], "]"}], "]"}], "<>", " ", 
        "\"\<%\>\""}], ",", 
       RowBox[{"FontSize", "\[Rule]", "labsize"}]}], "]"}], ",", 
     RowBox[{"{", 
      RowBox[{"i", ",", "4"}], "}"}]}], "]"}]}], ";"}]], "Input",
 CellChangeTimes->{{3.786105626779648*^9, 3.786105640221243*^9}, {
   3.786105697513836*^9, 3.786105700581374*^9}, 3.786277920135729*^9, {
   3.787415165167487*^9, 3.787415188561069*^9}},
 CellLabel->"In[95]:=",ExpressionUUID->"1914594d-26c3-4e82-a2f1-62ef9a9d2840"],

Cell[BoxData[
 RowBox[{
  RowBox[{"plotdats2", "=", 
   RowBox[{"{", 
    RowBox[{
     RowBox[{"dp", "@", 
      RowBox[{"Transpose", "[", 
       RowBox[{"{", 
        RowBox[{
         RowBox[{
          RowBox[{
           RowBox[{"Total", "[", "#", "]"}], "&"}], "/@", "sequences"}], ",", 
         "pd1Way100percent"}], "}"}], "]"}]}], ",", 
     RowBox[{"dp", "@", 
      RowBox[{"Transpose", "[", 
       RowBox[{"{", 
        RowBox[{
         RowBox[{
          RowBox[{
           RowBox[{"Total", "[", "#", "]"}], "&"}], "/@", "sequences"}], ",", 
         "pd2Way100percent"}], "}"}], "]"}]}], ",", 
     RowBox[{"dp", "@", 
      RowBox[{"Transpose", "[", 
       RowBox[{"{", 
        RowBox[{
         RowBox[{
          RowBox[{
           RowBox[{"Total", "[", "#", "]"}], "&"}], "/@", "sequences"}], ",", 
         "pd3Way100percent"}], "}"}], "]"}]}], ",", 
     RowBox[{"dp", "@", 
      RowBox[{"Transpose", "[", 
       RowBox[{"{", 
        RowBox[{
         RowBox[{
          RowBox[{
           RowBox[{"Total", "[", "#", "]"}], "&"}], "/@", "sequences"}], ",", 
         "pdMELOO"}], "}"}], "]"}]}]}], "}"}]}], ";"}]], "Input",
 CellChangeTimes->{{3.786104748784212*^9, 3.786104790789528*^9}, {
   3.786105085631153*^9, 3.786105093290135*^9}, 3.7861055330282717`*^9},
 CellLabel->"In[96]:=",ExpressionUUID->"b3a99ac5-fc8d-4d9f-a88b-2b0d1f5bad7a"],

Cell[BoxData[{
 RowBox[{
  RowBox[{"labs2", "=", 
   RowBox[{"{", 
    RowBox[{
    "\"\<Additive 100%\>\"", ",", "\"\<Pairwise 100%\>\"", ",", 
     "\"\<Three-way 100%\>\"", ",", 
     "\"\<Interpolation\\n leave-one-out\>\""}], "}"}]}], ";"}], "\n", 
 RowBox[{
  RowBox[{"labs2", "=", 
   RowBox[{"Table", "[", 
    RowBox[{
     RowBox[{"Style", "[", 
      RowBox[{
       RowBox[{"labs2", "[", 
        RowBox[{"[", "i", "]"}], "]"}], ",", 
       RowBox[{"FontSize", "\[Rule]", "labsize"}]}], "]"}], ",", 
     RowBox[{"{", 
      RowBox[{"i", ",", "4"}], "}"}]}], "]"}]}], ";"}]}], "Input",
 CellChangeTimes->{{3.786104906295919*^9, 3.786104923373028*^9}, {
   3.7861054146491623`*^9, 3.786105428947764*^9}, {3.7861054685718327`*^9, 
   3.786105475702896*^9}, 3.78610557373763*^9, 3.786277882625896*^9, {
   3.786375642887615*^9, 3.786375643784136*^9}},
 CellLabel->"In[97]:=",ExpressionUUID->"c0b42378-b272-4d73-b4d7-f8c8febbf463"],

Cell[BoxData[{
 RowBox[{
  RowBox[{"xticks", "=", 
   RowBox[{"Range", "[", 
    RowBox[{"0", ",", 
     RowBox[{"l", "+", "1"}], ",", "4"}], "]"}]}], 
  ";"}], "\[IndentingNewLine]", 
 RowBox[{
  RowBox[{"yticks", "=", 
   RowBox[{"Range", "[", 
    RowBox[{
     RowBox[{"-", "6"}], ",", "6", ",", "1"}], "]"}]}], ";"}], "\n", 
 RowBox[{
  RowBox[{"tk", "=", 
   RowBox[{"{", 
    RowBox[{
     RowBox[{
      RowBox[{
       RowBox[{"{", 
        RowBox[{"#", ",", 
         RowBox[{"Style", "[", 
          RowBox[{"Text", "[", "#", "]"}], "]"}], ",", 
         RowBox[{"{", 
          RowBox[{".02", ",", "0"}], "}"}]}], "}"}], "&"}], "/@", "xticks"}], 
     ",", 
     RowBox[{
      RowBox[{
       RowBox[{"{", 
        RowBox[{"#", ",", 
         RowBox[{"Style", "[", 
          RowBox[{"Text", "[", "#", "]"}], "]"}], ",", 
         RowBox[{"{", 
          RowBox[{".02", ",", "0"}], "}"}]}], "}"}], "&"}], "/@", 
      "yticks"}]}], "}"}]}], ";"}], "\n", 
 RowBox[{
  RowBox[{"ticks", "=", 
   RowBox[{"ConstantArray", "[", 
    RowBox[{"tk", ",", "4"}], "]"}]}], ";"}]}], "Input",
 CellChangeTimes->{{3.786278602189167*^9, 3.786278621449205*^9}, {
   3.786279038397882*^9, 3.786279039128044*^9}, {3.786279151373089*^9, 
   3.786279154467971*^9}, {3.7863643799666777`*^9, 3.7863643810546494`*^9}, 
   3.787414193825769*^9},
 CellLabel->"In[99]:=",ExpressionUUID->"d5d02ea9-d488-4f41-8050-9492acae1db5"],

Cell[BoxData[
 RowBox[{
  RowBox[{"pr", "=", 
   RowBox[{"{", 
    RowBox[{
     RowBox[{"{", 
      RowBox[{"0", ",", 
       RowBox[{"l", "+", "1"}]}], "}"}], ",", 
     RowBox[{"{", 
      RowBox[{
       RowBox[{"-", ".8"}], ",", "2"}], "}"}]}], "}"}]}], ";"}]], "Input",
 CellChangeTimes->{{3.7849853687452507`*^9, 3.7849853701660748`*^9}, {
   3.784985433260881*^9, 3.784985434401504*^9}, {3.7849854846252117`*^9, 
   3.7849854866200867`*^9}, {3.786106365771179*^9, 3.7861064091070337`*^9}, 
   3.7861066772152042`*^9, 3.786106715037451*^9, {3.786106816507506*^9, 
   3.786106817653242*^9}, {3.7862776662461147`*^9, 3.7862776711884413`*^9}, {
   3.7864525160788717`*^9, 3.786452516177909*^9}, 3.786452565742682*^9, {
   3.786453828126652*^9, 3.7864538445527287`*^9}, {3.7864538827357283`*^9, 
   3.786453883567973*^9}, {3.7864550366783667`*^9, 3.786455061994966*^9}, 
   3.7864550959361134`*^9, {3.786662942469833*^9, 3.786662943634606*^9}},
 CellLabel->
  "In[103]:=",ExpressionUUID->"09f9ec86-c62c-475d-b0c2-3e56c8ff1eaf"],

Cell[BoxData[
 RowBox[{
  RowBox[{"as", "=", 
   RowBox[{"6", 
    RowBox[{
     RowBox[{"(", 
      RowBox[{
       RowBox[{"pr", "[", 
        RowBox[{"[", 
         RowBox[{"2", ",", "2"}], "]"}], "]"}], "-", 
       RowBox[{"pr", "[", 
        RowBox[{"[", 
         RowBox[{"2", ",", "1"}], "]"}], "]"}]}], ")"}], "/", "17"}]}]}], 
  ";"}]], "Input",
 CellChangeTimes->{{3.7846445240640087`*^9, 3.784644594389019*^9}, {
   3.784644674531466*^9, 3.784644677559804*^9}, 3.784644928712204*^9, {
   3.784645102730788*^9, 3.784645140087298*^9}, {3.78645507224091*^9, 
   3.7864550733980503`*^9}, {3.7864551280952883`*^9, 3.786455129799672*^9}, {
   3.786455182427163*^9, 3.786455183484316*^9}},
 CellLabel->
  "In[104]:=",ExpressionUUID->"e35b4fe8-e263-4347-83fe-9434716a1399"],

Cell[BoxData[{
 RowBox[{
  RowBox[{"axstyle1", "=", 
   RowBox[{"Join", "[", 
    RowBox[{
     RowBox[{"{", 
      RowBox[{"{", 
       RowBox[{"Transparent", ",", "Automatic"}], "}"}], "}"}], ",", 
     RowBox[{"ConstantArray", "[", 
      RowBox[{
       RowBox[{"{", 
        RowBox[{"Transparent", ",", "Transparent"}], "}"}], ",", "3"}], 
      "]"}]}], "]"}]}], ";"}], "\n", 
 RowBox[{
  RowBox[{"tkstyle1", "=", 
   RowBox[{"Join", "[", 
    RowBox[{
     RowBox[{"{", 
      RowBox[{"{", 
       RowBox[{"Transparent", ",", "Automatic"}], "}"}], "}"}], ",", 
     RowBox[{"ConstantArray", "[", 
      RowBox[{
       RowBox[{"{", 
        RowBox[{"Transparent", ",", "Transparent"}], "}"}], ",", "3"}], 
      "]"}]}], "]"}]}], ";"}], "\n", 
 RowBox[{
  RowBox[{"axstyle2", "=", 
   RowBox[{"Join", "[", 
    RowBox[{
     RowBox[{"{", 
      RowBox[{"{", 
       RowBox[{"Automatic", ",", "Automatic"}], "}"}], "}"}], ",", 
     RowBox[{"ConstantArray", "[", 
      RowBox[{
       RowBox[{"{", 
        RowBox[{"Automatic", ",", "Transparent"}], "}"}], ",", "3"}], "]"}]}],
     "]"}]}], ";"}], "\n", 
 RowBox[{
  RowBox[{"tkstyle2", "=", 
   RowBox[{"Join", "[", 
    RowBox[{
     RowBox[{"{", 
      RowBox[{"{", 
       RowBox[{"Automatic", ",", "Automatic"}], "}"}], "}"}], ",", 
     RowBox[{"ConstantArray", "[", 
      RowBox[{
       RowBox[{"{", 
        RowBox[{"Automatic", ",", "Transparent"}], "}"}], ",", "3"}], "]"}]}],
     "]"}]}], ";"}]}], "Input",
 CellChangeTimes->{{3.7864532109898863`*^9, 3.7864532150653067`*^9}, {
   3.78645324805186*^9, 3.7864532726657047`*^9}, {3.786453379934811*^9, 
   3.786453391169086*^9}, 3.786453529489254*^9, 3.786662929289288*^9},
 CellLabel->
  "In[105]:=",ExpressionUUID->"81794799-9e72-4b16-9976-9d2cf07f0887"],

Cell[CellGroupData[{

Cell[BoxData[
 RowBox[{"fig2", "=", 
  RowBox[{"Rasterize", "[", 
   RowBox[{
    RowBox[{"Grid", "[", 
     RowBox[{"{", 
      RowBox[{
       RowBox[{"{", 
        RowBox[{"Labeled", "[", 
         RowBox[{
          RowBox[{"Labeled", "[", 
           RowBox[{
            RowBox[{"Grid", "[", 
             RowBox[{"{", 
              RowBox[{"Table", "[", 
               RowBox[{
                RowBox[{"Show", "[", 
                 RowBox[{
                  RowBox[{"ListPlot", "[", 
                   RowBox[{
                    RowBox[{"plotdats1", "[", 
                    RowBox[{"[", "i", "]"}], "]"}], ",", 
                    RowBox[{"PlotRange", "\[Rule]", "pr"}], ",", 
                    RowBox[{"BaseStyle", "\[Rule]", 
                    RowBox[{"{", 
                    RowBox[{"FontSize", "\[Rule]", " ", "ticklabsize"}], 
                    "}"}]}], ",", 
                    RowBox[{"PlotStyle", "\[Rule]", 
                    RowBox[{"{", 
                    RowBox[{
                    RowBox[{"PointSize", "[", ".02", "]"}], ",", "Black"}], 
                    "}"}]}], ",", 
                    RowBox[{"AspectRatio", "\[Rule]", "as"}], ",", 
                    RowBox[{"PlotRangeClipping", "\[Rule]", "False"}], ",", 
                    RowBox[{"Ticks", "\[Rule]", 
                    RowBox[{"ticks", "[", 
                    RowBox[{"[", "i", "]"}], "]"}]}], ",", 
                    RowBox[{"AxesStyle", "\[Rule]", 
                    RowBox[{"axstyle1", "[", 
                    RowBox[{"[", "i", "]"}], "]"}]}], ",", 
                    RowBox[{"TicksStyle", "\[Rule]", 
                    RowBox[{"tkstyle1", "[", 
                    RowBox[{"[", "i", "]"}], "]"}]}], ",", 
                    RowBox[{"Epilog", "->", 
                    RowBox[{"Inset", "[", 
                    RowBox[{
                    RowBox[{"labs1", "[", 
                    RowBox[{"[", "i", "]"}], "]"}], ",", 
                    RowBox[{"{", 
                    RowBox[{"8", ",", "1.8"}], "}"}]}], "]"}]}], ",", 
                    RowBox[{"ImageSize", "\[Rule]", 
                    RowBox[{"{", 
                    RowBox[{"200", ",", "Automatic"}], "}"}]}]}], "]"}], ",", 
                  "\[IndentingNewLine]", 
                  RowBox[{"Plot", "[", 
                   RowBox[{
                    RowBox[{"hc", "[", "x", "]"}], ",", 
                    RowBox[{"{", 
                    RowBox[{"x", ",", "0", ",", "l"}], "}"}], ",", 
                    RowBox[{"PlotStyle", "\[Rule]", "Gray"}], ",", 
                    RowBox[{"PlotRange", "\[Rule]", "All"}], ",", 
                    RowBox[{"Exclusions", "\[Rule]", "None"}]}], "]"}]}], 
                 "]"}], ",", 
                RowBox[{"{", 
                 RowBox[{"i", ",", "4"}], "}"}]}], "]"}], "}"}], "]"}], ",", 
            RowBox[{"Style", "[", 
             RowBox[{"\"\<Fitness\>\"", ",", 
              RowBox[{"FontFamily", "\[Rule]", "\"\<Helvetica\>\""}], ",", 
              RowBox[{"FontSize", "\[Rule]", 
               RowBox[{"labsize", "+", "1"}]}]}], "]"}], ",", "Left", ",", 
            RowBox[{"RotateLabel", "\[Rule]", "True"}]}], "]"}], ",", 
          RowBox[{"Style", "[", 
           RowBox[{"\"\<\\n A\>\"", ",", 
            RowBox[{"FontFamily", "\[Rule]", "\"\<Helvetica\>\""}], ",", 
            RowBox[{"FontSize", "\[Rule]", 
             RowBox[{"labsize", "+", "4"}]}]}], "]"}], ",", 
          RowBox[{"{", 
           RowBox[{"{", 
            RowBox[{"Left", ",", "Top"}], "}"}], "}"}]}], "]"}], "}"}], ",", 
       RowBox[{"{", 
        RowBox[{"Labeled", "[", 
         RowBox[{
          RowBox[{"Labeled", "[", 
           RowBox[{
            RowBox[{"Grid", "[", 
             RowBox[{"{", 
              RowBox[{"Table", "[", 
               RowBox[{
                RowBox[{"Show", "[", 
                 RowBox[{
                  RowBox[{"ListPlot", "[", 
                   RowBox[{
                    RowBox[{"plotdats2", "[", 
                    RowBox[{"[", "i", "]"}], "]"}], ",", 
                    RowBox[{"PlotRange", "\[Rule]", "pr"}], ",", 
                    RowBox[{"BaseStyle", "\[Rule]", 
                    RowBox[{"{", 
                    RowBox[{"FontSize", "\[Rule]", " ", "ticklabsize"}], 
                    "}"}]}], ",", 
                    RowBox[{"PlotStyle", "\[Rule]", 
                    RowBox[{"{", 
                    RowBox[{
                    RowBox[{"PointSize", "[", ".02", "]"}], ",", "Black"}], 
                    "}"}]}], ",", 
                    RowBox[{"AspectRatio", "\[Rule]", "as"}], ",", 
                    RowBox[{"PlotRangeClipping", "\[Rule]", "False"}], ",", 
                    RowBox[{"Ticks", "\[Rule]", 
                    RowBox[{"ticks", "[", 
                    RowBox[{"[", "i", "]"}], "]"}]}], ",", 
                    RowBox[{"AxesStyle", "\[Rule]", 
                    RowBox[{"axstyle2", "[", 
                    RowBox[{"[", "i", "]"}], "]"}]}], ",", 
                    RowBox[{"TicksStyle", "\[Rule]", 
                    RowBox[{"tkstyle2", "[", 
                    RowBox[{"[", "i", "]"}], "]"}]}], ",", 
                    RowBox[{"Epilog", "->", 
                    RowBox[{"Inset", "[", 
                    RowBox[{
                    RowBox[{"labs2", "[", 
                    RowBox[{"[", "i", "]"}], "]"}], ",", 
                    RowBox[{"{", 
                    RowBox[{"8", ",", "1.8"}], "}"}]}], "]"}]}], ",", 
                    RowBox[{"ImageSize", "\[Rule]", 
                    RowBox[{"{", 
                    RowBox[{"200", ",", "Automatic"}], "}"}]}], ",", 
                    RowBox[{"AxesOrigin", "\[Rule]", 
                    RowBox[{"{", 
                    RowBox[{"0", ",", 
                    RowBox[{"-", ".8"}]}], "}"}]}]}], "]"}], ",", 
                  "\[IndentingNewLine]", 
                  RowBox[{"Plot", "[", 
                   RowBox[{
                    RowBox[{"hc", "[", "x", "]"}], ",", 
                    RowBox[{"{", 
                    RowBox[{"x", ",", "0", ",", "l"}], "}"}], ",", 
                    RowBox[{"PlotStyle", "\[Rule]", "Gray"}], ",", 
                    RowBox[{"PlotRange", "\[Rule]", "All"}], ",", 
                    RowBox[{"Exclusions", "\[Rule]", "None"}]}], "]"}]}], 
                 "]"}], ",", 
                RowBox[{"{", 
                 RowBox[{"i", ",", "4"}], "}"}]}], "]"}], "}"}], "]"}], ",", 
            RowBox[{"{", 
             RowBox[{
              RowBox[{"Style", "[", 
               RowBox[{"\"\<Fitness\>\"", ",", 
                RowBox[{"FontFamily", "\[Rule]", "\"\<Helvetica\>\""}], ",", 
                RowBox[{"FontSize", "\[Rule]", 
                 RowBox[{"labsize", "+", "1"}]}]}], "]"}], ",", 
              RowBox[{"Style", "[", 
               RowBox[{"\"\<Hamming distance to WT\>\"", ",", 
                RowBox[{"FontFamily", "\[Rule]", "\"\<Helvetica\>\""}], ",", 
                RowBox[{"FontSize", "\[Rule]", 
                 RowBox[{"labsize", "+", "1"}]}]}], "]"}]}], "}"}], ",", 
            RowBox[{"{", 
             RowBox[{"Left", ",", "Bottom"}], "}"}], ",", 
            RowBox[{"RotateLabel", "\[Rule]", "True"}]}], "]"}], ",", 
          RowBox[{"Style", "[", 
           RowBox[{"\"\<\\n B\>\"", ",", 
            RowBox[{"FontFamily", "\[Rule]", "\"\<Helvetica\>\""}], ",", 
            RowBox[{"FontSize", "\[Rule]", 
             RowBox[{"labsize", "+", "4"}]}]}], "]"}], ",", 
          RowBox[{"{", 
           RowBox[{"{", 
            RowBox[{"Left", ",", "Top"}], "}"}], "}"}]}], "]"}], "}"}]}], 
      "}"}], "]"}], ",", 
    RowBox[{"RasterSize", "\[Rule]", "2000"}]}], "]"}]}]], "Input",
 CellChangeTimes->{{3.786455139047036*^9, 3.786455160715455*^9}, {
   3.786455202890801*^9, 3.786455208840302*^9}, {3.786455318642205*^9, 
   3.786455323609333*^9}, {3.786662964046714*^9, 3.786662981985471*^9}, {
   3.786663014617073*^9, 3.786663016698657*^9}, 3.7866630470047283`*^9, {
   3.787414215503777*^9, 3.787414217398539*^9}, {3.787414247864048*^9, 
   3.787414248781098*^9}, {3.787414606373371*^9, 3.787414611218671*^9}},
 CellLabel->
  "In[109]:=",ExpressionUUID->"57009b43-edc1-480a-b7fb-53f3184ced97"],

Cell[BoxData[
 GraphicsBox[
  TagBox[RasterBox[CompressedData["
1:eJzs3Xl8U1X+/3HashQQBhF3BkFABnQQv46KIwyDbDrDiIyOIwqDAirifAFB
dFgEWyhlqShbEVAWZZVFlqmgLCIDigWGRShKhQplUYqFAGXpkv7Or+c7xztJ
bnKT3OTeJK/nHzzSc+49Obkp75N+ktxbr0e/Pz8fX65cuYGJ4p8/P/ta6wED
nh38WA3xw1/6Dnzxhb7P9Xq47yvPvfDcgOY9EkTjKfHP15XKlfv/t0sBAAAA
AAAAAAAAAAAAAAAAAAAAAAAAAAAAAAAAAAAAAAAAAAAAAAAAAAAAAAAAAAAA
AAAAAAAAAAAAAAAAIGQuXLiwf//+jRs3Ll68eMmSJZs3bz548ODly5etnhcA
AAAAAAAAABGmsLBwzZo1ffv2fd7NoEGDMjMzrZ4gAAAAAAAAAAARo7i4ODU1
1b3krjVnzhyrpwkAAAAAAAAAQGRYsmSJKrD36dNnwYIFmzdv3rhx47Rp07S1
dz73DgAAAAAAAACAT3l5eaq0Pnjw4B9++EHbu3fv3t69e8veAQMGOJ1Oq+YJ
AAAAAAAAAEBE2Lp1qyq879+/332DFStWqA1OnToV/hkCAAAAAAAAABBBZs+e
rS6i6nGDI0eOqML7zp07wzw9AAAAAAAAAAAiy8cffzxx4sTk5OSZM2d63CAn
J0cV3rdv3x7m6QEAAAAAAAAAEGU+/vhjTjUDAAAAAAAAAIApzp8/369fP1l1
79+/v9XTAQAAAAAAAAAgghUXF0+ePFl93H3lypVWzwgAAAAAAAAAgAg2Z84c
VXVPTk4uLi62ekYAAAAAAAAAAESkkpKSefPmqar7iy++ePToUasnBQAAAAAA
AABARLpy5cqUKVO0Vffdu3dbPSkAAAAAAAAAACKSw+FISUlRVfc+ffoYqbo/
71UYpg0AAAAAAAAAgA2dPHlyyJAhqmDev3//7OxsIztSXQcAAAAAAAAAwEV2
dnb//v1V1X3w4MEnT540uC+FdwAAAAAAAAAAtLKzs//+97+rqntqaqrD4TC+
O4V3AAAAAAAAAACUkydP9u3bV1Xdp02bduXKFb9GoPAOAAAAAAAAAIDy5ptv
qqr77NmzS0pK/B2BwjsAAAAAAAAAANJXX331vMaBAwe+1XfmzBmPg1B4BwAA
AAAAAABAcDqdgwYNet6wjRs3ehyHwjsAAAAAAAAAAEJeXp7xqjuFdwAAAAAA
AAAAvMvJyfGr8J6ZmelxHArvAAAAAAAAAACYiMI7AAAAAAAAAAAmovAOAAAA
AAAAAICJKLwDAAAAAAAAAGAiCu8AAAAAAAAAAJiIwjsAAAAAAAAAACai8A4A
AAAAAAAAgIkovAMAAAAAAAAAYCIK78qZM2cWl1m6dGlRUZHV07GvCxcuLP6P
wsLCEN2LeArkXaxYscLpdIboXsx16tSpiRMnTpkypaCgwMtm4jdt3rx5L774
YpcuXd566629e/fqbXnlypXOnTu3a9euX79+IZgvYCMksEEksB6DCSwdP358
3bp177zzzvLly3/44Qef25PbiFmEs0GEs3LFFy+/SIQzYBDhbBDh7EK8YP70
00+nTp0qfnP27NljcLaEMxAMCu/Kv//973L/sW3bNlPGFDk2d+7cpKQkU0az
iUOHDqkD5XA4gh/Q41ESI6t7EfcY/L2EwRNPPCEn/N133+ltk5OT06hRo3Ia
CQkJYgnzuLFYEOU2kydPDtmsAVsggQ0igfUYSWDh+++/79q1a1xcnDaH69ev
P3HiRL1dyG3EMsLZIMJZ2rp1azlf/vKXv7jvSDgDfiGcDSKclczMzDvuuMMl
kBs3bjx79mwvexHOQPAovCumL1779+9v2bKlGO2ZZ54JfjT7MHfx0jtKEbF4
aY0fP15NWK/sI5ZpsbTJbW666abf/va35cuXlz9mZGS4bHzx4sUbb7xRdNWp
U+fKlSuhfwSAlUhgg0hgj4wkcGnZ0bvuuuvK6RgyZIj7LuQ2YhzhbBDhLKkS
ihfuhXfCGfAX4WwQ4SyNHDlShaS77t27e/zeBOEMmILCu2L64jVgwAA5GouX
F3pH6dy5czZfvBSxuIwbN067BumVfVasWCE3uP/++4uLi0XL6tWr5dvHv//9
7102VnWkmTNnhvwxAFYjgQ0igV0YT2Dx2r5hw4ZyGxG8Xbt2nTZt2vDhw5s0
aaL2HTFihMte5DZiHOFsEOEs9erVq5wvPXv21O5COAMBIJwNIpyFf/7zn2p6
Iie7dOmSnp4+YcKE1q1b6yVzKeEMmIfCu8LiZVB4Fi9hw4YNn5QRmR/kvYSO
OBraBUvSK/v06NFDbrBmzRrVeM8998jG06dPq0axdl9zzTWisUGDBpy1D7GA
BDaIBNbyK4EnTZokNyhfvvz8+fNV+4ULF9q2bSu7fvGLX4gftXuR24hxhLNB
hLP0m9/8Rs5cRG6BDlmKUQhnIACEs0GEswjPW265RWWp9mPnTqdz9OjRsisu
Lm7Lli3aHQlnwCwU3hUWL4PCtnjZXElJyYQJE6pUqVLOjV7ZRxWIzpw5oxpf
eukl2bhjxw7VmJSUJBvnzZsX8kcC2AAJbBAJLPmbwMXFxXXq1JEbiNR16b10
6dLNN98se11OQUluI8YRzgYRzqVllxdMTEyUM9++fbuRXQhnIDCEs0GE87vv
vquOwPTp0903eOihh2Rv+/btVSPhDJiIwrviZfEq+Q/Vcvz48eXLl69YseLI
kSPuQzmdTrHxyy+/LEfr3r273N3jNaNF+7fffrtkyZKPPvro8OHDetOTY6o5
nD59evHixRkZGeqi0i4blJZdsXrlypWLFi3KzMw08sZrQUGBOAgLFy5ctWrV
999/r7eZkcWrsLDwwIED4hHNmTNn6dKl+/fvd3/sPo+Sl4Pm14RL/X8GjXD5
Lm3nzp3Vbb3Cu7yaSXx8vLaxb9++cq/169fLlp9++ql69eqipUmTJto5A1GM
BCaB/eJvAu/Zs0dtIA6O+wYjR46UvU2bNtW2k9uIcYQz4Wzcvn375LQrVKhw
+fJlI7sQzkBgCGfC2SA158aNG3uMwS+//FJukJiYeOnSJdlIOAMmovCu6C1e
IhNUUokfU1JS1Fd1pFq1armck+qZZ54p58m4ceO0m4l1589//nPVqlW12/zi
F7/43//9X/e15rnnnpMbbNq0qV+/fgkJCeqV7auvvio2EHvJlrlz565bt06d
j0uqWbPmiBEjVJC6EItL+/btXa5VLWbSu3fv8+fPu2zsffH68MMPxYFyv3LH
1VdfPXHiRG2oej9K6gIlFStWPHnyZDATDuAZNOKRRx6Ru4slY/78+doTu+kV
3tu0aSM30P4x8uKLL8pG9Vv32muvyRax7vs7KyBCkcAksF/8TeDp06fL3tq1
a3scUP3RIeTl5al2chsxjnAmnI374IMP5L533XWXwV0IZyAwhDPhbFCHDh3k
js8++6zHDS5cuKAG37Bhg2wknAETUXhXfC5et912m8hGj3kr9OrVS+1iZPFa
sWKFyEy90UTM7tq1Szs9tXi1a9fOZeM+ffqUahavP/3pTyLwPQ7bqlUr9+Um
OTnZyxWu69at+/nnn2u311u8xIF64okn9MaR2rZta/AoebkyuL8TDuAZNOKR
Rx656qqrxCuHH3/8sfS/r6iiV3hXD1msU6rx7rvvlo1yHLFSy5MniL9ZvLxj
DkQZEtgjEliPvwmsPiH/xz/+0eOA2j86tA+B3EaMI5w9Ipw9GjhwoNpLxPLy
5ctHjRr10ksvTZw4Udy7e32plHAGAkU4e0Q4uxPPjtwlKSlJbxv1psDUqVNl
C+EMmIjCu+Jz8VJuvvlmEUSvvPLK/fffr969Ffbu3St3Wbhw4csvv/w///M/
sv3GG298uczu3bvlBmJhio+Pl73ixtNPPy1ekY4fP75z584q9MS9aC9UoRYv
d1999VWpZvGSKlSo0Ldv36VLl4rwVBezEJ588knto/7oo49Ul1jyxEzefPNN
sTpoL1dXrVq148ePq130Fi/tBES0pqamzp49e8KECV27dtWuNevWrTNylPQW
rwAmHMAzaMT27dtdLg6ixtErvC9ZskRu8Pjjj8uWTz/9VD7j4jlyOYz//Oc/
jU8GiHQkMAkc0gRWn5B3P02lUrNmTbnNnDlzVCO5jRhHOBPOxsNZfdCxbt26
8pJ5Wtddd52Yp8suhDMQGMKZcDYYzu3bt5fbv/DCCx43yMvLU2OmpKTIRsIZ
pWUn88/XsNuFgyMIhXfF4OIlQk+7pmivVeESSl4uvdGyZUvZdcMNN2jfChSW
L18uslf2Dh06VLVrF6+rrrrqww8/PH/+/BdffCFWB7mBdu2oUaPGxo0b1b6X
L18WIa961eWqc3Nzr776atl4yy23ZGZmamcybdo09e7zX//6V9XucfESN9S0
3cN5z549lStXlr1iLTNylDwuXoFNOOBn0C9GCu9FRUXqKiT33XefeK2ivqwn
ViixwZEjRypVqiR+FKtqwDMBIhEJTAKHNIFbtWole7182qdRo0ZymylTpqhG
chsxjnAmnI2Hs3ux3V3v3r21uxDOQGAIZ8LZYDj369dPbt+kSZPi4mL3DcST
qMZ85ZVXZCPhDOHhhx/W/jZ26NDB6hlFKgrvipHFq2HDhleuXHHZ8dFHH5W9
Ip207XqxvHTpUjVgRkaG+0zS09Nlb2Ji4okTJ2SjdvHyeDVq7eI1adIkl14R
19dee63sVWf3SktLU7uoFU1LrJ5qA7FQykaPi9fkyZNli1g3PZ6NrWfPnnKD
Bx980MhR8rh4BTbhgJ9BvxgpvAu7d+++7rrryv234cOHy151lNRlR4AYQQK7
j0kCG+czgZs1ayZ7x48frzfInXfeKbdxOakpuY1YRji7j0k4e3T06NFyGnXr
1hXPzqxZsyZMmNCpUydt1+LFi9VehDMQGMLZfUzC2SNtrf7tt9926S0sLFT1
c0E8cbKdcMbx48e137AQxI/ulzCAERTeFSOLl/uiIIickb133323tl0vlvv0
6SPb7733Xo8zEel31VVXyW3Ut2/U4lWxYkWP71Sqxeumm27SXslCGT16tNxA
xKA8lZZ6Gax35q6zZ8+qLxCpt6c9Ll55eXmfffaZSHW9q2Ooe2/RooWRo+Rx
8QpswgE/g34xWHgXDh8+nJqa+oc//OG+++7r27fvmjVrZPvBgwfl99pat24t
W8Rvgnh5M3jw4K5du7711ls7d+4MeHqAzZHA7khg43wmsPrTYMyYMXqDqK82
Jycnu3SR24hZhLM7wtmj1atXqwEfeeQRl1rWypUr1YcexaEW9y7bCWcgMISz
O8LZI5HG9evXl7uIYBRBqp6Ro0eP/u53vyunob6URDhDPPXl3Lz55ptWzysi
UXhXjCxeHt/knTlzpuxt2rSptl0vltUVRkRSfazj1ltvlduI8JF7qcWrUaNG
HuevFq9u3bp53GDTpk3qgfzwww9i/VJfCNV+OchFx44d5TbqnGDerwyudezY
sY0bN4rBn3jiCXVfLl8pMr54BTzhgJ9BvxgvvOvp0qWL3F2+IS6OgDpVpjJi
xIiAZwjYGQnsEQlskPHCu5HP7Rh/SUluI+oRzh4Rzu7Onj0rHtd77703ceLE
oqIi9w1E/Kp7VB96J5yBwBDOHhHOHq1du1abfjVq1GjZsqWI1goVKsgWee4X
4bXXXpO7EM741a9+Vc7NXXfdZfW8IhKFd8XI4rVv3z73HefMmSN7f/3rX2vb
9WK5bt267r/AeuRVv0s1i5cIZ4/zV4vX66+/7nGDw4cPq2H37Nnz448/qh9X
r16td1jUsOqrTF4WL7G+rFq1qnv37s2aNVMfa3ER8OIV8IQDfgb9EmThfe/e
vfKaNQ8//LBs6dy5sxytWrVqDRs2VMuiutQ4EE1IYO/DksDe+UzgBx54QPaO
HDlSbxD1Tdt3333XyJ2S24gFhLP3YQln44qKitTpjtXTQTgDgSGcvQ9LOLuY
Nm2aOnG9Vlxc3JQpU9SlVFNTU+X2hHOME6ni8X+E3q8lvKPwrhhZvI4cOeK+
o1+Ll4h3dU1wIzp16iR3VIuX3tWoVWjrveGYn5+vht2yZUteXp66CvnmzZv1
DktSUpLc5o477pAteouXCFKPb4qVK/tOk1rLAl68Ap5wwM+gX4IsvKtzte3Y
sUP8eODAAflgb775ZvHEiZadO3fKy6/Uq1fP4/f1gIhGAntEAhvkM4Efeugh
2du3b1+9QVRF6MMPPzRyp+Q2YgHh7BHhHJjf/va3cszOnTvLFsIZCAzh7BHh
7EVWVtYf/vAHdXKbcmUXP125cqXoatq0qWxJT0+XGxPOMU78z9X+j9D+B1Ff
i4BxFN6V8CxegrrSRIcOHab78sknn8i91OL14osvepy/WrxGjRrlcQORtOqB
fPPNN4WFhep/kJc3YcXdyW28v2ssjoy6enW5sndO69evL6J1yJAhq1atOnfu
nDpDVMCLV8ATtknZx4uvvvpK7qj+DBk7dqxsUd/XK9V8M0tsH/A8AXsigT0i
gQ3ymcB///vfZa84LB5HOH/+vBrBy99HCrmNGEE4e0Q4B0adVOFPf/qTbCGc
gcAQzh4Rzkbk5OTs3r37zJkzquUXv/iFHFNd8JRwjmWXLl2qUaOGen7Hjx+v
3poRateuXVJSYvUcIwyFdyVsi1eLFi1k+8svv2x8esYXL73nVHtqr7Nnz4qW
Bg0ayB8nT56sd79/+MMf5DZ/+ctfZIvHxat3796q8aWXXvrhhx9cxnnttddk
r8tlWfy6QElgE7ZJ2ceL9u3bi73i4+O//vpr2aLeYdT+Kk6cOFE2Llq0KOB5
AvZEAntEAhvkM4HT09Nlb7169TyOsGXLFrlBQkLChQsXfN4juY0YQTh7RDi7
W7JkyYgRI8QT8f777+tt07hxYznmK6+8IlsIZyAwhLNHhHMAPv/8czlg+fLl
VcwSzrFs4cKF6pdQPGXHjx9XlxuWNmzYYPUcIwyFdyVsi1ePHj1ke7NmzeQV
ut2JFepvf/vb8OHDN23aJFuML15NmjTxOGz//v3lBrfddptsefjhh2WLCHyP
Y+bn56t3PwcPHiwbPS5e6otajz32mMehOnToIDcweP10j4tXYBO2SdlHj7pw
TJcuXVTjn//8Z/ehpk2bJhvFjYDnCdgTCeyOBDbOZwLv3LnT/RFpvfHGG7L3
zjvv9Hl35DZiB+HsjnD2SJ2XQO/KaydOnFDn71UnBCacgcAQzu4IZ482btz4
wAMP1K9fv02bNh436NatmxzwN7/5jWoknGOZfJdEErdL//v/kfvvP3yi8K6Y
vni9+uqrsv2pp57StqvrUAuzZs1yHzAjI0NtoF6XGl+8hCVLlrj0/vDDD+pq
GmJisjE5OVntIq8r7WLIkCFqg+3bt8tG98WruLhYnfxtzJgx7uOsWbNGvdJ2
SWa9o+Rx8QpswjYp++iRnyJISEg4ePCgalTvwmsvXTF58mTZ6OWjRECEIoHd
xySBjTOSwOIvDrmBuvKXcuHChRtuuEH2Dh061OfdkduIHYSz+5iEs0cTJkyQ
28fFxX355ZfuG6jaTmJiYm5urmonnIEAEM7uYxLOHu3YsUNuL8JZm73q+KhD
/fbbb2u7COfYJH5JtFd2+OCDD2T7vffeqxqrVat28eJFa+cZWSi8K6YvXupN
wF/96leXLl1S7UVFRWJL2VWjRo1Vq1Zp99q/f3+tWrVkr7ihdvRr8brppptU
dJeWXVNbfUdMvNbNzs6W7SIwa9euLdtvueUW7S7CjBkzKlWq5P7QPL5r3LBh
Q9ki/j8WFhZqx9m0aZP2Ctq33nqrkaPkcfEKbML2Kfu4E8u63OXZZ5/Vto8a
Ncol6ITu3bvLxn/9618BzxOwJxKYBA51Aqempqpt0tLStPu2bNlStotjJZ4v
7/dFbiOmEM6Es8Fw/vbbb9UJjevVq/f999+rrpKSkuTkZHWdQZfrshHOQAAI
Z8LZYDg7nc7rr79e7vLQQw+JJ1R1idfMv/zlL2WXmOrly5e1OxLOsUl7Vpmr
rrpKnUdIvb0uLViwwNp5RhYK74rpi5f6mky5skWqcePG6rIR6rs20p/+9CcR
a++8807Pnj3ldZylmTNnqtH8WrzKlS1SvXr1mjx58ssvvyzWMtUuXvdq91q0
aJHqEnfdtWtXscGIESPatGmj2sWKsGfPHrWLx8VL/CKpxrp16/bt2/fDDz9M
SkoS46gFRf3n1V6LQe8oeVy8Apuwfco+LsQiePfdd8sHov3zpFTz3a7mzZvL
xVGMKQ6daLn22mt5exHRhwQmgUOdwOKvCXWyzXJlX/sdOnTo4MGDb7vtNtU4
fPhw73dEbiPWEM6Es/FwHjdunBqzSpUq/fr1E0/WG2+8of2YXL169eTpmhXC
GQgA4Uw4Gw/nt99+W43ZpEmTtLQ0cagff/xxdaKbhISEjz76yGUvwjk2aZ/f
v/3tb6r92LFj6g30cvonUIJHFN4V0xev7OxsmRuK9pLQYi8VdB65XODbr8VL
+z9CS6wp7hcgFsErVjq9aVxzzTVr167Vbu9x8Tpz5swtt9yiN8h11103ceJE
9Y0VdbFsL0dJb/EKYML2Kfu4WLZsmdze/dtbgliAZG+zZs26d++u3qcWLwkC
niRgWySwRySwQQYTWDzeO+64Q2/yXbp00Tt5qUJuI9YQzh4Rzh6JCFUfVvSo
bdu2p0+fdt+RcAb8RTh7RDjreeyxx/TmIB7p/PnzPe5FOMearVu3ap/idevW
aXt/97vfqa7y5cv7/LIDFArvit7idf78+YSEhHJlK4L7Ba9LvUafSOk6deqo
YZs0aaLtzc3NFUFdtWpVlwR78MEHN2/e7DKUWHdkr8/F69lnn125cqXLUnLn
nXcuXrxY77EfOHCgdevWLm/virVVxKPH84Cp/2sFBQWq/dixYyItXdZNMYj4
HcvPzy/VnBWqf//+Po/SxYsX1fdV3S/n4deEg3kGjdNO2OXNXI/Eq4jbb7+9
XNn7+8ePH3ffICcnR51XTfnrX/965cqVgCcJ2BYJTAKHJ4EvXLjwt7/9zeWP
phtuuGHatGna7956RG4jBhHOhLO/4fzpp5+6F2pENg4dOrS4uFhvL8IZ8Avh
TDj7Fc4iJ6dPn37ttde6PH3iORW/S152JJxjinrLTLj55ptd3vlKT0/XPlMu
FwWAFxTew+DgwYNfffXV4cOHXU4gJjmdThHOq1atWrRokdgsLy8vsHvRLl6y
RcT4kiVLxMjffPONkRFEcu7fv//DDz9ctmzZjh07Avt2z08//SSW/oULF/7z
n//0+BatHu9HKXQTtkp2dvbdZVw+HqB18uTJMWPG/PGPf2zRokW3bt1mz57t
8z1lAC5IYCNiLYHFy8isrKwFCxYsX77866+/NvjyntwGTEQ4GxG54Syesi1b
tsydO3fdunWyimUE4QxYjnA2IkLDWcz2wIEDK1aseP/990VEnzp1yuCOhHMs
KCgoqF69uqqrq+saKz/++KN8V0gSz6wl84xEFN6jhvviBQAIDxIYAGyIcAYA
GyKcAbuZN2+e9gPt+/btc9+mXbt22m2ysrLCP89IROE9arB4AYBVSGAAsCHC
GQBsiHAG7KZt27aqon7XXXd53Oa9997TFt4HDx4c5klGKArvUYPFCwCsQgID
gA0RzgBgQ4QzYCtHjhxRFxQuV3bZ3+c8efzxx7WF9zp16nBqICMovEcNFi8A
sAoJDAA2RDgDgA0RzoCtjBw5slxAPvvsM6vnHgEovEcNFi8AsAoJDAA2RDgD
gA0RzoB9OJ3OBg0aBFZ479mzp9XTjwAU3qPGnj17ZpfZuXOn1XMBgNhCAgOA
DRHOAGBDhDNgH//6178Cq7oL1atXv3TpktWPwO4ovAMAAAAAAABATOnRo4cq
pCcmJu7bt+87rwYOHKitvS9evNjqR2B3FN4BAAAAAAAAIHZcuHChWrVqqor+
xBNP+NwlKytLW3jv2LFjGOYZ0Si8AwAAAAAAAEDseP/997VV9FWrVhnZ69e/
/rXapXz58qdOnQr1PCMahXcAAAAAAAAAiB2tW7dWJfRatWoVFhYa2WvUqFHa
cv2kSZNCPc+IRuEdAAAAAAAAAGJETk5OXFycqp+/9NJLBnc8ePCgtvB+zz33
hHSekY7COwAAAAAAAADEiKSkJG39fNu2bcb3veuuu7T7fvPNN6GbZ6Sj8A4A
AAAAAAAAscDpdN56662qct6wYUO/dh8zZoy28D5s2LAQzTMKUHgHAAAAAAAA
gFiwadMmbeU8KSnJr90PHz6s3b1u3bpOpzNEU410FN4BAAAAAAAAIBYMHjxY
Wzk/dOiQvyPcc8892hGys7NDMc8oQOEdAAAAAAAAAAATUXgHAAAAAAAAAMBE
FN4BAAAAAAAAADARhXcAAAAAAAAAAExE4R0AAAAAAAAAABNReAcAAAAAAAAA
wEQU3gEAAAAAAAAAMBGFdwAAAAAAAAAATEThHQAAAAAAAAAAE1F4BwAAAAAA
AADARBTeAQAAAAAAAAAwEYV3AAAAAAAAAABMROEdAAAAAAAAAAATUXgHAAAA
AAAAAMBEFN4BAAAAAAAAADARhXcAAAAAAAAAAExE4R0AAAAAAAAAABNReAcA
AAAAAAAAwEQU3gEAAAAAAAAAMBGFdwAAAAAAAAAATEThHQAAAAAAAAAAE1F4
BwAAAAAAAADARBTeAQAAAAAAAAAwEYV3AAAAAAAAAABMROEdAAAAAAAAAAAT
UXgHAAAAAAAAAMBEFN4BAAAAAAAAADARhXcAAAAAAAAAAExE4R0AAAAAAAAA
ABNReAcAAAAAAAAAwEQU3gEAAAAAAAAAMBGFdwAAAAAAAAAATEThHQAAAAAA
AAAAE1F4BwAAAAAAAADARBTeAQAAAAAAAAAwEYV3AAAAAAAAAABMROEdAAAA
AAAAAAATUXgHAAAAAAAAAMBEFN4BAAAAAAAAADARhXcAAAAAAAAAAExE4R0A
AAAAAAAAABNReAcAAAAAAAAAwEQU3gEAAAAAAAAAMBGFdwAAAAAAAAAATETh
HQAAAAAAAAAAE1F4BwAAAAAAAADARBTeAQAAAAAAAAAwEYV3AAAAAAAAAABM
ROEdAAAAAAAAAAATUXgHAAAAAAAAAMBEFN4BAAAAAAAAADARhXcAAAAAAAAA
AExE4R0AAAAAAAAAABNReAcAAAAAAAAAwEQU3gEAAAAAAAAAMBGFdwAAAAAA
AAAATEThHQAAAAAAAAAAE1F4BwAAAAAAAADARBTeAQAAAAAAAAAwEYV3AAAA
AAAAAABMROEdAAAAAAAAAAATUXgHAAAAAAAAAMBEFN4BAAAAAAAAADARhXcA
iGK5ublpZcQNq+cCAAAAAAAQKyi8A0BUKikpadeuXTkN8aNotHpeAAAAAAAA
0Y/COwBEJZequ6q9Wz0vAAAAAACA6EfhHQCiT25urnvVXeKcMwAAAAAAAKFG
4R0Aok9aWppe4V10WT07AAAAAACAKEfhHQCiD4V3AAAAAAAAC1F4B4Dow6lm
AAAAAAAALEThHQCiEhdXBQAAAAAAsAqFdwCISiUlJS61d/GjaLR6XgAAAAAA
ANGPwjsA2I3D4dhQRtwIcqjc3Ny0MpxhBgAAAAAAIGwovAOAfTidzpSUlMqV
K8vPqIsb4kfRGPCAFN4BAAAAAADCj8I7ANhHSkqK+4nZRWMAQ3GqGQAAAAAA
AKtQeAcAm3A4HOqz7lqiMYBzzrRt29Z9KNEY5AzNOgcOAAAAAABAFKPwDgA2
sWHDBvdSuSS6/BoqNzdXb6jAzjlj+jlwAAAAAAAAohiFdwCwCRML74MGDdIb
SnQFMDcTz4EDAAAAAAAQ9Si8A4BNmHiqmebNm+sV3kVXABOrUKGC+1CikXPO
AAAAAAAAuKPwDgD2YdYHyzt37qxXeBdd/o5m4kfxAQAAAAAAYgGFdwCwD7NO
pd63b1+9Urno8ne0qVOn6o0muvwdDQAAAAAAIOpReAcAu3E4HBvKBHwilxde
eEGvVC66/B2tVatWeqOJrsBmCAAAAAAAEFmOHDkyb968RYsWnTt3zufGFN4B
IPrMmjVLr1QuuvwdrUGDBnqjia5QzB8AAAAAAMBWioqK3njjjefLHDp0yOf2
FN4BIPosWrRIr1QuuvwdrUmTJnqjia5QzB8AAAAAAMA+iouLp02b9vx/UHgH
gNg0cuRIvVK56PJ3tBo1auiNJrpCMX8AAAAAAACbKCgo0FbdKbwDQMwaNmyY
XqlcdPk7WlxcnN5ooisU8wcAAAAAALCDXbt2DRo06Pn/5rPw7nA4xGbBXL8P
AGBDo0aN0iuViy5/R9MbSgrF/AEAAAAAAKx17ty5GTNmPO+Jl8K70+lMSUmp
XLmy2KxcuXLihvhRNIZz5gCAEFm1apVenVx0+TsahXcAAAAAABBrxo8fry22
JyUlGSm8p6SkyIKJLLxLojGcMwcAhIjD4UhISHAvkovGAL7iROEdAAAAAADE
mjFjxsgye58+fTZt2nTq1CmfhXeHw1G5cmX3wrto5JwzABAd2rZt614kF40B
DEXhHQAAAAAAxJqxY8f26dNnwYIF+fn54kcjhfcNGzaogom28C6IrvBOHwBg
PofDkZiY6F4kF4184h0AAAAAAMCn3Nzcs2fPqh+tKryLaaSVETcCGwEAYBZt
zrsIIOcpvAMAAAAAgBgX/lPNlJSUtGvXTluEET+KxqAfCgAgQBTeAQAAAABA
FDty5MjKlSs3b958/vz58NyjkcJ7qakXVzXxNMIAAFNo32DVCuwN1lAU3sU0
NpTh2iIAAAAAAMCjEydOJCUlPfbYYxkZGarx4MGDjRo1UnWJ+Pj4Rx99NC8v
L9STMVh4dzqdKSkplStXloV3cUP8KBr9vbvc3Fy9UgznnAEAC6k3WLUCe4O1
Vq1aelEvuvwdTS1A6r2AwBYgAAAAAAAQxebMmVOlShVZPZg5c6ZsPH78uMcy
xY033njgwIGQzsdg4V1yOBzPe+Xz7gYNGqRXjRFdJj0mAIDfTKxv9+3bVy/q
RZe/o5n4jgAAAAAAAIhKa9euLV++vKobqMK7l3J0+/btQzolvwrvgpHquhd3
3HGH3iMVXcGMDAAInilndMnKytKLetHl73wqVKjgPo5o5JwzAAAAAABAuuWW
W1TRoGHDhlu2bCkt+5DhddddJxtr1KixevXqXbt29ejRQ225Zs2a0E0pzIV3
c88/AACwIRMv1WruVV8BAAAAAED02bZtmyoXpKenq/bt27e7tzudzubNm8vG
gQMHhm5WYS68q7cY3ImuYEYGANiEidVyTlAGAAAAAAC8e+ONN2StoEWLFtr2
5ORk2Z6QkJCfn6/aR4wYIds7d+4cullxqhkAgLlMvI52YmKi3lCiK0TzBwAY
tHHjxuZlxA2r5wIAAIDY1bt3b1krGDJkiLb997//vWy///77te3i5atsb9q0
aehmFebCO59dBICot2rVKr2oF11+DaU3jhSi+QMAfCosLFTX45bEj6LR6nkB
AAAgFnXr1k2+KH3nnXdU4+XLl9VL1qFDh2q3379/v2y/9dZbQzerMBfeTbzi
HgDAnkaOHKkX9aLLr6EovAOAPVWqVMk9lkWj1fMCAABALBo6dKh8RTp+/HjV
uHTpUvVKdf369drtV6xYIdtbt24dulmFufDOZfIAIOqZ+OUmCu8AYEPqm7nu
OOcMAAAAwm/27Nny5WirVq1U40MPPSQbq1SpcunSJe32vXr1kl09e/YM3awo
vAMAzNW+fXu9qBddfg1F4R0ATJebm5tWxt/rbih16tTRS2bRZe5sAQAAAJ/2
7dsXFxcnX5EOGjRo+/btAwYMUK9RO3XqpN142bJlqmv06NGhm1WYC+8Oh8Pl
bJCSaBRdwQy7oUwwgwAATFG7dm29gozo8msoCu8AYKKSkpJ27dppg1T8KBr9
HYdwBgAAgN089dRTei9Q1fXmxo0b16hRI9VevXr1kydPhm5K58+f7927tyy8
Hz161Of2QRbehZSUFPeHLxoDG83pdLoMKH4UjUFOEgAQsLvuuktvsRNdfg1F
bQcATORSdZdEo7/jEM4AYGd8NBFAbPr+++9vuukm91enbdq0UbXixo0ba7sm
Tpxo7ZxdBF94l6Vy9bl3cSOYUvmwYcPcj6doDHKSAICAmXjuX2o7AGCW3Nxc
vTj195wzhDMA2JOst1SsWFEGsrjBRxMBxJRTp0516NBB+9K0TZs2BQUFagNV
eBcJOWrUqOLiYgtn6y74wrtkyjuwYl+9F/y8sQsAVqG2AwA2lJaWphenosuv
oQhnALCn5ORk91gWjVbPCwDCKi8v75NPPpk/f35OTo5LV8eOHVu2bCmC8dtv
v7Viaj6YVXg3Rd++ffVe8Isuq2cHADGK2g4A2BDhDADRjY8mAkCks1XhPT4+
Xm9ZEV1Wzw4AYhS1HQCwoaysLL04FV1+DRWKcOaMxAAQpFmzZukls+iyenYA
AN9sVXinIAMANsSpZgDAhkwsyJgbzuZeAQoAYlbDhg31kll0WT07ALDekSNH
Vq5cuXnz5vPnz1s9F88ovAMAfGrXrp17LItGf8ch5wHALK1atdKLU9Hl11Dm
hnNKSor7IKLR33EAIMaF4pUzX0cCEHFOnDiRlJT02GOPZWRkqMaDBw82atRI
RWJ8fPyjjz6al5dn4Tw9ovAOAPCppKTEpfYufhSN/o5DzgOAWerWrasXp6LL
r6FMDGeHw1GxYkX3QUQjRR4A8Iu5r5zl15HUCX7FDb6OBMD+5syZU6VKFRlc
M2fOlI3Hjx+vVauWezDeeOONBw4csHbCLii8AwAMys3NTSvj7xlmlFDkPJ/b
ARCbrr32Wr04FV1+DWViOIs01htHdPk1FADEOHNfOQ8fPtx9ENEYipkDgCnW
rl1bvnx5FVmq8D5o0CC9bGzfvr21c3YR9YV3CjIAYB/m5rz83E5iYqLcXdzg
czsAYofHD5ZLosuvoUwMZy9/B4kuv4YCgBhnYjg7HA69cSiVALCtW265RYVV
w4YNt2zZUlpWB7juuutkY40aNVavXr1r164ePXqoLdesWWP1xH8WxYV3rusE
AHZjbs6PHDnSfRDRGIqZA4DdmJio9hwKAGJcjRo19OJUdPk1FO+KAog427Zt
U0mVnp6u2rdv3+7e7nQ6mzdvLhsHDhxo0ZQ9sFXh3cTP7ZQavq5TYWHhqVOn
cnJyTpw4kZ+ff+7cOdFi0gMCAPwX4wUZn+HscDjUOSq1RCOf2wEQC4wnqk91
6tTRG0d0abf0Gc4mzgoAYlxmZqZenIou7ZY+w9njy2b14jm8DwsADHnjjTdk
TLVo0ULbnpycLNsTEhJE4qn2ESNGyPbOnTuHfbK6bFV4v/322/XWAtHl11AO
h0N91l2rWrVq+/fv37p16/Lly2fMmDF69Og3PBHtU6ZMWbhw4fr167OyssSy
FaKHDAAxxWMyCxUqVLjtttv8CueZM2deddVVHkdbtGiR1Q8UAEJO72Wz5NdQ
Gzdu1AtnEct+hXPjxo31wtnfWQEA1CUFtapXr56Tk0M4A4huvXv3lhk1ZMgQ
bfvvf/972X7//fdr29UL2qZNm4Z3pt7YqvA+depUvYVAdPk1lMt1na655poH
HnjgmWeeef311z0uST5NmjTp448/PnToUElJSYgePgBEPbECmhvOf//73x9+
+OF69eppP8Zjqze4ASBEzP34ovbCVSEKZ2o7AOCvoqKimjVrasP5ueeeS05O
JpwBRL1u3brJjHrnnXdU4+XLl9XH+YYOHardfv/+/bL91ltvDftkddmq8G7i
9T5k4b1KlSrNmzd/4YUXAluVPBo7dmxGRsbJkydDdBAAIIqJPxZCFM6DBg0S
f0dcf/318q8Sqx8oAIRcpUqV9F45iy5/RyssLKxZs2ZIw5naDoCYkpubm1ZG
3AhmnIKCgsWLF7/66quEM4CYMnToUJlR48ePV41Lly5Vr3jXr1+v3X7FihWy
vXXr1mGfrC5bFd5LNSfq0RKN/o6zZ8+eRx55RDxHXtaasWPHTps2bcKECVOm
TJk5c+by5cvXrVv38ccfL1u2bM6cOW+//bb3perdd9/dv38/V2sFAOMeffTR
UIdzz549mzRpQjgDiHpeThoguvwa6scff1y5cuXIkSMJZwAIXklJSbt27bSx
LH4M4LvzhDOAWDZ79mwZoa1atVKNDz30kGysUqXKpUuXtNv36tVLdolkC/dc
9dmt8F5YWOhyBmDxo19XOz1x4sSCBQs8rinDhw/v0aPHuHHjDh48eOHCBSOT
OXbs2LZt2xYtWpSamupxzMmTJ+/du5d1CgC88xnOSUlJfoXzfffd99e//vUf
//gH4QwgNtWqVUuv8C66DA7iJZxFLL/77rsbNmwgnAHAL23btnVPZtFofATC
GQD27dsXFxcnI3TQoEHbt28fMGCACtVOnTppN162bJnqGj16tFVzdme3wvvV
V1/tvkKJRiP7nj17Vhxn90VkxIgRXbt2bdasmSzpN2jQIICJlZSUHDp0aNWq
VR4r8FOnTs3Ozg5gWACIegbD+emnn/ZrWLlAxMfH16tXr2PHjq+99hrhDCCm
uFw1Q8vIJaX0wll4//33d+3aVVBQEMCsCGcAMS43N1cvnI2ccyZE4XzTTTcR
zgAizlNPPaWXqKtWrZLbjBs3rlGjRqq9evXqtjo9uK0K75mZmXrHU3R52bGo
qGjTpk2jRo1yWTgGDRrUunVrccy1Q8XFxQUzSXFfu3fvnjFjhvs6NX/+/DNn
zgQzOABEE7/CWfwJ4NfgLstE+fLlmzZt+txzzxHOAGLE1KlT9V45iy4vO+qF
89ixYzds2ODvlZVcEM4AYtywYcP0wll0edkxpOHsUmwhnAFEhO+//16+b+ii
TZs26ks6jRs31nZNnDjR2jm7sFXhvUWLFnorlOjS2+vo0aOTJk1yWSz69+//
m9/8RqwmHkczZbY5OTmzZ892uV+xSm7ZsiWAs7cBQJTxGM4jR47UC+dZs2b5
Nb7eelG3bt3u3bsTzgCinsPh0EtCL/UZj+E8YcKEzMzMoqKi4GdFOAOIca1a
tdJLQu1pil2EOpyFatWquU+pcePGc+bMIZwB2NapU6c6dOigDa42bdpov/uj
Cu8VK1YU8VVcXGzhbN3ZqvBeo0YNvRVKdLlvLxagTz75xGWNGDNmzBdffJGQ
kKA3VDlTr9mdk5Pj/un3mTNnnj592sR7AYAI4iWc8/Pz1VnatESjvx/j8RLy
AuEMIOqJ2PT4ilc0ekxUL+Fs4l8ohDOAGFevXj29DBRd7tuHJ5zlHdWsWVM7
H/GjrOoTzgBsLi8vT0Tl/PnzRV65dHXs2LFly5bJycnffvutFVPzwVaFd5fT
DmiJLpeNT506lZ6e7rI0ZGRkXLx4sdTXa35zp+10Onft2jVu3DjtTFJSUnbv
3m3uHQGA/XkPZ0EsiO6xLBr9vSOfOU84A4huGzZs0MtA0eWysc9wNgvhDCDG
Va1aVS8DRZfLxmELZyUzM7NjGZfT+RLOABAKtiq8//KXv9RboUSXdss9e/a4
nPps6tSpx44dUxv4fM1vOrEyrlixwmXFXL58eWFhYSjuDgBsyGc4l5a9qhev
4StVqiQDWdwQP6rzsxlnMOcJZwDRynjh3Ug4m4VwBhDjjH+eMJzhbBDhDCBS
RMrpsGxVeO/cubPeCiW65DbiwK5Zs0a7CiQlJa1fv97lS1gGX/ObLjs7Oy0t
TTu9adOmcWkSAFHPYDgrDodjQ5mALxTlV84TzgCij8jPypUruwegaFTR6m84
B69ixYp6ySy6XDYmnAFEn9tuu00vBkWX3Cb84ewXwhmA3YgImjdv3pNPPtm4
ceNq1aolJCRUqFBBnnbmtddee+utt06ePGn1HD2zVeF90aJFeiuU6Cote/vV
5cIfEyZMOHLkiPtQfhVkzFVQUDB//nztJMeOHetxkgAQHYyHs4n8zXnCGUD0
SUlJcQ9A0Sh7LQnnFi1a6CWz6HLfnnAGEGWefvppvRgUXaUWhbO/CGcA9jFj
xgyPXybau3dv6X8urlqhQgWRpVbP1ANbFd4dDofeCiW6fvrpJ5fLfL///vva
69hq+VuQMd3WrVuTkpLUVEeOHLlnz54w3C8AhJlf4WyiwHKecAZgB8F/60eS
J+9Sn3sXN9TJu6wK58zMTL1kdjmfsBbhDCBqZGVl6cWg6LIqnANDOAOwnEgh
vVDVFt6lxx57zG6noLFV4V0QSe5+JEXjiRMnXC7zsX79ei/nBA6sIGOuw4cP
jx07VjvnL774Ijx3DQDh4W84myjgnCecAVhIlsoTExNlWIkbgV3nQsu9jG9h
OAtXX321eyyLRu97Ec4Aoka9evXcY1A0WhvOgSGcAVjoX//6V1xcnDZLb7/9
9po1a8rbsvDeqVMn7QbJyclWz/q/2K3w7vGie4cOHRo9erT2bdavv/7a+zih
KLzn5uamlRE3DO6Sn58/efJk7SL12WefBXbvAGA34nW4v+FsomBynnAGYJVR
o0a5R5ZoNPEurA1noaioSP1BJIkfRaPPHQlnANGhuLi4fv362hgUP2ZnZ1sb
zgEjnAFY5Z577lFBOnjw4OPHj4vGZ555Rlt4F5YuXVq7dm3ZWLFixdOnT1s6
6/9it8K7pP3czjfffCOWJJXwY8eOPXr0qM8RzC28l5SUtGvXTjuC+NHglxcu
XbrkcgK3tWvX2u2LDwDgr8DC2URB5jzhDCD8xCvb8uXLu0eWaAzynDOK5eGs
ZGZmdizj5Qwz7ghnAFEjKyvrhTLihn3COTCEM4Dw279/v3q1rP0cu3vhXdi2
bZt6mT1lyhQr5uuZPQvvijjI4tiqbJ8wYUJeXp6RHc0tvD/44IPug4hGg7sX
FRUtWLBAu0hNnDjRJtcrB4AABBzOJgo+5wlnAGG2atUqvdQSXcGPb4dwDh7h
DCDKEM4AEID09HT5Orl27drado+Fd6F3796yvVu3buGdqTd2LrwfOHBAeyGP
KVOmGP8skImF99zcXL1xjJ9zpqSkZNmyZdpF6q233mKRAhCJgglnE5mS84Qz
gHBKS0vTSy3RFeTgNglnUxDOAKIG4QwAgRk8eLB8nfz4449r2/UK7++//75s
b926dXhn6o1tC+8HDx7Uvik8bdq0CxcuGN/dxML7K6+8ojeO6DI+jtPp/OCD
D7SL1HvvvWfzC6kAgIsgw9lEZuU84QwgbBYtWqSXWqIrmJHtE85mIZwBRAHC
GQAClpSUJF8n9+vXT9uuV3hfu3atbL/99tvDO1Nv7Fl4P3TokPYEaO+8887F
ixf9GsHEwrvLVVG0RJdfQwkzZ87ULlIZGRn+jgAAVgk+nE1kYs6XEs4AwiJE
p5qxVTibi3AGELkIZwAIhvrIStu2bbXteoX3t956y+P21rJh4f3YsWMpKSkq
w9PT0wsKCvwd5IEHHtD7u0Z0+TVUQkKC3lCiy9+JlbotUlwQHEBEMCWcTVSl
ShW9cBZdAQxIOAMItVAU3u0WzqYjnAFEIsIZAIJ08OBB+Tq5fPnymZmZqt1j
4b24uPh3v/udbH/99detmK9ndiu85+XljR07VqX35MmTA/sqVlZWlt7fNaLL
r6H0xpECmJuQkZGhXaS++uqrwMYBgPAwK5xN9PTTT+sls+gKbEzCGUBImV54
t2E4hwLhDCCyEM4AEDyn03nNNdfIl8oNGjTIycmR7R4L7wMGDFCvq9esWWPN
jD2xVeFdLEZvv/22yu233normMuO1KtXz/2PGtHo7zihKLyLX57ly5drF6lv
vvkmsKEAINTMDWezhOKDo4QzgJAyN7jsGc6mEw9THJ/OnTurRzpixIjdu3db
PS8A8CxGwrlp06bu4dyhQwer5wUgqixZskS9Wq5atero0aP37NnTtWtXVXg/
fvz4woUL77zzTrXZvffeW1hYaPXEf2afwntRUZH2y0rjxo07ffp0MAMWFxe7
nJ5d/BjAFbdDUXgvLbsg+Pz589XjTUlJEb8tAY8GACFiejibRfwJo5fMwfx1
QzgDCB0TC++2DWfTyeMTHx/fpUsX9XiHDBlCOAOwIcKZcAZgrpdeesl7YVar
WrVq3333ndVT/i82Kbw7nc7FixeruB41apRZcZ2VlfVCGX/PMKOEqPAuFBYW
ahfltLS0s2fPBjMgAJgrdOFsCjEf91gWjUEOSzgDCBGzCu82D2cTpaSkqENU
vnz5Xr16ab6T9AbhDMBWYiecteuXSzgPHDiQcAZgosuXL3fp0sVI1f2aa64J
+MvvoWOTwvunn36qfRV94MABq2f0s9AV3kvdvoaWnp4ufqNMmTYABM/O4Vxa
9tdNSkpKYmKiDGRxQ/woGoMfmXAGEAqLFi3Se0kpuoyPY/NwNpHLUapatWq/
fv0IZwD2RDgTzgBC5Isvvrjvvvv0XkjHx8f37t37p59+snqaHtih8L5z507t
8vTll19aPaP/EtLCu3Dq1KnU1FT18D/44IOSkpLghwWAINk8nBWHw7GhjCnn
z1Tni3v22WcJZwDmGjlypN5LStFlcJBICWdTuB+oWrVqvfbaa4QzALshnAln
ACHldDq3bNkyc+bMV1555ZFHHrn//vu7dOkyYsSI+fPnf/vtt1bPTpflhfcj
R44kJyerfM7IyLB2Pu5CXXgXDh8+rD0I69evN2VYAAiY/cPZdPn5+S4JX7du
XcIZgIk8niBLMniarFgLZ4/HSoTz66+/TjgDsA/CmXAGAI+sLbyfPXt2/Pjx
Kpnnz59vw3dFw1B4F3bt2qV9f/ybb74xa2QA8FdEhLPpPIZ8s2bNCGcAZgny
HO8xGM56h4twBmAfhDPhDAB6LCy8FxUVTZ8+XWXylClT7HkesPAU3oW1a9eq
o5GammrPcxMBiHqREs7mUmeYcde/f3/CGYApHA5HQkKCe86IRp8ny4rNcPby
IrxDhw6EMwDLxWY4N2vWTC+cxYtqwhmA6QoLCw8fPpyZmbl+/fp1vohktnq+
P7Ow8L5ixQoVyGPGjLFtIIet8F5SUvLee++pYzJt2jTxe2Xi+ABgRKSEs7m8
5Hx8fDzhDMAsHs82Y+Q8M4Qz4QzAhmIznHNzc/XC+ciRI4QzABOdOHHiySef
rF69uvfyrNbOnTutnvXPrCq8u1x5JDs725JpGOH92TT3vs6dO6f9ktpHH31k
7vgA4F0EhbO5vEc94QzALE6nMyUlpVKlSjJexA3xo2j0vhfhTDgDsKGYDWeh
RYsW7rEsGkspawAwz7Fjx2677TbvLwjd7dixw+qJ/8ySwvuPP/44atQolcOb
N28O/xyM8/5sBjysw+HYUMblm8U5OTlJSUnq4Gzfvj3oRwAAhkRWOJvLZ9QT
zgBMIQvviYmJMl7EDZ+Fd8KZcAYQHnp/pHsUy+FcWvaF/Xbt2mkzWfyoTm5P
OAMwRaNGjby/GvQoxgvvhYWFU6dOVQm8cOFCnx/ysZbPF/z+8vlJp61bt6rj
M3LkyGPHjpn3aADAs4gLZ3MZiXrCGUDwxKs+95ARjXrbE86EM4AwkH+kV65c
WcaLuOH9XdEYD2clNzc3rYy44dJFOAMI0qFDh9Srvri4uCeffHL8+PGffvrp
Dl8KCgqsnvvPwl94X7VqlYrfCRMmXLx4McwT8JfphXex6LiPIxq12yxatEh7
lGz1OwMgKkVcOJvLYNQTzgCC4XA4VFVHSzTqfboyxsP59ttv10tm0aU2I5wB
BMnfd0VjPJwNIpwBBENkiEzj+Ph4cdvq6QQozIX3ffv2qeBNSko6evRoOO89
MAarMQaJv6ri4uLcxxGN2j+4Ll++PGnSJHWsPvjgg9h8Ax1AeERiOJvLYNQT
zgCCsWHDBr2cEV3u2xPOmZmZekdMdKnNCGcAwfD3XVHC2SDCGUAwXn31VZnG
d999t9VzCVw4C+/5+fmpqakqdSPlHGgGqzEGzZo1S28o0aXd0uWUcRs3bjTv
MQHAzyI0nM1lPOoJZwAB86vwTjhL1apVcz9cotFlM8IZQMAI59AhnAEETH0X
6ZlnnrF6LoELW+G9uLh4xowZKm/nzp0bKe91evzSmeTlq2d6WrVqpTea6HLZ
eM+ePW9o5OTkmPKIAECJ3HA2l14ySy4bE84AAmP8Q5WEs1JUVFSzZk3t4RI/
ikb3LQlnAIExXngnnANAOAMIzPr162UUd+zY0eq5BC5shfdPPvlEJe24cePO
nz8fnvs1hcFSjBG1atXSG010uW+fkZGhjtuECRMuXboU9KMBgJ9FdDibyK/C
eynhDCBQBk8jTDi7yMzM7FhGe4YZd4QzgAAYf1eUcA4M4QwgAOfOnYuPj5dp
/O2331o9nQCFp/CenZ2tfYvzu+++C8OdmujChQvuq7BoDGAof2s7xcXF77zz
jjp0H374YdCPBgD+T6SHs4kIZwDh4XQ6U1JSVIVH3BA/unxgknAOGOEMIDBG
3hUlnANGOAMIzCOPPCIDuXnz5iJJrJ5OIMJQeD937ty4ceNUxq5bty7U9xgi
YtlNLBPAGWYUf2s7wqlTp7RnRdu9e3fA9w4AStSEsykIZwDh5HA4NpRxv2wf
4RwkwhlAAHy+K0o4B4lwBhCAY8eOXX/99TKZH3roob1791o9I7+FuvAulqo5
c+aodJ05c2ZJSUlI79HmAqjtlJZ9u1Ydw9GjR+fn54dzzgCiD+HsgnAGYAeE
sykIZwCB0XtXlHA2BeEMwC8iilNTU59++mn1h3l8fPzdd9/96KOPPvXUU930
2epaEqEuvH/++ecqWsXhOnPmTEjvzv4Cq+0I8+fPV0fy3XffZaEHEAzC2QXh
DMAOCGezEM4ATEQ4m4VwBmDc119/7f3vdD07duyweu4/C2nh/ejRo0lJSSpX
9+/fH7r7ihQB13YuXLig/WrbZ599Fq4pA4g2hLO7SpUq6SWz6PKyI+EMwCyE
s4kIZwBmIZxNRDgDMI7Cu3dXrlyZOHGiStTVq1eH6I4iS8CFd+HgwYPqeIql
Pzc3NzxzBhBNCGePxHHQS2afh4hwBhA8wtl0hDOA4BHOpiOcARh05MiR+wJy
4MABq+f+s9AV3sWSpOJ06tSpRUVFIbqjyBJM4V3IyMhQR1W8ABAvA8IwZwDR
hHDWE3AylxLOAIJGOIcC4QwgSIRzKBDOAGJHiArv2jcxk5OTT5w4EYp7iURB
Ft4LCwunTJmiju1HH30UhjkDiBqEsxfiNX/58uW1mSx+NPiHAOEMIBiEc4gQ
zgCCQTiHCOEMwKDDhw9nZ2cbjN+zZ89ml7l8+XKoJ2ZcKArvBQUFaWlpKkU3
b95s+l1EriAL78LJkyfFoq8OL6eYA2AQ4WzE6tWrG5fx96vE7uGclZX1Qhlx
I0SzBRAFCOeQ4pUzgMAQziFFOAPwSZ3jvVOnTka2HzhwoNx+yZIloZ6bcaEo
vC9evFjlJxeqdhF84V3YunWrOsJjxoxxOBwhnTOA6EA4h5o2nAcPHlytWjUV
7/Xr1y8uLrZ6ggDsiHAONV45AwgA4RxqhDMA7/wtvHfv3l1u/+abb4Z6bsaZ
Xnjfs2ePCs+UlJSffvrJ3PEjnSmFd6fTOWfOHHWc09PT+VAlAO8I5zBwCedu
3bppE/7WW2+1eoIAbIdwDgOXcB4zZsx1ZWbPnm311ADYFOEcBi7hPHfuXNFi
9aQAWOnKlSvr16//5D8mTZok/5S+//77P/Fl2LBhVatWlduPHj3a6ofyM3ML
72fPnk1NTVXJuX37dhMHjw6mFN4Fh8Mh/mpQh/ree+/lQ5UA9BDOYSPCWazy
7uEs8fYoAC3COWz0XjnHxcVdunTJ6tkBsBfCOWxcwvmrr76yekYArPTvf//b
e9XUoPfee8/qh/IzEwvvTqdz7ty5KjPnzZtn1sjRxKzCu7Bv3z51tIcMGXLN
Ndeo2nuIJg8gEhHOYfbkk096DGehbdu2Vs8OgF0QzmGm98rZ31fgAKIb4Rxm
2nAeMWJEnz59+KQKELNMKbzXrl27oKDA6ofyMxML719++aUKzLFjx547d86s
kaOJiYV3sR499thj6pj36tUrLi5OjsNSBUAhnMNMhLBeOFPeAaAQzmE2e/Zs
vXDmnDMAFMI5/JYsWeISznyRH4hNQRbea9as+Ze//OXzzz+3+nH8F7MK76dO
nRo5cqRKS65JrcfEwvuzzz6bmJg4YMAAddhbtmwpxxFdIZo/gMhCOIefCGG9
cKbwDkAinMOPcAbgE+FsCb1wtnpeAMKtuLh4j8aiRYtkGjzwwAN7fDlw4IA9
r4JtSuFdHJnp06ernFy2bFnwY0YrEwvvd9xxh9ilQYMG6si//vrrN9xwg2gU
XSGaP4AIQjhbQua5x3DmLwgApYSzRQhnAN4RzpbIysrSC2e+yA/EuK+//lq+
TuvUqZPVcwmcKYX3jRs3qpCcMGEClyjyYvbs2XpVd3+/5ap2/OMf/6iO/4sv
vpiQkMCfDwBKCWeLEM4AvCOcLUE4A/COcLYE4QxAT15e3vPPP9+jR4/Jkydb
PZfABV94z83NTUpKUgl5+PBhUyYWxUz5uLt2nAoVKvTt21c9Be3atWOFAkA4
W4VwBuAF4WwVwhmAF4SzVQhnANEtyMJ7YWHhpEmTVDauWbPGrIlFsUuXLmkv
tCeIHwN4P107wi9/+csRI0bIZ0HcqFOnTihmDiBSEM4WIpwB6CGcLUQ4A9BD
OFuIcAYQ3YIsvGdkZKjlafLkyUVFRWZNLOrNnj37ujL+nmFGcfnAfNu2bdVz
0bdv3ytXrpg6XwCRhHC2EOEMQA/hbCHCGYAewtlChDMAaeDAgY+WeeKJJ2TL
+fPnxe1H/ffdd99Z+1i0gim8iweiIjEpKen48eMmTgw+uaxQCQkJL774onpG
Vq9ebfUEAViDcLYW4QzAI8LZWoQzAI8IZ2sRzgCkBg0ayBxITEyULT/88EO5
gOzYscPax6IVcOH90qVLb775psrDTZs2mTsx+OT+q3X99dcPGzZMPSkHDx60
eo4Awo1wthzhDEQrh8OxoYy44e++hLPlCGcA7ghnyxHOACQK7y6WLl2qknDG
jBklJSXmTgw+efztatmypXpexo8fX1BQYPU0AYQV4Ww5whmIPk6nMyUlpXLl
yvJ/tLghfhSNxkcgnC1HOANwRzhbLj09nXAGIHTp0uW+Mg8++KBscTgczZs3
v89/Bw4csPaxaAVWeN+3b5+KwVGjRuXl5Zk+Mfjk8c+HuLi4nj17qmdn4cKF
Vk8TQPgQznZAOAPRJyUlxf3/tWg0uDvhbAeEMwAXhLNNEM4AolgAhfdz586N
HTtWZeC2bdtCMTH45PHPB+Hqq68ePHiweoJ27txp9UwBhAPhbBOEMxBlHA6H
+qy7lmg0cs4ZwtkmCGcAWoSzfVy8eNE9nI8fP56SkkI4A4h0ARTe582bp9Jv
7ty5fn3NFibS+/NBuOuuu9RzJFarn376yerJAgg5wtkmCGcgymzYsEHvP7Xo
8rk74WwTXbt21XsetRfyI5yBGEE42016enqNMuKGbNm5cyfhDMQOEctvldm6
davVczGTv4X37du3q+hLTU0N4NpSMIuX2o6wcOFC9UzNnDmTs9UB0Y1wtg/C
GYgywRTeCWdb0XseRRfhDMQUwjlSEM5A7FAXV+3Xr5/VczGTX4X306dPa7/s
s2fPntBNDD55r+0UFBSkpaWpJ+uzzz6zer4AQoVwthXCGYgyAZ9qhnC2m/z8
fPfnUTSKLsIZiB2EcwQhnIHY4b3wLv77Ny/Trl278M8tGMYL78XFxdOnT1eJ
t3jx4pBODD55r+2IDbKzs9XzlZSUlJuba/WUAZiPcLYbwhmIPgFcXJVwti11
zhlxQ9tOOAOxgHCOOIQzECO8F94XLFggexMSEsI/t2AYL7x/8sknKu7S0tIK
CgpCOjH45LO2I3z88cfqWZs4ceKVK1esnTMA0xHOdjNs2DC9ZBZdchvCGYgs
TqczJSVFfe5d3BA/ej8hMOEciQhnIOoRzpGIcAZiQYwX3rVvMgqHDh0K9cTg
k5HCe1FR0ZQpU9QTt3LlSmvnDMBchLMNORwOvWRWZ6UgnIFIJP4Lbyjj82zA
hHOEIpyB6EY4RyjCGYgFsVx4P3/+/Pjx41XKrVu3LgwTg09GCu/CyZMnk5OT
1dOXlZXlZcyNGzfKkyaJG6F/BACCQjjb1vDhw91jWTRqt/ErnAFEEMI5ohHO
QLQinCMa4QxEvZgtvDudzg8++EDlGxeStg+DhXdhy5Yt6hkcO3bsuXPn3Ecr
LCx0uXCY+FE0huvRAPAP4Wxn8qwU8fHxMk7FDY9npTASzgAiC+EcBQhnIPoQ
zlGAcAaiW8wW3rdu3arCbfTo0fn5+eGZGHyqWrWqXtVddGm3FC8zZs+erZ5H
8ZLDvf5jpIAPwD4IZ/vzeVYKI+EMILIQzlGAcAaiD+EcBQhnILrFZuH9+PHj
2q/z7N27N2wTg0+zZs3Sq5aLLpeNz549m5qaqp7KLVu2aHs3btyoNxTnnAFs
iHCOGt7DWTF+ZmkAFiKco4bBcAYQEQjnqEE4A1EsBgvvV65cmTRpksq0jz76
KJwTg09Grt+nJV5gqGczKSnp+++/V13i91ZvqIj7lQaiHuEcZbyEc+l/zlqj
jWWPZ60BYDnCOcp4D2cAkYJwjjKEMxCtYrDwvnz5chVoYqkSC1Y4JwYjkpOT
3UvlolFve/EyQz2naWlpFy5ckO16VXcpXI8GgCGEc/TRC2fhH//4h3ssi0YL
ZwvAI8I5+ngJZwCRgnCOPoQzEJVirfCufRsxOTn5xIkTYZ4YjJCfhKxYsaL8
9RM3vH8SsrCwMD09XT2zc+bMkRtTeAciBeEclfTC2d9vNgGwCuEclfTCGUCk
IJyjEuEMRKWYKrzn5+ePHj1a5dgXX3wR/onBOL/O/Xv69Gntkyv2KqXwDkQI
wjmKeQznNm3a6CWz6LJ6ygD+D+EcxTyGs5KVlfVCGXHDqhkC0EM4RzHv4Qwg
EsVO4b2oqGj69OkqwbhUdPTZt2/fGxoHDx6k8A7YH+Ec9QhnIBIRzlHPPZxF
Y3Fxcf369bWZLH4UjVZPFsD/IZyjnsdwBhC5VOFd3Pizm9tvv1296HLvdfH/
2Lvv+CiqNeDjlEACglQRAQUp0qQoAhdFERRRAaWJ3osKXpGqNAXpSEgAJfQu
3EsRpAQRQlV6kS5NE4SICKGEcoFAgJD6nnfP63nHnZ3N7uwku8n+vn/42T3n
zLNnF/PMzLOzZ06fPu3td/P/6QvvERERKneNGzeO9bKypfXr16t/5S+//LJQ
oULUdgAfR3L2ByRnIMshOfsDu+R88+bNnDlz6tOyaPT2TAH8PyRnf6BPzt6e
EQDzVOHdc4cOHfL2u/n/7Arvhw8f1n5p+Pvvv3trYshQycnJc+bMUf/QnTt3
zp07N7UdwGeRnP0EyRnIWkjOfsIuOU+ZMsUoObPmDOALSM5+wi45f/311/KX
R4GBgTIniwfeniMAV/lD4f3ixYujRo1SWWv79u1enBgy2s2bN7/88kv1z/3a
a69R2wF8E8nZr5CcgayC5OxXSM5AVkFy9it2yXn+/Pk+XoIDYKRy5cpu1tcN
+dRfvSq83717d9KkSSpfLV68mDXQsr3o6GjtlQDaFZM4fQB8BMnZD5GcAd9H
cvZDJGfA95Gc/ZArydnbcwSQvvj4+BsW8anb7sjCu9gZffPNNypTTZ48+d69
e96eGjLD1q1b1b/7oEGDihUrxk4K8B0kZ79FcgZ8mV1ynjRpEsnZT5CcAR8U
Fxe3xebmzZskZ/+UbnJmzRkA3iIL7z/88INKUyEhIZcuXfL2vJBJxJnjggUL
1L9+z549g4KCOH0AfATJ2W+RnAFfRnL2WyRnwKeIP8nQ0NB8+fLJv77XXnuN
5OyfSM4AfFaXLl2OHj2q/WGOeOrtSSFTxcfH9+vXT/0P0KlTJ7vbRXl7goCf
Ijn7OZIz4JtIzn6O5Az4jtDQUPWnV7NmTZKzPyM5A/BNXbp00d55ZOPGjd6e
Ebzg0UcfHTp0qPrfoE2bNuyhAO86d+4cyRkkZ8DXkJyRRnIGfENcXJy61r1M
mTLav8qIiAhvzw5eQHIG4Gtu3LjRpUsXlZcWLlyYkpLi7UnBC8Ru6Mknnxwx
YoT6n6FJkyae76HUanvigYWzBbI9kZy/+uorkjMyKDkDMIfkDInkDPgCcZop
/+gKFy782Wefqb/Hd999d/Pmzd6eHbyA5AzAp9y7d2/atGmq8D5lyhTuPOK3
5J6oYcOGX2g89dRTpvdQcrU97ffL4ik3lAdcIZOz+kskOfszy5MzANNIzlBI
zoAvkIX3wMDAHj16qL/Ejz/+OCgoSHR5e3bwApIzAJ+yZ88ekYVk4X3s2LHX
rl3z9ozgNao83rJlS7WHGjZsWIUKFcztodq2bZtDRzRaPnMg+5HJWSI5+znL
kzMA00jOUEjOgC+QS800aNBA/RkOGDCgaNGiopEfXPunqKgoo+Qsurw9OwD+
aPv27V26dAkODj5z5oy35wJvqlSpktxD5cqVq0OHDmonNXDgwLp167obTRzn
6KvuEodAgCtEchZ/gCRnqOSpT84PP/ywt2cH+B2SM6ScOXOSnAFfIH9k3ahR
I/EHOHTo0LJly8qfWnt7XvAao+QcGxvr7akB8FNdunQ5duyYt2cBL1u6dKkq
7+TNm7dbt25qJxUSEuJutdyo6s4vvADXHT9+nOSM/v37a5Nz165dVXIePnw4
X2UCmY/kDCEiIsIoOYeGhpKcgUwjFzjNly9fjRo1atasKR6wwKmfS05Olj8+
skvO48ePJzkD8IouXbp4ewrwPrtr1AsWLNi3b1+1k5o5c2ZCQoLr0Si8A4Al
rE3OAABLkJwBnyL+JLfYUFmFFBUV1bVr1+7du3/55ZckZwDeReEd0qhRo7Rn
EA8//PDAgQPVTmrhwoVJSUkuhqLwDgBWERnYquQMALBKSEgIyRkAfFxsbOzo
0aNJzgC8iMI7JPkzvcDAQHn6IB6MGjVq5MiRaif17bffJicnuxKKwjsAWEUm
5zx58sgUKh6YTs6KvApI4D5TAGCOTM5BQUEyOYsHnidnAIDlfv/9d5IzAC+i
8A4tu5/pHT58+AuNZcuWpaSkpBuEwjsAWMuS5JymWfdSEU85+wAAc6xKzgCA
jENyBuBFFN7h3E8//eTuTorCOwBkNBPJWcidO7c+LYvGTJgwAPgDc8kZAJCh
SM4AvIXCO9K1Y8cO7U5qyZIlzhdGo/AOAJnA3eQcFRVllJlZcwYArOJucgYA
ZAKSMwCvoPAOV2zfvl27k1qwYMH9+/eNBlN4B4DMQXIGAB/kVnIGAGQOkjOA
zEfhHS6y+4J49uzZd+7ccTiS2g4AZBqSMwD4INeTMwAg05CcAWQyCu9wnd3C
aFOnTr1586Z+GLUdAMhMJGcA8EEuJmcAQGYiOQPITBTe4ZbDhw+PHDlS7aQm
TJhw+fJluzHUdgAgk5GcAcAHuZKcFXIyAGQOt5IzAHiCwjvcdeLEiVGjRqmd
1OjRo6Ojo7UDqO0AQOYjOQOAD0o3OQvjxo3Tp2XR6JUJA4A/cCU5A4DnKLzD
hDNnzogdk9pJjRw5cs+ePao3I2o7y5Yte8xGPLDoTQBAdpP5yRkAkC7nyTnN
OD97a8IA4A/STc7SvHnzStiIB5k+RwBZHoV3mHPp0qXx48dr10ZbuXJlYmJi
mtW1nYSEhFy5cmkjiKeiMQPeEwBkeZmWnAEAriM5A4APcpKchXv37uXMmVOb
k8VT0ejdOQPIWii8w7S4uLhZs2Zpd1LTp0+/cuWKtacPnIYAgFsyJzkDANxC
cgYAH2SUnNOoRQCwAoV3eCIxMXHFihXanVRISMi6deuM9lBRUVFuxV+2bJlR
KNacAQAjDpNz7dq1qe0AgBeRnAHABzlMzlOnTjXKzKw5A8B1FN7hud27d2vv
CS60bds2b968drunwMBAdyM7OQ3hTAQAnNMn59atW+uTMxkVADITyRkAfBDJ
GUBGoPAOS5w9e3bChAnandSnn35atmxZtWOqUKFCcnKyu2EpvAOAJ/TJuXfv
3trkTEYFgMxHcgYAH0RyBmA5Cu+wyt27d7/99tsv/q5///7dunVzd4UZhcI7
AHhIn5xHjBjRvHnzwMBAlU63bt3q7WkCgH9xJTlzuAsAmYzkDMBaFN5hrT17
9gQHB2v3U+PHj6fwDgDepU/Offv2rVq1qofpdMCAAbltxAMLZwsAfkIk56FD
hxolZw53AcArSM4ArELhHZaLjY2dOXOm3aXv33zzjbwzuFsovAOAVURynjFj
hl1yfv/99y9evGgi2q1bt/RpWTRaPm0AyN4efvjhrl272iXnd999t3jx4hzu
AoC3kJwBWILCOzJCcnLyjh07Ro0apd1JjRw5cv369Xfu3HE9DoV3ALCQTM52
940ykZzTjPNzBs0cALKxXLlyPf/883ZXVw4bNsxEcgYAWIXkDMBzFN6Rca5e
vTpv3jy774hHjx69ffv2hIQEVyJQeAcAy3menAcMGGCUmVlzBgDc1a9fP5E/
ixcv3qlTJ0+SMwDAQvLgluQMwBMU3pHRjh07Nn78eLv91NixY3fs2JHuforC
OwBkEJIzAPgUmUJr1KjRr18/c8lZiYuL22IjHmTonAEg27MwOQPwQxTekQnu
37+/devWkJAQu/3UmDFjNm3a5OSMgNoOAGQckjMA+CDTyVlITU0NDQ3V5mTx
VDRm2uQBILvyJDkDyOpSUlJ+/fVX8ce+dOnSiIiIqKioe/fuubIhhXdkmlu3
bon/Oe3WFv7CtrxweHj4uXPn9JtkUG2Hq4AAQPGd5AwAUEwkZ6FTp076tCwa
M3nyAJBdmUvOALK0yMjIESNGdPm7rl27zpkzJykpyfm2FN6Rya5fv75q1Sr9
fkqYMWPGvn37tLcpsby2I68CypMnj4wgHnAVEACkeTs5AwAccis5x8XFGWVm
rjYBAAu5lZyVZs2ayZwsHmT+nAGY88svv3Tr1q2LgQkTJjhfb4rCO7zixo0b
69at0/9KSwgODl66dGlkZGRiYqLltR0RXx9HNFr+BgEgK/JWcgYAOEFyBgAf
5GJyFiOvXLmiT8ui0dvvAEA6rl69+vHHH6sy+8yZMzdv3rxy5crBgwerxunT
pzuJQOEdXnTnzp2dO3fq7+4nhYaGtmvXrnr16oGBgZacPnAVEAC4IpOTMwDA
FSRnAPBB6Sbn8PBwo+Ts7bkDSMfixYtVgX3r1q2qPT4+fvTo0arLyfdoFN7h
dSkpKZGRkQsXLnS4nxKGDh36/vvvN2jQ4KGHHvJkJ9W/f3+jwrvoyoi3BgBZ
V6YlZ6V37965bMQDC98IAGQnmZ+cAQDpMpecWXMG8GXx8fE9evSQpfXZs2fr
e8V5q+xdvny5URAK7/AdN2/e3L59+5QpU4x2VcKnn37atm3bOnXqFC9e3N21
2Y2q7pyMAIATGZ2c0wx+kcRvkQDAiUxIzgAAd5GcgWzj+PHj6pr26Oho/YCl
S5fK3j59+hjdZZXCO3zQhQsXfvzxx4kTJzrZVQljx45dtGjRtm3bTp06dfv2
7XTDUngHAE9kUHJOM87PGf2OACAbyLjkDAAwjeQMZHWrVq2SdfVPPvkkOTlZ
P+Do0aOqMn/u3DmHQSi8w5cdOXKkUaNGH3300YgRI5zvrYRx48Z98803Ytcm
/s8X+zj9bYUpvAOAJUqWLGlhcu7du7dRZmbNGQBwnbXJWeGAGQA8QXIGsqgp
U6bIovro0aMdDrh27ZoqvO/fv9/hGArv8HFNmjQR+5H8+fPXqFHjzTff7NOn
T7q7KiUsLGzevHkrV65ctGjRhg0batWqVaRIEQrvAOAhlTlJzgDgO6xNzocP
H65fv74+LT/55JPefqP/V0xMTJiNeOBT0SwMFRcXt8WGtdeALM3y5Gx05Gx6
hlFRUV1txAML3ziQ1Y0ZM0YW1b/++muHA5KTk8UfjhyzceNGh2MovMPHpaSk
NG3aVLs3adGihdjXREREzJgxw/W9lTJ06NBevXp16tSpTZs2r7zySoMGDcS+
r3z58rGxsbdu3XL44xEAgFaZMmX0h/qFChWqVavWO++8Q3IGAK9wWIeRyVkc
P1uYnE+fPm0uOVtSINKfHYinotHr0SwMlZqaGhoaGhAQIOOIB+KphwtBU8YH
vMWXk7MYWaFCBe3ExFNPDrwtyfMZEU1k0SAb8cDDUNZ+80ty9mXDhw+XRfUl
S5YYjenTp48cs3r1aocDKLwjSzDKbPfv3//zzz/37Nnz3XffTZ8+PTg42MQ+
y87o0aMnTZo0e/bshQsXLl++PCIi4scff9yxY8f+/fuPHj0aFRUldmdiGpcv
X75+/Xp8fLyYA/dDAeBXDhw44PAMQhBdaT6QnE+dOjXOxpLjYQDIEkqVKmWU
nEVXmleTc926dQsXLvzAAw/kyZMnZ86cclZPPPGEibdp9B7NfWgWRnvooYf0
cUSjiVDig9WHEo0mQqX9VcbPly+fjCMeeF7GB+AW56nGi8m5RIkS+uRsLgc2
btxY/wZFo7lPbPfu3fpootFEqPj4eH0o0WgilLXf/JKcfV///v1lUX3FihVG
YwYMGCDHhIeHOxxA4R3ZSXJycmxs7C+//LJ161axc5k5c6ZIXJ7vs1wxatSo
sWPHhoWFTZ48WewrxQ7uP//5z4IFCxYtWrR06VLxB7hy5crVq1evXbt2w4YN
Ype3efPmbdu2iR3frl27xB523759Bw4cOHTo0OHDh8V+8NixY+JdREZGih3i
b7/9dvLkyejoaLGLFDsaMVg8OHv27Llz58SO8vz58xcuXLh48eKlS5fEe79s
c+XKlatXr16z+d///nfd5obNTZs4m1s2t/8Sb3PnL3c17mkk/N19nURHknRE
o4optkr2gOk9HQDTxPG5/ghWNDoc7MXkPGTIkKFDh5KcSc6An3Be27Hj3eT8
+eef9+vXz93kLFoaNGhQv379unXr1qlT56mnnqpVq1aNGjWqV6++c+dOd5Oz
yOoPPfRQcZtixYoVtSlSpEjhwoVFKLeS8++//54vX74gjcC/nD592q3kLHYQ
AX+X2yZv3rxiP2IiOYeEhOTSkLU1z6/5BOC6Tz75RJ+ZRaPDwb6QnMeNG+fu
kbNRcjZ35GyUnE0cORslZxNHzq+88oo+OTdr1szckTPJ2feJvwhZVF+8eLHR
mIEDBzq/Kp7CO7I9cYB68OBBsWt47733WrVq1aFDh+7du4u9SebsuZAJnHz5
CCCDJCUliQNg7bmDeCoaXY9Acs72SM5A5ouOjtbXdkSj6xFIztle27Zt5aWV
LGsAZLJ0vw91guSc7ZGcfZArV7yrMStXrnQ4oItTGTZ3wAvszkECAgKKFCny
6KOPVq1a9Zlnntm2bdu6devCw8MXLFgwa9asiRMnjh492tupFy6htgN4y4ED
B1rYyBVmzCE5Z1ckZ8Bb1JozcoUZc0jO2ZWs7Qhbtmyx8P86AJmD5JxdkZx9
0NChQ2V5/NtvvzUa07t3bzlmw4YNDgdQXYf/0F//k+43zikpKXfv3r1+/frF
ixfPnDlz8uTJ48ePHzx4cP369Y0aNWratOnrr7/+5ptvtmvX7p///Of777//
4YcfTp06ddq0aWIHFxYWNnbs2JCQkJEjR3o7hWdz1HaALM3C5NymTRuj5Nyn
Tx+ScyYjOQNZmoXJuUGDBkbJuWvXriTnTEZtB8jSSM7ZFcnZB4WGhsqi+qxZ
sxwOSExMVNeub9++3eEYCu/wHyb2UEZGjRplFEd06cenpqYmJSUlJCTcuXPn
1q1bN27cuHbt2pUrVy5dunThwoWYmJizZ8+KPeDp06ejo6PFfvDEiRNRUVG/
/vqr2CEeO3bsyJEjhw8fXr9+/YoVK8LDw8V/9+3bt3fv3j179vz000+7d+/e
tWvXzp07d+zYIf7St9ls3bpVpOvNNps2bfrR5gebjTYbbNb/ZZ3N2r+s+UuE
xuq/W/V33zuy0ph4F5P+Mnfu3O/Ss8LY/v37Lfp/BIAXWJic3Q3lJDmL1Fqm
TJnHHnusXLly5cuXr1ixYqVKlSpXrly1alWRSE0kZ5GWW7du3dimSZMmL730
kji7EaFMJ2eRGGfZiNclOQOwnG8m50ceecQoOVevXt3d5PzCCy80atToxRdf
1CZn4eWXX27atKlbybl58+Yt/tJS4w0bt5LzuHHjWtm01mjbtm3v3r3FiYa7
yXnJkiXt27dvo1G3bt0crGYAZGWWZGYncbJTcg4ODjZKziNHjnQrOS9atMgo
OYeFhZGcs6Wvv/5aFtVHjx7tcEBsbKwqvP/8888Ox1B4h/+w8PShWbNmRnFE
VwbNHwCyJQuTs4WhxJGwURzR5VYoqUKFCvpQotFEKHHWExoamjdvXhlEPBBP
RaOJUABgpFGjRkZpUHS5Fco387y10eLi4ozimCihWPUGJbGP0Ifi/n1A1hUU
FKT/oxaN7sbx5cRlYTQLQzVt2lQfRzSaCJVGcs4K1q5dK4vqPXv2dHg7s/37
96vC+/Xr1x0GofAO/2GUb01k3Tx58hjFEV0ZNH8AyJYsTM4WhipevLhRHNHl
VighKirKKJrocjfayJEj9XFEo7txAMA5S9KpkzgmolkYSlizZo1RKNHlbrR2
7drp44hGd+MI9+7dy5kzpzaOeCoaTYRK++vr2nz58slQ4gFf1wLZgCfZz2EQ
DwM2btxYH0c0mpvY7t279dFEo4lQ8fHx+lCi0USolJQUu9q7eCoaTYRKIzln
BZGRkaquLh7rB/znP/+Rvf379zcKQuEd/sNon2Jiz2JhKCUuLm6LDT8sAuBX
fDM5W5vnP/jgA6NQosutUNZem6RisgMCoBcbG6tPNaLR3TjqFzp6osutUE89
9ZRRKNHl7sTSLC06yRKKNoiHJZR58+aVsBEPTAdRSPUA9CxPXB4m0oyLJt5X
kI3nl5THxMSE2YgHHoZKIzn7tuTk5L59+8rS+rhx4+y+ZLl06VL37t1l7zff
fGMUhMI7/IfDH2RJ7v4syyiOuT0CX3QC8GcHDhwwSqeiy61QFiZna/P8M888
YxRKdLkVavr06UahRJe7E5M7ILV/lCcj7IAAaKk1Z9xdYUaJiYkxSlzuVi0s
DCXdv38/ICBAG0c8FY0mQkmUUABkOSQuwMjy5cvVRe8zZ85MTk6W7RcvXuzf
v79s79q16+XLl40iUHiH/1i6dKnRgbrociuUURzJ3YmxtBcAP2dVOrUwOVub
5wMDA41CiS63QlWvXt0olOhyd2IhISH6OKLR3TgA4Jy8Z5wd0WgiVMOGDfWh
RKMn01uzZk1VGxMrzAAAgOzq7t27n376qaq9Dxw4cOzYsZMnT/74449V4+LF
i51EoPAO/2Hhz/ON4kjuzkpd667FzawB+I+kpKSiRYtqc6B46vD+Nc5ZmJwt
DGVtNIe7DLXjcCuU2MvYXecpiUZPdkBcNAVAz8J1ca1dYhcAAMCJmJiYwYMH
dzEwefJkdRm8QxTe4VdGjRqlrzCIRnfjWFhC2bJli1Ec0eXuxAAg6zpw4EAL
G3dXmFEsTM4WhvLZiUVERBjFEV1uhZJYOQ2Acxaui2vtErsAAABG4uPjZ86c
2bNnT23JvU+fPj/++GNiYqLzbSm8w6/ImoD6yb94YK4mYGHdg8I7AFjFwuRs
YSifndjQoUON4ogut0JJrJwGAAAAIFtKTk6OiYnZu3fvoUOHzp07l27JXaLw
Dj/k+a/gLax7WH6LKADwWxYmZwtD+ezEWrdubRRHdLkVKo2V0wAAAADg7yi8
AyZYWPew/Jf+AOC3LEzOFoby2Yk9+eSTRnFEl1uh0vgBFwAAAAD8HYV3wAQL
6x4hISFGcURXBs0fALKl/v37G2VU0eVWKAvzvLXRLAz12GOPGcURXW6FSqPw
DgAAAAB/R+EdMMHCuseQIUOM4oiuDJo/AGRLcXFxRhnV3dVOLMzz1kazMFTZ
smWN4ogut0KlsdQMAAAAAPwdhXfABAvrHl27djWKI7oyaP4AkF0NGzZMn05F
o7txLMzz1kazMNRzzz1nFEd0uRVK4uaqAAAAAKBQeAdMsLDuUbRoUaM4oiuD
5g8A2VVqampoaGiuXLlkIhUPxFPR6G4cC/O8tdEsDGXhyjyS/PDVde/igbkP
HwAAAACyAQrvgAm+WULROnDgQAsb8cB0EADIouLi4rbYmF7kJGfOnEaZWXS5
G83CVK++U9ATXW6FyqC7e3v+4QMAAABANkDhHTDBwhKKhaGkpKQku6voxVPR
aCIUAPitrVu3GmVm0eVuNAtT/RNPPGEUR3S5FSouLi4gIEAfRzRSMwcAAAAA
D1F4B0ywsIRiYSjJ4do1rFoDAO6yMDO3aNHCKJrociuUtd8IhISE6OOIRnfj
AAAAAADsUHgHTPjggw+M6h6iy61QRnHMlXcOHDhgFIo1ZwDALYmJiWq5ckk8
FY0mQsXExBglZ9HlbrTAwEB9HNFoYmJyVfagoCAZRDxgVXYAAAAAsASFd8CE
uLg4oxKKuz/Pt7bwbuFFlQCANNsV5v+wMXE9uVbDhg31mVk0mghl4TcCEquy
AwAAAIDlKLwD5gwbNkxfQhGN7saxtvDerFkzo1Ciy91oAACrpKSkNG3aVJuW
xVPRaDqgVd8IAAAAAAAyAoV3wBz58/xcuXLJ+ol4YO7n+dYW3sPCwoxCiS53
owEArBUTExNmY2KFGQAAAABAFkLhHfCE5z/Pt7bw3qtXL6NQosvcDAEAAAAA
AAC4hcI74F3WFt6rVKliFEp0ZcT8AQAAAAAAANih8A54l7WF90KFChmFEl0Z
MX8AAAAAAAAAdii8A95lbeE9KCjIKJToyoj5AwAAAAAAALBD4R3wLmsL79ZG
AwAAAAAAAGAChXfAuyi8AwAAAAAAANkMhXfAuyi8AwAAAAAAANkMhXfAuyi8
AwAAAAAAANkMhXfAuyi8AwAAAAAAANkMhXfAu3r37m1UJxdd7kbLiMJ7XFzc
FhvxwFyEjAgFAAAAAAAA+CwK74DXWVgnt7bwnpqaGhoaGhQUJDcXD8RT0Whi
YjJUvnz5ZCjxwHQoAAAAAAAAwMdReAe8Li4uTl8kN3dNuLWF95CQEH0Q0Whi
YqGhofpQotFEKAAAAAAAAMDHUXgHfETv3r1z2ZhYYUaxsPAeFxcXEBCgDyIa
3f1SQIxX17priUbWnAEAAAAAAED2Q+EdyE4sLLxHREQYxRFdboXasmWLUSjR
5VYoAAAAAAAAwPdReAeyEwsL70OHDjWKI7rcCkXhHQAAAAAAAH6FwjuQnVhY
eG/WrJlRHNHlViiWmgEAAAAAAIBfofAOZCcWFt4feeQRoziiy92JcXNVAAAA
AAAA+A8K70B2YmHhvUSJEkZxRJe7E0tNTQ0NDVXXvYsH4qlodDcOAAAAAAAA
4PsovAPZiYWF96eeesoojugyN724uLgtNqwwAwAAAAAAgGyMwjuQnVhYeH/u
ueeM4oiuDJo/AAAAAAAAkA1QeAeyEwsL7//4xz+M4oiuDJo/AAAAAAAAkA1Q
eAeyk1dffdWoWi663Ar16KOPGoUSXRk0fwAAAAAAACAboPAOZCcxMTFG1XLR
5VYoCy+eV1jjHQAAAAAAAP6AwjuQzbz44ov6OrlodDeOtYX31NTU0NDQoKAg
ubl4IJ6KRnfjAAAAAAAAAL6PwjuQzaSkpDRt2lRbJBdPRaO7cawtvIeEhOiD
iEZ34wAAAAAAAAC+j8I7kC3FxMSE2bi7woxiYeE9Li4uICBAH0Q0suYMAAAA
AAAAsh8K7wAcsrDwHhERYRRHdGXQ/AEAAAAAAABvofAOwCELC+9hYWFGcURX
Bs0fAAAAAAAA8BYK7wAcsrDwvnTpUqM4oiuD5g8AAAAAAAB4C4V3AA5ReAcA
AAAAAADMofAOwCELC++jRo0yiiO6Mmj+AAAAAAAAgLdQeAfgUJEiRYyq5aLL
rVAhISFGoURXBs0fAAAAAAAA8BYK7wAc6tq1q1G1XHS5FSoiIsIolOjKoPkD
AAAAAAAA3kLhHYBDMTExRtVy0eVWqKioKKNQoiuD5g8AAAAAAAB4C4V3AEYa
N26sL5WLRnfjhIWFGRXeRVdGzBwAAAAAAADwIgrvAIykpKQ0bdpUWycXT0Wj
u3GGDh1qVHgXXRkxcwAAAAAAAMCLKLwDcC4mJibMxt0VZpTPPvvMqPAuuqyd
LQAAAAAAAOB1FN4BZLQPPvjAqPAuurw9OwAAAAAAAMBiFN4BZLRPPvnEqPAu
urw9OwAAAAAAAMBiFN4BZLT27dsbFd5Fl+mwcXFxW2zEAwtnCwAAAAAAAHiI
wjuAjNasWTOjwrvoMhEwNTU1NDQ0X758Moh4IJ6KRstnDgAAAAAAAJhA4R1A
RhsyZIhR4V10mQgYGhqqDyUaLZ85AAAAAAAAYAKFdwAZLSYmxqjwLrrcjRYX
F6euddcSjaw5AwAAAAAAAF9A4R1AJnjppZf0pXLRaCLUli1bjMr4osvymQMA
AAAAAADuovAOIBOkpKQ0bdpUWyQXT0WjiVAU3gEAAAAAAODjKLwDyDQxMTFh
NiZWmFFYagYAAAAAAAA+jsI7gCyHm6sCAAAAAADAl1F4B5DlpKamhoaGquve
xQPxVDR6e14AAAAAAADA/0XhHUAWFRcXt8WGFWYAAAAAAADgUyi8AwAAAAAA
AABgIQrvAAAAAAAAAABYiMI7AAAAAAAAAAAWovAOAAAAAAAAAICFKLwDAAAA
AAAAAGAhCu8AAAAAAAAAAFiIwjsAAAAAAAAAABai8A4AAAAAAAAAgIUovAMA
AAAAAAAAYCEK7wAAAAAAAAAAWIjCOwAAAAAAAAAAFqLwDgAAAAAAAACAhSi8
AwAAAAAAAABgIQrvAAAAAAAAAABYiMI7AAAAAAAAAAAWovAOAAAAAAAAAICF
KLwDAAAAAAAAAGAhCu8AAAAAAAAAAFiIwjsAAAAAAAAAABai8A4AAAAAAAAA
gIUovAMAAAAAAAAAYCEK7wAAAAAAAAAAWIjCOwAAAAAAAAAAFqLwDgAAAAAA
AACAhSi8AwAAAAAAAABgIQrvAAAAAAAAAABYiMI7AAAAAAAAAAAWovAOAAAA
AAAAAICFKLwDAAAAAAAAAGAhCu8AAAAAAAAAAFiIwjsAAAAAAAAAABai8A4A
AAAAAAAAgIUovAMAAAAAAAAAYCEK7wAAAAAAAAAAWIjCOwAAAAAAAAAAFqLw
DgAAAAAAAACAhSi8AwAAAAAAAABgIQrvAAAAAAAAAABYiMI7AAAAAAAAAAAW
ovAOAAAAAAAAAICFKLwDAAAAAAAAAGAhCu8AAAAAAAAAAFiIwjsAAAAAAAAA
ABai8A4AAAAAAAAAgIUovAMAAAAAAAAAYCEK7wAAAAAAAAAAWIjCOwAAAAAA
AAAAFqLwDgAAAAAAAACAhSi8AwAAAAAAAABgIQrvAAAAAAAAAAAAAAAAAAAA
AAAAAAAAAAAAAAAAAAAAAAAAAAAAAAAAAAAAAAAAAAAAAAAAAAAAAAAAAAAA
AAAAAAAAAAAAAAAAAAAAAAAAAAAAAAAAAAAAAAAAAAAAAAAAAAAAAAAAAAAA
AAAAAAAAAAAAAAAAAAAAAAAAAAAAAAAAAAAAAAAAAAAAAAAAAAAAAAAAAAAA
AAAAAAAAAAAAAAAAAAAAAAAAAAAAAAAAAAAAAAAAAAAAAAAAAAAAAADALfHx
8ZGRkVu3bl22bFl4ePjOnTtPnTqVkJDg7XkBAAAAAAAAAJDFJCYmbtiwoVev
Xl10+vfvf+DAAW9PEAAAAAAAAACALCM5OXnMmDH6krvW/PnzvT1NAAAAAAAA
AACyhvDwcFVg79Gjx7fffrtz586tW7fOnDlTW3vnuncAAAAAAAAAANJ19epV
VVofNGhQbGystvf48ePdunWTvf369UtNTfXWPAEAAAAAAAAAyBJ++uknVXiP
jIzUD1i1apUacOXKlcyfIQAAAAAAAAAAWci8efPUTVQdDjh79qwqvP/888+Z
PD0AAAAAAAAAALKW9evXT548OTg4eM6cOQ4HnDlzRhXeDx48mMnTAwAAAAAA
AAAgm1m/fj1LzQAAAAAAAMCEGzduLLNZsWJFUlKSt6fju+Lj45f9JTExMYNe
RfwTyJdYtWoVN3MEvOj27du9e/eWVfc+ffp4ezoAAFfFxcVtsREPvD0XAAAA
AP7r8OHDOf6yb98+S2KmpqYuWLBg5MiRlkTzEadPn1YflCXncQ4/JRFZvYp4
Rc9fBYAJycnJU6dOVZe7r1692tszAgCkTxxchYaG5suXTx5KiQfiKVcyAAAA
APAKywvvkZGRzz//vIjWqVMnz6P5DmsL70afEoV3wBfMnz9fVd2Dg4OTk5O9
PSMAQPpCQ0Nz6IhGb88LAAAAgD+yvPDer18/GY3CuxNGn9KtW7covANelJKS
smjRIlV17969+7lz57w9KQBA+sThmbrWXUs0suYMAAAAgMxH4d1FmVN4F7Zs
2fKDzd27dz18FQBuuX///rRp07RV96NHjzrfpItTmTNtAECa7QhKX3WXRJe3
ZwcAAADA71B4d1GmFd4BeIX4uw4NDVU18x49eqRbdU+zFd4zYW4AgHRReAcA
AADgU5wU3lP+olouXLiwcuXKVatWnT17Vh8qNTVVDO7bt6+M1rFjR7m5w3ta
ifaTJ0+Gh4d///33f/zxh9H0ZEw1h2vXri1btmzdunWxsbEOBwhXrlxZvXr1
0qVLDxw44MpF43fu3BEfwpIlSyIiIv7880+jYa4U3hMTE0+cOCHe0fz581es
WBEZGal/7+l+Sk4+NLcmnOb+vyDgty5dujR48GBVde/Tp090dLQrG1J4BwAf
wVIzAAAAAHyKUeH9f//7n2ysWrVqmu1mVWXLltWexRQvXnzOnDnaUJ06dXJ4
ldFXX32lHRYbG9umTZsHHnhAO6ZQoUKffPKJvk7+0UcfyQHbt2/v3bt37ty5
5dM8efIMGDBADBBbyZYFCxZs2rSpUqVK2rBFixYdMWLEvXv3HL73yMjIV155
JWfOnHYz6dat2+3bt+0GOy+8L1++XHxQAQEBdu+9SJEikydP1pa+nX9K6uaq
efPmvXTpkicTNvEvCPin6OjoPn36qKr7oEGD9H99Rii8A4Dv4OaqAAAAAHxH
uoX3J554olu3bg5rxULnzp3VJq4U3letWlW8eHGjaFWrVj1y5Ih2eqrw3rRp
U7vBPXr0SNMU3lu2bJk3b16HYRs1aqQvlQcHB+vr5Eq5cuV27NihHW9UeBcf
VPv27Y3iSC+//LKLn5IqvOfQ3VzV3Qmb+BcE/FB0dPTHH3+squ5jxoxx68JI
Cu8A4DtSU1NDQ0PVde/igXjq5FeEAAAAAJBx0i28K6VLl+7cufNnn33WoEED
deW5cPz4cbnJkiVL+vbt+/TTT8v2Rx55pK+NWif5yJEjuXLlkr3iQYcOHSZP
njxu3LjWrVurq7jFq8THx6tpqMK73v79+9M0hXcpT548vXr1WrFixfTp0+vW
rava33nnHe27/v7771VX3rx5xUzGjx8fHBzcuHFj1V6wYMELFy6oTYwK79oJ
1KlTZ8yYMfPmzZswYcK7776rrZNv2rTJlU/JqPBuYsIm/gUBf3Pp0iWRMVTV
febMmffv33crAoV3APA14mhqiw0rzAAAAADwIhcL7507d9bWw+fOnau6evbs
qQ3o5Lahzz//vOwqWbLk3r17tV0rV64sWLCg7B0yZIhq1xbeCxQosHz58tu3
b+/Zs2fChAlygLbuXbhw4a1bt6ptExISOnTooHp3794t22NiYooUKSIby5Yt
e+DAAe1MZs6cqa6cf/vtt1W7w8K7eKCmbfc5CMeOHVPXXL377ruufEoOC+/m
Jmz6XxDwH+PHj1dV93nz5mlXhXIRhXcAAAAAAADouVJ4r1Spkv4q0FatWsne
Ro0aaduNSsorVqxQAdetW6efyYwZM2RvUFDQxYsXZaO28D579mz9VtrC+5Qp
U+x64+PjH3roIdn7wQcfyMawsDB9NV5ryJAhasCePXtko8PC+9SpU2VL4cKF
Ha4k/+GHH8oBTZo0ceVTclh4Nzdh0/+CgJ/Yv39/F40TJ06cNHbjxg2HQSi8
AwAAAAAAQM+Vwru+oC189dVXsrdOnTradqOSco8ePWR7vXr1HM4kMTGxQIEC
cszatWtloyq8582bNzk5Wb+VKryXKlUqISFBP2D06NFyQIkSJeQin2+++aZs
ad68ucOZ3Lx5s2jRonKMurTeYeH96tWr27Ztmzt37ooVKxyGUq/esGFDVz4l
h4V3cxM2/S8I+AORDfr379/FZdpf02hReAcAAAAAAICeK4V3hxeoz5kzR/bW
rFlT225UUlZ3R61bt+56A+XLl5djJk6cKLdShffKlSs7nL8qvL/33nsOB2zf
vl29kdjY2NTU1GLFismn06ZNM/pYWrRoIcd07dpVthit8a53/vz5rVu3iuDt
27dXr9WgQQNXPiV94d30hE3/CwL+4OrVq65X3Sm8AwAAAAAAwC2uFN5//fVX
/Ybz58+XvTVq1NC2G5WUy5Url8NlPXr0kFupwnuLFi0czl8V3ocNG+ZwwB9/
/KHCHjt27PLly+rpmjVrjD4WFVYtw+Kk8J6amhoREdGxY8fatWs/8MADDt+R
6cK76Qmb/hcE/MGZM2fcKrzb3VtBofAOAAAAAAAAPVcK72fPntVv6FbhPTU1
NVeuXA4r0g69+eabckNVeFcXcttRBefx48c7HHD9+nUVdvfu3VevXs2ZM6d8
unPnTqOPZeTIkXLMk08+KVuMCu/Hjx+vUqWKw3cREBCg6vCmC++mJ2z6XxCA
6yi8AwAAAAAAQC9zCu9CiRIlZHuzZs1mp+eHH36QW6nCe/fu3R3OXxXeQ0JC
HA6IiopSb+S3335LTEwMCAiQT51cQC5eTo5xfsW7+GRKly6t2nPmzFmhQoVW
rVoNHjw4IiLi1q1bY8eO9bDwbnrCFN6BTEDhHQAAAAAAAHqZVnhv2LChbO/b
t6/r03O98G5U/tq4caN6Izdv3hQtFStWlE+nTp1q9Lqvv/66HPPWW2/JFoeF
927duqnGnj17xsbG2sX5/PPPZa/dLWXdurmquQlTeAcyAYV3AAAAAAAA6GVa
4f3f//63bK9du3ZqaqrDyXTv3v39998fPnz49u3bZYvrhfdq1ao5DNunTx85
4IknnpAtr732mmx5/fXXHca8fv16oUKF5JhBgwbJRoeFd7XITNu2bR2Gatas
mRxQp04dVz4lh4V3cxOm8A5kAgrvAAAAAAAA0LO88D5gwADZ/q9//UvbPmfO
HBXwv//9rz7gunXr1IC5c+fKRtcL70J4eLhdb2xsbL58+WSvmJhsDA4OVpvs
3r1bH3Pw4MFqwMGDB2WjvvCenJysFq4fO3asPs6GDRvy5MkjB9SqVcuVT8lh
4d3chCm8A5mAwjsAAAAAAAD0LC+8f/HFF7K9SpUq9+7dU+1JSUlipOwqXLhw
RESEdqvIyMjixYvLXvFAbehW4b1UqVKq7CxcvnxZrW8TFBQUHR0t2+Pj48uU
KSPby5Ytq91E+PrrrwMDA/VvzeEV75UqVZIt9erVS0xM1MbZvn27qvkL5cuX
d+VTclh4NzdhCu9AJqDwDgAAAAAAAD3LC+8zZ85UGxYuXLhq1aoTJ06UXdu3
b8+h0bJlyzFjxsyaNevDDz/Mmzevap8zZ46K5lbhXRbYO3fuPHXq1L59+5Yq
VUq1BwcHa7daunSp6hIv/e6774oBI0aMeOmll1R7YGDgsWPH1CYOC+9dunRR
jeXKlevVq9fy5ctHjhwp4qhiuFSgQIGUlJR0PyWHhXdzE6bwDmQCCu8AAAAA
AADQs7zwHh0dXaBAAW3NuVWrVtqt1GrkDoWEhGijuVV4z5kzp8OYvXr10ha9
pbCwsKCgIKNpFCtWbOPGjdrxDgvvN27cKFu2rFGQEiVKTJ48WS1Hs3nz5nQ/
JaPCu4kJU3gHMgGFd0uEh4cvs/nxxx89DHXixAkZaufOnR5udeTIEdl46tQp
V4K4O9671qxZI/ZQrnxK9+/fF4cK4n3NmjXr4MGDSUlJrsQ3sdX+/ftHjx7d
rl27fv36rVix4s6dO0Yjly5d2tTm0KFDrkwGgBGRBJYZEH+GGzZs2LVrl8iQ
1r6oF7NlFkrUV65cEVl62rRpTpKhcuHChU2bNol8u3LlytjYWBdfwt2txInP
okWLxEnZP//5z4kTJx4/ftxopNgFtG7dWmTp3r17uzgZIJv5/vvvjbKrEydP
nkyz/QWpFlcyALIKDr8B/2RUeL99+3bu3Llz2KrZDo/EnJRtN2/e/Nhjj6mw
1apV0/bGxMS0atXqgQcesCsdN2nSRJ+CevXqJXvTLbx/8MEHq1evtiuD16pV
S6Qdo/cuziMaN25sd2l6oUKFevToISZpN1gV3gMCArTp6Pz58x07drSr+Ysg
Xbp0uX79uhhQr1492dinT590P6W7d++K+A4L7+5O2JN/QQAuovDuuV27dqmE
lidPnkuXLnkSbezYsTKU0d2oXd+qb9++svG9996zG5+amrpgwYKRI0dqG52M
9zVHjx6VtyB59913nQyTb1O7qxLy58//yiuv6Hc6Hm4ljvlz/F2dOnUc7rwS
EhLk8mulS5fWrtUGwITXXnsthwsqVqwYEhLi5E/YLV7MllkoUbdv315O9fff
f3cy7M8//xSZ3O5MpEKFCpMnT7Z2qzNnzlSuXFk7XpxozJo1y+Hg6dOnyzFT
p0518f0C2UzhwoVdya52OnTokObCFXTIijj8BmC5U6dO7d+//48//rBb/FwS
meH06dMRERFLly4Vw65evWruVbSFd9kiEkt4eLiI/Ntvv7kSISkpKTIycvny
5d99992hQ4fu3r1rYhpi57hv374lS5asXbvWrZ2j808p4yYMwBIU3j0nsrf2
eG/UqFGeRMuEwrvIwM8//7xo79Spk7Y9q9RzLl68qG5Q4vzI/7PPPjM6MSxb
tqzR9aImthJ7Tzkgd+7czz77rDikl0/r1aunHzxp0iTZO3PmTHOfAADFxcK7
9OCDD0ZFRXn+ohTe0zVu3Dj1sTspvIuTqRIlShj9ew0ePNiqrcSJW9WqVeWA
UqVKiUStrhRat26d3WBxbvLII4+Irscee+z+/fuefA5A1kXhHVocfgPIuvSF
dwDINBTePXT79m27H0CJ8/Tk5GTTAS0svPfr10822tVnVLtd4d1ovE/5888/
VfHE+ZH/nDlz1DBxpjB8+PBZs2aJt6aKLQ8//LD+khhzW9WuXVv2ygJOUlJS
gwYNZMv27du1I+Pj42W96PHHH3f9C2sARlThPX/+/I3/rlGjRvXr1y9Xrpz2
uugKFSpcu3bNwxf1Yrb0/USdmpr61VdfaXeLRoX3u3fvqjKO+DcS+XzmzJki
61arVk1tO2LECEu2WrVqlewSyVnuo9esWSP/x3jxxRftBqtvDbT37QL8zRtv
vNFYR3sM9sILL+gHhIaGplF4z3Y4/AaQpVF4B+BFFN49NHfuXHUur25jERER
YTqghYV3cZD8g43dMrZGhXej8T4iNTV12rRpdrcXMTryT0hIUDcof+655+TK
adKqVavUimd2P08wt9W5c+dke/369VWjOAWQjWIvrx2sfhI7b948Dz4MAP+P
Kry3aNHCaMzGjRvlBcyS3dqJJngxW/p4oj59+nTjxo1z/J1R4X3KlClyQEBA
wOLFi1V7fHz8yy+/LLsKFSoknnq+1b///W/ZtWHDBtVYt25d2aj9LubWrVvF
ihXLYVueyMVFiQH/sWDBAvWnbfdXpkXhPdvg8BtANkDhHYAXUXj30LPPPitz
+Pjx49988035+LXXXjMd0MLCuxGjwrsvO3nyZMOGDXPoGB35qytnxOG6fmVI
VbcpU6aM9ucJ5rbasWOHbNfeg+/q1auyUVsMvHHjRpEiRURj5cqVPflZBADF
lcJ7mu1PUv06qW7dupk2Pf+RkpIyYcKE/Pnz6xO1w8K7yIFqLd+ePXva9d67
d08tGqBdht3cVoL6OkDkYdUoIshG7Y32Ro4cKRsXLVpk+tMAsisK736Fw28A
2QOFdwBeROHdEydOnFCHoJGRkcuWLZOPc+XK9ccff6S7eVJS0tGjR7/77rvw
8PALFy7IxnRL6K5vlZqammJj16KWCO7YsaMcINqdjFcDHHI+RrSLg3Yx1e+/
/96Vz8Sh6Oho9WsCoWTJkjVq1HB+5N+6dWs54O2339b3JiQkqBLcypUrPdxq
xYoVslF7s9p79+7JRnHCohqHDh0qG5cuXWricwCg52LhXVDfjebJk8foxmri
nH3Xrl0LFixYvHjxpk2btEVaLX221Ddeu3ZN7BTWrVsXGxub8heH0VzpVQnW
4Usrt2/fPnz4sEi5IsmIPYWL94+7efPmjh07Fi5cuGfPHieVNOc6d+6sLcuo
dJrDoPB+7NgxNUDsTPUDRo0aJXtr1qzp4VbCk08+KffO2sZevXrJwZs3b5Yt
//vf/x588EHRUq1aNaMPGfBnnhTexXGgyE5r164VvUYb2h2X7tu3b9GiRQcO
HHD492gud1mS8RxyfkjsYq/DyImJiSLjiWPp+fPni8NOcdKhD+J8V+LKq9jh
8BtAtkHhHYAXUXj3RP/+/WUCf+yxx9JsB3uFChWSLZ9//rmTDcVx7/Tp08uV
K6ctUzz++OPfffedk8K7u1upArv6uWWnTp1yOPLVV185HN+iRQvZ0qhRI6P3
8tFHHzmccGxsbJs2bewWwBefjwju7j21Dx8+rCK89tprly9fVhftGx35q2Ul
5s6d63BAs2bN5ADtNZPmttq1a5dsHDhwoGoUk5SNr776qmy5cuWK/KFuzZo1
nXyRAcAtrhfe1Y3VhF9++UXbdfr06bfeeksuMKKVM2fOl156KTo62i6UPlum
aZLh9u3be/funTt3bvk0ICBALTK/fPlyu1BiJurlFi5caNervt4V2UMuS+vw
peVbaN++fZ48ebTzF3OoXr36jz/+aPSZfPPNN2Inot0kV65cIkft3LnT+Yep
98Ybb8gIDz744OLFi2/duqViOiy8z549W/aWKVPGYcC9e/eqCFevXvVkK0H8
O8rGhIQE1di9e3fZuG/fPtki9t2yZcWKFe5+AoA/MFF4//PPPydMmFC8eHFt
aq1SpcqUKVPstrpw4YIc0KRJE5Eb1c9bctiuVY6MjFQjzeUuCzOeQ+I4UIat
Vq2avrdt27ayt3z58vret99+W/aOHj1a2y72GlWrVlVLnStFihSZPHmyKqFf
vHhR7Wj0H6yUlJT00EMPyTGurIrJ4TeAbOPYsWPzbH7++WdvzwWA36Hwbpo4
fC1ZsqQ8uhswYIBsVJf8iSPb+/fvO9wwMTHxvffey+GIOP5XMe3q2Ca2UvUZ
dQ8+FwvvavySJUtkiziYd/hLYe13DdOmTVPtq1at0p5h2RFnEEeOHHH9o5ZH
/vXr15f3TkrTrJbj8Mj//Pnz6rUOHjzoMOZnn30mBzRu3NiTrdJsSy7LRnFe
oBrXrFkjG7t37243Z/HhuP7eATjneuF9+PDh6m/81q1bql3kLrWErENBQUGb
Nm3ShtJnyzRN4b1p06Z2EdT6Jx9++KHdrMaPH6+GdezY0a5X3eVT3QDU4Utf
unSpbNmyRvMXCVxsZRf5+vXr7du3N9pE7FYGDRrk1grnb7zxRoECBcTe8PLl
y2m2ldJVNIeFd7W7bN68ucOA8fHxKsKOHTs82SpNs/vbu3evaqxTp45slHMW
H6NcKuepp56iPgM4ZKLwLo7fjFLNpEmTtFupwnulSpXsclru3LkvXryYZjZ3
WZ7xHFKLnwh2S6YkJyfL1U6kM2fOaHvFS6vDaXVXUPEZOpmz9PLLL6sg6uvF
evXqOZyeOjTNly9fXFxcum+Hw28AAADPUXg3bfXq1epAUV2Es3v3btX47bff
OtxwxIgRakzJkiV79+49efLkDz/80O7icLvCu4mtHBbSRePTTz8t2x955JG+
NkePHnU4/t69e4ULF5aNY8aM0b+X5cuXy97AwED1w+EjR46IUxjZLh506NBB
THXcuHGtW7dWV+OULl3a9Z/3JiQkqNMQyfmRv/YSHe0Vj1pqxchy5cp5spUk
FzHImzev/A49JSXlhRdekCPl2Yo4rZA/12VxacBaLhbeRTarVq2aHFm2bFnV
funSJfGXK9sLFCjQtWvX6dOnz507d/jw4U888YTKCc8995w2mvPCu54a/+ij
j9pN7NVXX1XD9L2NGjWSXao85fCl1dWA+fLl69y58+zZs0XWFR+IdgchUpw2
cps2bVSXeKdDhgwRW/Xp00f7o6qJEyem+/krBw8etLtFqYrjsPCurpDXL9Wu
FC1aVI6ZP3++J1sJ4eHhsrFdu3ay5ccff5S7JJWW1c+Q165d6/obB/yKicK7
JBJsy5Ythw0b9tZbb6mjxByahZ7SNIV3PXX7JHO5y/KM51BycrL65dR//vMf
bde+ffu0b8eud9u2bbJdbK4WIVcZSahTp444Dp83b96ECRPEoa/2Anj1vfA3
33yjGk+dOqWfnvjkZe+//vUvV94Oh98AAPiDGzduXHcB90kxjcK7aer03+5Y
rlKlSrL9+eef12917ty5fPnyyQH16tWTV+9IR48e1V7eo71Dq7mtHNZn0oxv
rupwfI8ePWSjOLjVvx1xDiV727dvrxrFG5eNJUuW1F5bKKxcubJgwYKyV5z1
6AO6yPmRvzp/sVvOV0tdzF+8eHFPtpJmzJgh24sUKSI+CnkiID80edlkt27d
ZMvGjRtNvmcAjrhSeL98+fI///lPlSe1qzuqy+CLFi168uRJ7VZJSUkdO3ZU
W2mrx+kW3gsUKLB8+fLbt2/v2bNnwoQJp0+fVl1RUVFqk4SEBLu7kWqXtRGH
QKq6oi6PdPgNqbpi365IIrZSXb169VLtW7ZsUa/YvXt37VLw4kWbN28uuwoX
LnzlyhXnn7+RdAvv6jsF7fK8dipXrizHqF9UmdsqzfavqX53UL9+/datW6tv
JcLDw8WAs2fPys+qQYMG5t4y4A/MFd5ffPFFbZ7ZtGmTuhJDHGeqdrvCuzig
OnHihEjg8+fPl8eT5nJXJmQ85f3331eT17YHBwdr31qHDh20vZ9++qlsV0fm
cXFx6oBZ/z3jsWPH1HmBOhK+e/euvEWFMGLECLtNxDtVuwMn6485x+E3AADZ
jPYWWs4FBQU9/fTT4lBn3LhxrNrkFgrv5sTGxqp6yPTp07VdoaGh6v/MX3/9
1W7DL7/8Uh1e6i9HEWcialttCd3cVpYU3g8ePKiCywvjlatXr6r1hNevXy8b
1a2Ocvx1tYkddZAs/my13yC4xfmR/6pVq2TvAw88YBTh+++/l2Py58/vyVZS
SkqKOrZXKlSoIGtop0+flh+Uw+9iAHhCFd7FX9y0vxs/frzIFe3atdMWtwsX
LiwSuNw2OTm5RIkSsn3s2LH64DExMWpD7SLA6RbeZ8+ebRdKFQS0Sytoy0H6
DVWpoXbt2k5e+tChQ7JF7CC0S+io8YGBgVWqVBHT00/mH//4h/7ShYSEBLW0
srZc75Z0C+/iTcleceRmFKRWrVpyjFwPzfRWktiFqX9uZfjw4bL3ww8/lC3a
628B2DFReK9evfrNmzftBojMLHu1i4doC+8VK1a8c+eO3VbmclcmZDxFHQYX
LVpUew9TdVGKVKpUKe1W6utCtRzK1KlTZYvYZzm8TbZKWU2aNFGNajckdoh2
47U3yDB952gOvwEAyGZ+/vnnHO7LnTt3WFiYt+eeZVB4N0eczsv/3wIDA69f
v67tiomJUT+h/fjjj+02VFfr2V0Jo9SrV08O0JbQzW1lSeE9TXPC8tlnn2nb
1UlB6dKl1YmMukLeaIXJxMREeZOjHB78nN/5kb86Pg8KCjKKsG7dOjlGXWBj
biut5cuXi+P/OnXqtGrVSmQhdd2UuvxJXYz6+++/z5w5U3z+4o2Eh4frT0gB
uEgV3l2RN29e7Q1MU1NTjx07tnLlSvEHK1f51lOXCGrrsc4L7+JV9LWdwYMH
67O0upWnWpv37bffVr0dOnSQjV988YWTl75165b6DvTll1+2q3KnpKTYLVcu
UpP6QNR3pnbGjBkjBzzzzDMOB6Qr3cK7Ko87/MpDqlu3rhwTHBzsyVbKH3/8
Id7a66+/Xr9+/V69em3YsEG2nzp1Sn6ZrmqAYlclEv6gQYPEXmbixIlc1AFI
JgrvM2bM0A9QB9LaLxa1hfdRo0bZbWIud2VOxlNu376t9hr79++XjSpLV6lS
Rf305sSJE7I3OjpatuTPn//u3buy8erVq9u2bZs7d67RjZ5Hjx4tt2rYsKFq
3LNnj3qzdr85fe6552S7SGum3x2H3wAAZDPmCu+SOHV1fQVpf0bh3Rxx5Cz/
T3vrrbf0va+88orsffDBB+3+P1R3Vpo6darDyGotd21xxtxWVhXeJ0yYINvF
yYL2IhlV3Bg4cKBqVHcVFL3rDZQvX16OMb2cpotH/q5cPFOwYEFPtkpXVFRU
7ty5c9jutyhbvvvuO7ngpFKxYkXt+hIAXOd64b1ly5au/KHdvXv32LFj4kR+
wIABKssJP/zwgxrjvPBeuXJlfdj9+/fL3vz58yckJMhGeceNnDlzqt/alyhR
QnZp1wrW/trI4UurL2elmjVr9u/ff8uWLQ7v8f3TTz+pkYsWLXKYpYcNGyYH
FCpUKN1PzCHXC++uXLs+fvx4T7ZKl1qJaPfu3Wm2RR7UVyGKfukGwA+ZKLzv
27dPP2Dx4sWyt1KlSqpRW3hfsmSJ3SbmcpfpjJeYmHjXZdpkq/ZK6ru/iIgI
2dKzZ0+10Lr6waw4GJYtrVq1cv7hnz9/fuvWrdOmTWvfvr3aQditjqXOULQL
1IgkrD4Eu0XV3MLhNwAA2Yxd4b1atWov6DzzzDPigM1uiVSpc+fO3n4HWQCF
dxO0x/APPfTQ0zpq4Urh66+/VhuKY3jVJY4hHQafO3euHKBK6Oa2SrOu8H7l
yhV1OeWWLVtk42+//ebwGF57m6p0aRf2dIvzI3+19o445DaKoNZwKFOmjCdb
pUv9mFqeeB4+fFj9IOKRRx559NFHVUCHJTIAzqkSh/iDav9377zzjsgVU6ZM
Wb16tXZldb2LFy9+8cUXzZo1E3+J2gSu5Xrh3eFq86mpqWKGcoC8eF6kVvla
tWrVEr1ibyJ7f/nlF9G7a9cu+dTuXnIOX/rXX39VSyVoPfDAAyIFhYeHa78z
nT9/frrJWcvcosfpFt7V5Zf661oVtfyC2Md5spVzx48fl2lZ7UBbt24tIxQs
WFAcZKo9oN3KcoAfMlF4d3ijz6VLl8peo8L7oUOH7DYxl7tMZ7wKFSq4vpXY
3ah5zpw5Uzaqa9E//vhj2SIO49XPRdu2bSt71dd82vtBS2LXEBER0bFjx9q1
a2tvlq1lV3gfO3asbC9evLg4g5CN6vocD+9hweE3AADZjF3h/cCBA0YjxXHF
jh07qlevrh0vTpTOnj2bmRPOiii8m6CWVXTF008/rTa8evWqaje6sZH6NaWq
AJjbKs26wrvQqlUr2aVuSjhkyBDZ8uyzz6ph4gRBHda64s0333T+URtxfuQv
jrHVS9gtBKRMnjxZDqhWrZonWzknjvNlYa1ly5ayRV1X+eWXX8oWdWrw3//+
15WYALRcubmqc/3798+bN6/DHFWqVCn12PXCe9euXR2+kBogXjFNU0kQCU08
feedd+RTkWfE04EDB8qnffr00QYxStQXL15s3ry5UQYWn9KNGzfkyJEjRzoc
Y0TkMROfarqF91dffVX2OllUWf3aa/ny5Z5s5ZzawclC34kTJ2TeLl26tNwX
iMNR+X/I448/rl9ECPArJgrvDk/H0i28X7p0yW4Tc7nLdMZTX4a6QhzdqXme
P39e5pCAgIC4uLi0v74NzJ07t8jD6sKVYsWKicNmtQqN6L127Zr2/R4/flxd
vm5HRFZ1eLtauvgM5ZXewpo1a2Sj+qmp/v4jbuHwGwCAbMb1wrskDl3UMhfS
tGnTMmeqWReFd3eJswy1RLmL1BqP2mvXv/vuO4fx1ZmIwyveXd8qzdLCu/qR
7IMPPnjv3j1xplC2bFnZMmfOHO1Ideu6Zs2azU6PtpDlFudH/uLMRX34djeE
VT799FM5QN2UytxWzjVv3jyHbR0JFTBfvnw5/n7LrZMnT+r/7QC4yMPC+9Ch
Q7XpumDBgs8+++xHH300derUyMhIMUD9Mt31wnv37t0dvtbatWvlgFq1aomn
H3zwgXwq70Otfrgkv5FUN9dQi9M6eWnl0qVLIrW2adOmcOHCOf5Ovmia5g7X
OWxFmHTZ1YJclG7hXV0CarS6wu3bt1UEdWdbc1s5oZYAat26tWxRdzPXLoam
ijZqhw74p0wrvOvvu2Eud5nOeI8++miQy+y+b33mmWfkK37//ffi7cvHdevW
lb1lypSRLUeOHFE3Y33xxRe1EcRWajX4HLYjyQoVKoi8N3jwYHFMLhKsurJd
fxH766+/Lrvkdfi7d++WT8U8PVzVnMNvAACyGXcL72man2ZLdteJQY/Cu7v+
+9//qv/Btm3bFm9AHeXm+Ht9u3jx4rJxwoQJDuOrU37tcaC5rSwsvCclJZUs
WVL2ipMI9e7y588vL+ZRGjZsKLtENGefo2ecH/mnaer/4gzR4YCXX35ZDvj8
88893MqIWpJI3Qjg0qVLsuXVV1/VjpTXZ1apUiXdmADseFJ4V3+SOWy/N9+0
aZN2SRbh3r17aoD2rnzmCu8imrpGUby0/PoyT548t2/fFr1nzpyRXYUKFVLr
8RYrVszuEmvnhXdFbCUSdf/+/YsWLareglzMdvPmzaol424tl27hXVXDHn/8
cYcR1I4md+7cqr5nbisn5D1ZcuXKJVf4Ebp27SojaBemVtdbLl26NN2YQDbm
xcK7udyVORnPTnBwsHzFbt26zZs3Tz5WdzUVh9+yJSwsrGPHjvLxpEmTtBHE
hmraPXv2jI2NtXsJdW/uevXq2XWFh4fLrgIFCiQkJKhjZu16OOZw+A0AQDZj
ovB+//597Q/G27dvnwnzzNIovLtLFZYrVqzofGTNmjXlyHz58qnfTqpDR7tj
P0X95l1bQje3lYWF9zTbagyqt3fv3kYj//3vf8uu2rVrp6amOpxt9+7d33//
/eHDh9tdyem6dI/8W7Zs6eS93LlzR90YQrtsvrmtjDRu3DiHrZ6jFpc+fvy4
w2k//PDDolH8N92YAOx4UnhXlZ8cf62sbmfv3r1qgPrNfprZwnuaJler1Q/U
IsCC2K2osA6ztMOX3rlz56BBg0Rkh/cSjY6ODgwMlJvMmDFDtJw7d069KaNU
JpJzu3btevXqNWHCBJH6jN6OE+kW3rXHeKdPn9YP+OKLL2Svulbf9FZGxNuU
g7XLRLRp00Y/bbVos3iQblggG/Ni4d1c7sqcjGfn6NGj8hUff/xxVVqXd/cQ
Fi1aJFuaNWumas5nzpzRRlCLzKil4O2IbeWAOnXq2HWJ02F169V169apPcvG
jRs9fF8cfgMAkM2YKLwnJiaqE8wcf62bCicovLtF/SxREGf3zgdPmjRJDVZX
qquTd2Hv3r12m4gDdbWqjLaEbm4ro0L6gAEDZPu//vUvbbvzwrs4fJW9hQoV
UqcJ6l6rypw5c9RUHa6aqJajz+Hyne/00j3yX7hwoRwgEoI457LrDQsLk70F
ChRQ6x6b3sohdYWV9sOMjY2VjeL8TjtYnh+VL18+3TcOwI4nhffhw4fLbYOC
gvS9CQkJ6kvPHH8/3zddeFeXPiojRoxQvdpLHKVVq1bZRdC/tPpWtFKlSg5X
IJe1hRx/rR6fmpqqFjoQm4i3aTdeDKhXr54cULZsWXOrmqdbeE/T3LtQf6Pt
+Ph49TOrIUOGeL6VQ/Kb9Ny5c2tv/qj+FX799VfVqO6HKHYT6YYFsjEvFt7N
5a7MyXh6aklGSexl7t27J7u0P7aSateurd1WzEHdsGPs2LH64Bs2bFA3fXb4
JeMnn3wie9UNqUuXLm33ky4TOPwGACCbMVF4V2t1Sl9//XUmzDNLo/DuFvW7
zhzGlQTl2rVr6vcXlStXlo3Xr19X68ZUrFhRriEsnTlzRl0kn+PvJXRzWxkV
0tUFgVWqVFFnAU7GK/Xr19f+fZUrV05/TXtSUlKNGjXkgMKFC0dERGh7xczV
GxEPtK/ulnSP/G/duqVeSLzN8+fPq67ly5ersxW77+bMbeWQ/KwCAgK012SK
j0v+L1GhQgXVqNaXeOmll1z/BABInhTeFy9erBLa6tWrtV0ilb3xxhvajKet
uJouvF+5csXu/qfadcjVYr9S/vz5/w97dx4fRZXuf5xAQBZRRhxc8AojIoPb
OMNVcNRrkGFQhxlQ3BV10AsIg+gALqDGhIQAgUBYAoJIlCUx7AFkMQFEZEtk
T8K+hSUQCARIIFvzO7/UnWPZWzrd1X2quz/vP3h1Ti399MK3qp+uriouLrZa
g+1di70juYiYahXLkydPllN//PFHbVB/qH+3bt30rYyKigp5HnUhNjbWxSfT
iiuN95iYGDnPqFGj9Ms+9thj2ni9evWs+m/uLWVr2bJl2szyouGaqKgobXzG
jBlyUB6zKp9DIDgpbLxfdTe7fJB4tmTrW2N1cnJ5FQ+N7cE84mnRJj300EOl
paX6SWvWrNHOWK6x2zfesmVLjV9z5SQtVWL3GwCAAFPdxvuVK1f0H5PFNnfP
nj2+KdV/0Xh3XXl5+S233KK9u/785z+7ssjzzz8v35Dy4HDxWV4ONmzYsFev
XhMmTBD75/oz8dawudaPG0s5aqTrj59v1KhR69attUvIVdl4/+KLL/T3pT9Q
U0/+eF/z97//PSYmZvLkyW+99Zb+TFBWV2Wtlir3/K/qrlQo3Hrrrf379xef
a1544YVatWppgzfddNOJEycMWcqKvBat7f8vmVFLlizRRt555x1tRN9BAuAi
Txrvhw8flqEkbnTq1Enk6vTp03v06PG73/2uxq+NGDFCLuh2412Qxx8KDRo0
0HdUzp49q2/L271+qN271q/zvvvui4qKSkxMjIuLe/LJJ+W41XmAtR/ja5o2
bSqyTiS8yOp77rlHjt99991WV/FwnSuNd7HbJs+BIDz99NNDhgz5+OOP77rr
Ljn42WefGbKUFYvF0qZNG+11F28D/SS589muXbuysjIxIurXLqr+29/+1var
ECCoqG28X3U3u7ydeLa+//77GjrDhg3TT33vvff0U20vKip2IOXU5s2bv/vu
uykpKRERER06dND/uLtG5XHgdg9l/8Mf/qCfLScnx/MHxe43AAABplqNd7FT
p/9JuCB2UXxWqv+i8e66xYsXy3eXdqbcKi1fvlwuov95o/6APSvyo8HTTz9t
tbbqLuWokb5v3z6thyBp7Z0qG+/nz5+Xx9iEhIRYnY5SLzEx8frrr3dUrRAV
FeXKE+iIK3v+FotFfMyxOrhUatCgQWZmplFLWa1B+7Bj9wez8i0hXoKXXnrp
iSee0P4UT9eFCxfceCqAIOdJ412Ii4tzklQit+X3p/qTsXvSeB85cqRcv9UX
rMJ///d/y6kiSG0Xt3vXeXl5t99+u5MHIqLm9OnT+vWcOHFCPnV2NW/eXH/Y
YXW50ni/Wrk9sjryU+/ll1+2e60Q95bSmzdvnjaz7flqhHbt2mlTH3jggTfe
eEOeqyciIqK6zwMQYJQ33t3LLm8nnq3S0lL9nvCmTZv0U5csWaK/a9vFz507
Z3WyGr0mTZrEx8fLnVV59ng9/Rkv27Zta8iDYvcbAIAAY9V4f/bZZ9+z0atX
r27dull9py+EhYX57Mr1fo3Gu+vefPNN7d1Vp04d8YHClUUqKir+67/+S1uq
du3a+iPlli5d+uCDD+rftDfffHNCQoLcMxRveNsVVmupwYMHa4O2jXSxi67v
0tx9993O55deffVVbZ727ds7f+y5ubldu3YVu8pW/zfFvq7+1AruGTJkiLY2
2ysPWlmxYoX8ua4+TJz/HMa9pTTys6Sj7/6GDh1qtWax2+/2dWaBIOdh412Y
PXu2VX9DfPa/7777RN6Kqd999502GBISIk9QYDctxX95bdB543337t3yjmwP
tPvoo4+0SbVq1Tpz5ozt4o6C+tSpU2KnSH/+Aa3mu+6669NPP3V01uJp06b9
7ne/k1cJ0fzmN7+JjIz08MhPsb0LDQ3VVmh1SLmVS5cuvf7661ZfB4tN26RJ
k7QDzg1cSiM2zdphrnXr1j1+/LjtDIcOHZJnkpdefPHFkpISFx8+EKhSUlLk
fwonjfeLFy9qxyqLeMnLy7OdYdGiRdpK7r//fjkoQk/GkfOzRbmXXd5LPLte
eukl7S4aNWpkFcIXLlyQCSmi2+7ix44de+ONN6yqFXuM4rNbQUGBmEGemt7u
GvLz8+VSRl0Vmt1vIJCIDP/2P6xOaQUgeFg13l0nNrieXz4mSNB4V2vv3r1L
liwRGzv9qQi9tJTd9WzatOngwYPe29RaLBZRZGpqqtgfFvclPgV46Y6cE59Q
0tLSEhMTf/jhh5MnT3p1qUGDBrVp00Z8GrL7SVOzePHid955JywsrH379uJT
jCG//wXgtrKyMpGHy5YtmzVrVkZGRlFRkeqK3CQeSHZ29rx5877++usff/zx
4sWLrix14cKFDRs2zJw5c/ny5eJ5UPLhS+y2icpnz549f/78nTt3utjidm+p
ffv2tank5LdXIvOHDx/+t7/97dFHH+3evfv06dOrPIoegI+5l11mSDzXnT17
duPGjUlJSWLP3+5vBxzJysrSPhfXrVu3ymuSegm734CZiQ/psoHmjS8fAUns
RYvPJvx01JzcbrzXr1+/f//+Ln7eDHI03gEAAAAgYAwcOFD7XPzqq6+qrgWA
GdF4h29kZWU99thjNVz4tRSUcLvxrmnZsmW1DgwITjTeAQAAACAw7Nu3T55h
/ocfflBdDgAzovEO35DXB6Hxbk5WjfcZM2Zk28jKytqwYcN33303YsQI/QXr
NR07dlT9IMyOxjsAAAAA+LVPPvlk1KhRAwYMkJeEfvDBB1UXBcCkaLzDN2i8
m5xV433z5s1VLjJt2rS6devql0pMTPRBqf6LxjsAAAAA+LXGjRvrPwXXr18/
MzNTdVEATIrGO3yDxrvJudF4FzZt2qRf6umnn/Z2nX6NxjsABLCEhIRGlcQN
1bUAAABv+dOf/iQ/AoeEhMydO1d1RQDMy5XGe0VFxZ49e+bMmbNgwYKDBw+6
uObS0tKcnByxSGJiogiirKws2yvUi5GKSk4uXu98Hvdqc1tRUdGWLVuSkpJS
U1MPHz7sZM6K/5Ajx48fnz9//sKFC108FbYfPTQ9+XpZjbz//vva2+yNN96o
8kWH77nXeBfuueceuVTz5s29WqS/o/EOAAGpuLi4hg0xqLouAABgvOTk5O7d
uz/11FMxMTE7duxQXQ4AU3PeeM/Ly3v22WcbNGig/xxx/fXX9+vXz8mniZSU
lNatW4eGhlp9APnNb34THx+vb8l27txZm/T44487Wtv//u//2j2Y1r3a3JaV
lfXXv/41JCTE6u569+598eJFq5nPnj2rzSCeB/FndHR0s2bN9AveeOONU6dO
dXRfZn5oVX5TM3z4cG3qCy+8oI28+eabtp9GhZEjRxr+WOA2txvv4m0plxLv
okuXLnm1Tr9G4x0AApLd/RxBdV0AAAAAVHLSR124cOGNN97o6KNE69att27d
arW2s2fPvvDCC44W0fzlL3+R8yclJcl+nd3jwC9fviwvEj1hwgRPavNEZGSk
7fcIUvPmza0uYC0b73fddVfv3r0dLfj222/b3pfJH5rrjXd5qU0a737B7cZ7
eHi4fsGCggKv1unXaLwDQOBJSEhwtB/FOWcAAACAYOaoj7p169aaNWtq4+LG
q6++Gh8fHxsb+8wzz8hDo5s2bWp1dKv+2Nc2bdrExMRMnz49Li7utdde03d3
v//+e23+y5cvN2rUSBsUM9uWl5KSok295pprzp4960ltbluwYIGsvE6dOuLu
Ro8eHRkZ2b59eznesGHD48ePy0Vk410S9bz99tsDBw58+OGHa9WqJcetfpdk
/ofmRuM9KSnp/fffl6dBu+WWW96vtG3bNkMeBQzhduO9a9eucqkmTZp4tUh/
R+MdAAKP3JW1JSaprg4AAACAMo76qI899pg2ePPNN2/YsEG/yPz58xs2bKhN
HTJkiBwXi8vxvn37Wt3R9u3b69Wrp0197bXX5HifPn20wXvvvde2vL///e/a
VHneEvdqc1tubu5vfvMbbYXNmjWz6kZOmjSpTp062tQXX3xRjls13t9++219
q/zLL7+Uk6yeKPM/NDca7xourmpy7jXed+/eLb8qEsLCwrxdp1+j8Q4AgYfG
OwAAAAC77PZR586dKweXLl1qu5T8UW3dunVPnDihDY4fP15+yrh8+bLtUm+9
9ZY2wxNPPCEHMzIy5H1ZHQKdn59fu3ZtbdJ3333nSW1uGzVqlLy7devW2c4w
ZMgQOcP69eu1QX3jvWXLliUlJVZLyYOE9Se394uHRuM9ULnReBf/eZs3b65f
SoSAD0r1XzTeASDwcKoZAAAAAHbZ7aPKo9Afeughu0uVlpZee+212jxLlizR
BvPz81evXv3ll1/OnTvX7lLDhg3TFnn00Uf14/fee682PnDgQP247OQ3bdq0
vLzck9rc1qVLF21Vf/vb3+zOcP78+RtuuEGbJy4uThvUN97HjRtnu9TIkSO1
qW3atJGDfvHQaLwHKtcb73l5eWlpaZ9//rn8TYTmzjvvFG9RX9bsd2i8A0BA
ctR4V10XAAAAAJXs9lE7duyojTz44IPfOXDHHXdo84wZM8bJ+o8dO7Zq1aoJ
Eya88MILjRs31hZ5+OGH9fPExcXJBntFRYUcF/eujX/00Udy0L3aysrKiqvD
YrGIpcS/smb9pV2tdO7cWZunV69e2oi+8W732PWpU6dqU++//37/emg03gOV
VeP92muvvdkeRz+or1Wrlt23OvRovANAQBL7V7ZbRjGoui4AAAAAKtnto1qd
PsK5Pn366FdosVhSU1PfeOONBx54oEGDBnYXsWq8nz59Wp5SJj09XRvcvXu3
nH/Pnj1yZvdqmzhxoutLCeLexVKnTp2SI4sXL3b0HMpLysrzxugb77t27bJd
JDExUZt63333+ddDo/EeqKwa79VSq1atpKQk1Y/AD9B4B4AAlpCQ0KgSZ5gB
AAAAcNVeH9ViseivllilLl26yLXt2LHj97//vd3ZQkNDZR/eqvF+VXfO83/+
85/aiDzB+J///Gc5m9u1Vbc7rbX68/PzQ0JCtJG1a9c6eg4jIiK0eeT1YfWN
9yNHjtguYtt495eHRuM9ULndeH/00UddvBIraLwDAAAAAAAECbt91CZNmmgj
nTp1+qIqK1as0JY6cuRI06ZN5dpCQkJatGjRtWvXwYMHp6amXrhwQbZkbRvv
YgZt0nXXXXf58mWLxdKsWTNtZOrUqfo53atN3K7rsgYNGhw+fPhq5TnVQ0ND
tbtzclj4O++8o81j94h3Fxvv/vLQ9G+Yc+fO2S4SHh6uTaXx7l927drlYqdd
/Ce94447Hnvssc8++0xedReuoPEOAAAAAAAQJOw23h999FFt5P3333d9Vb17
95ar6tu3b15entUMH374oTbV9uKhZWVlN998szZ1wYIF69at027Xr1/f6rBq
92pz25133qnd3fjx4x3N8/TTT2vzPP/889qIe413v3hoBw8elA/t1KlTtou8
++67NN4Bu2i8AwAAAAAABAm7jfcePXpoIw888IB2LU5b77zzzuuvv/7ZZ5+t
WbNGG5EnmenWrZvdRTp16qTN0KZNG9upgwYN0qZ27969f//+8rbVbO7V5ran
nnpKu7unn37a7gwFBQXXX3+9Ns/HH3+sDbrXePeLh5abmysfmv7c+5L8+oDG
O2CFxjsAAAAAAECQsNt4nzp1qhz86quvbJdaunSpnOHLL78UI+Xl5fIU5cOH
D7ddZNmyZfIKqn/4wx9sZ8jOztamXn/99fKkK/Jaq5IbtXkiMjJSrm3dunW2
MwwePFjOkJGRoQ2613j3i4cm3iRycMyYMVaLiNdLnsHGqvH+wQcfaOOvvPKK
h5UDforGOwAAAAAAQJCw23gvKyu77777tMFGjRqlpqbqF8nKyrrxxhu1qeLG
5cuXtfGWLVtqgw899FBpaal+kTVr1tSrV0/e0R133GG3mLZt29bQad68ue2B
3+7V5rZLly7ddttt2gqbNWsm+8+aKVOmXHPNNbYtdPca737x0ATx8mnj1157
7aFDh+T41q1br7vuOvnArRrvn3/+uTb++9//3vPiAX9E4x0AAAAAACBI2G28
X61slet74H//+99jYmImT5781ltv1alTR47rr3zas2dPfc/83XffTUlJiYiI
6NChg2zhyoZtRUWFbTFffPGFfrbw8HC7NbtRmyeSk5PlOsX6X3vttcjISFGb
eFxyXDzA7du3y0Xca7z7xUMTRowYoZ/aqVMn8Vr/6U9/CgkJ0Rdv1XifNGmS
nNSoUaPWrVvbHjAPBDYa7wAAAAAAAEHCUeP9amVzWJ7i266oqCj9/OfOnWvW
rJmjmZs0aRIfHy9PR5OWlmZbzPnz5+WB8SEhIfqjqa1UtzYPjRo1qm7duo7u
q3HjxsuXL9fP73bj3fwPTXt0f/zjH+3OLyqXDXarxvu+ffuuvfZa/cxdu3Y1
8IEA5kfjHQAAAAAAIEjIxntoaGhRUZHV1Nzc3K5duzZo0MCqv/rEE0+sXbvW
dm3Hjh174403rI58vv7663v27FlQUCBmeOihh7TB9957z249r776qjZD+/bt
nVde3do8lJOTI0qyOnRfPLQ+ffqISqxmvnjxYq1atWpUfn2Ql5dnuzYnjXeT
PzTNlStX/vWvfzVs2FDOX6dOnUceeWTr1q3yHWXVeBfS0tJuv/12ucjdd99t
+GMBzIzGOwAAAAAAACSLxXLgwIHU1NTk5ORNmzbl5+c7n//s2bMbN25MSkpa
smSJ3eO9FdbmobKysqysrJSUlHnz5mVmZhYXF3vvvsz/0CoqKnJyckR5a9eu
df207Xv37hUP5+DBg1YXAgACHo13AAAAAAAAAAAMROMdAAAAAAAAAAAD0XgH
AAAAAAAAAMBANN4BAAAAAAAAADAQjXcAAAAAAAAAAAxE4x0AAAAAAAAAAAPR
eAcAAAAAAAAAwEA03gEAAAAAAAAAMBCNdwAAAAAAAAAADETjHQAAAAAAAAAA
A9F4BwAAAAAAAADAQDTeAQAAAAAAAAAwEI13AAAAAAAAAAAMROMdAAAAAAAA
AAAD0XgHAAAAAAAAAMBANN4BAAAAAAAAADAQjXcAAAAAAAAAAAxE4x0AAAAA
AAAAAAPReAcAAAAAAAAAwEA03gEAAAAAAAAAMBCNdwAAAAAAAAAADETjHQAA
AAAAAAAAA9F4BwAAAAAAAADAQDTeAQAAAAAAAAAwEI13AAAAAAAAAAAMROMd
AAAAAAAAAAAD0XgHAAAAAAAAAMBANN4BAAAAAAAAADAQjXcAgIuuueaaGpXE
DdW1AAAAAAAAmBeNdwBAlTIzM2vYEIOq6wIAAAAAADAjGu8AgCrZdt01qusC
AAAAAAAwIxrvAADn5BlmbHHOGQAAAAAAAFs03gEAzjnqunPQO4CgUlhYmF5J
3FBdCwAAAACzo/EOAHCOxjuAIGexWKKjo+vVq6flnrgh/hSDqusCAAAAYF40
3gEAznGqGQBBLjo62jYAxaDqugAAAACYF413AECVONwdQNAqLCyUx7rriUHO
OQMAAADAERrvAIAqZWZm2jadxKDqugDA69LT0x19+Sgmqa4OAAAAgEnReAcA
uEiec4YzzAAIHjTeAQAAALiBxjsAAADgCKeaAQAAAOAGGu8AAACAE1xcFQAA
AEB10XgHAAAAnLBYLNHR0fK4d3FD/CkGVdcFAAAAwLxovAMAAABVKiwsTK/E
GWYAAAAAVInGOwAAAAAAAAAABqLxDgAAAAAAAACAgWi8AwAAAAAAAABgIBrv
AAAAgC8lJCQ0qiRuqK4FAAAAgFfQeAcAAAB8o7i4uIYNMai6LgAAAAAGo/EO
AAAA+IZt112jui4AAAAABqPxDgAAAPhAQkKCo8Y755wBAAAAAgyNdwAAAMAH
GjVq5KjxLiaprg4AAACAkWi8AwAAAD5A4x0AAAAIHjTeAQAAAB/gVDMAAABA
8KDxDgAAAPgGF1cFAAAAggSNdwAAAMA3iouLbbvuYlB1XQAAAAAMRuMdAAAA
8KWEhIRGlTjDDAAAABCoaLwDAAAAAAAAAGAgGu8AAAAAAAAAABiIxjsAAAAA
AAAAAAai8Q4AAAAAAAAAgIFovAMAAAAAAAAAYCAa7wAAAAAAAAAAGIjGOwAA
AAAAAAAABqLxDgAAAAAAAACAgWi8AwAAAAAAAABgIBrvAAAAgP+qW7dujUri
hupaAAAAAPwfGu8AAACAP/r5559r2BCDqusCAAAAQOMdAAAA8Eu2XXeN6roA
AAAA0HgHAAAA/I88w4wtzjkDAAAAKEfjHQAAAPA7jrruHPQOAAAAKFdYWNiz
Z8/09HRxQ3UtAAAAAFxF4x0AAAAwIYvFEh0dXa9evZ49e4o9c3FD/CkGVdcF
AAgKdIcAwEOcagYAAAAwoejoaG23XGu8a8Sg6roAAAEuLCzMtkckBlXXBQD+
h8PdAQAAAFMpLCysV6+ebeNdDHLOGQCAV9EmAgCj/Pzzz7ZxKgZV1wUAAAAE
piNHjsycOTM5OfnChQt2Z0hPT5d75vrGuyAm+bhaAEDwcNR1p/cOAG6T55zh
DDMAAACA95SVlX3++ec9Kx04cMDuPDTeAQBK0HgHAAAAAAB+p7y8fNKkST3/
w1HjnVPNAACUoPEOAAAAAAD8S1FRkb7r7qTxfpWLqwIAVKDxDgAAAAAA/MjW
rVsHDRrU89ecNN4tFkt0dHS9evW0xru4If4Ug76sGQAQhOi6AwAAAAAA87tw
4cKUKVN62uOk8a4pLCwUs6Wnp3OGGQCAb4SFhdl23cWg6roAAAAAAAB+ERsb
q2+2R0REuN54F8RsPigSAAA9jnUHAAAAAABmNnz4cK3N3qdPnzVr1pw+fZrG
OwAAAAAAAAAAbhsxYkSfPn1mz55dUFAg/qTxDgAAAAAAAACAJ3Jzc8+fPy//
pPEOAAAAAAAAAICBaLwDAAAAAAAAAGAgGu8AAAAAAAAAABiIxjsAAAAAAAAA
AAZS1XhPSEhoVEncMGSFAAAAAHypho7qWgAAAABzcaPx7oQr91hcXFzDhhj0
+KEAAAAA8IWwsDDbXXoxqLouAAAAwCx8f8S77S46B8kAAAAAfoRdegAAAMA5
HzfeExISHO2lc84ZAAAAwPwc7c/TewcAAAAkHzfeGzVq5GgXXUzyZM0AAAAA
fIDGOxDwCgsL0yuJG6prAQDAX9F4BwAAAOA6Gu9AALNYLNHR0fXq1dP+R4sb
4k8xqLouAAD8D6eaAQAAAOA6Gu9AAIuOjrb9fy0GVdcFAID/4eKqAAAAAKqF
XXogIBUWFspj3fXEIOecAQCgunzfeC8uLrbdjotBD1cLAAAAwDfCwsJsd+nF
oOq6AHgkPT3d0ddqYpLq6gAA8DO+b7xrEhISGlXiDDMAAACAP+JYdyDA0HgH
AMBAFy9e7N27t9Z4P3r0aJXzG9V4BwAAAAAA5sGpZgAAUIjGOwAAAAAAAYmL
qwIAoAqNdwAAAAAAApLFYomOjpbHvYsb4k8xqLouAAACH413AAAAAAACWGFh
YXolzjADAIDP0HgHAAAAAAAAAMBANN4BAAAAAADMKTc3d1QlcUN1LQCAajBn
4/2aa67RTkAnbqiuBQAAAAAAwNcqKio6duyovzCu+FMMqq4LAOASszXeMzMz
bS+5LgZV1wUAAAAAAOA7Vl132XtXXRcAwCVma7zbblM0qusCAAAAAADwkdzc
XEcdEs45AwB+wVSNd3mGGVuccwYAAAAAAASJUaNGOeqQiEmqqwMAVM1UjXdH
2xQOegcAAAAAAMHDG413rtMKIJAcOXJk0aJFa9euvXjxoupa7KPxDgDwa2wp
AAAAEHiMPdUM12kF4KdOnDgRERHRrVu3pUuXysG9e/e2atVKBlrNmjW7du2a
n5+vsE67TNV499mpZiwWS0FBgXiN0tLSpk2bNnHixLFjx86YMWP+/Pmpqakr
V65cv379rl27Tp48WVZWZuD9AgCcqG4480UtAPgAe84AoIqTi6tWN5y5TisA
f5SYmFi/fn0tsqZOnaoNHj9+/MYbb7TNtFtuuSUnJ0dtwVZM1Xi/6s0uSnl5
+cGDB9PT06dPnz5s2LDPXRMREZGQkCA2Wzt27CgqKvK8DACAnifh3Llz53vv
vVduhWm8A4BR2HMGADOwOky9Zs2azz33XFpaWnXDOT4+3tGeM+ecAWBay5cv
Dw0NlXklG++DBg1y1ED+61//qrZmK2ZrvGdmZto+aWLQ7RWKTw05OTlz5sxx
favkxLRp0zZs2GDaEwcBgL8wMJzDw8P/+c9/tm3btkGDBvTeAcAT7DkDgAkd
OXJk+PDhUVFR0dHRhu85c51WAKbVrFkz+Rm/ZcuW69atu1r5e58mTZpog40a
NVq8ePHWrVt79Ogh51y2bJnqwn9htsa7Rp5zxpMzzJw7d27FihUjRozw/FOD
lYiIiKSkpP379xv4kAEgSHgvnD/99NMXX3yxRYsWNN4BoLq8Gs7sOQOAe3yw
50zjHYA5bdy4UfbSExIS5HhGRobtuMViadeunTY4YMAARSXbYc7Gu4dOnDjx
7bffRkRE2N2+REZGTpkyZcmSJZs2bdq9e/eePXvy8vKKi4vLy8vLysrEjbNn
zx4+fHjbtm1paWkzZ84cPny4o03VxIkTd+zYIV5c1Y8YAPyAseH8wQcfOArn
d955h3AGABex5wwAJmRsODv5HVN8fDzhDMCEREBpjfRHH31UPy4CUBuvVatW
QUGBHA8PD9fGn3nmGZ8X61CANd7z8/OTkpLsbk3GjBmzbNmy/fv3l5aWVmud
YgMkNmE//fTTtGnT7K55/PjxO3fuZDsFAI54I5zF9vSmm27685///M9//lNs
YQlnAKguL+05E84A4AkvhXOXLl0IZwB+pHfv3lojffDgwfrxsLAwbfzhhx/W
j69atUobv//++31bqTMB03gvLi5esmSJ7dfB0dHRqampR48eNeReCgsLf/zx
x/j4eNvt1NSpU48dO2bIvQBAwPBqOMvflzVs2PCRRx7p168f4QwArvBeOOuv
00Q4A0C1eHXPWV6nlXAG4Be6d++u7VJOnjxZDl65cqVevXra+JAhQ/TzZ2Vl
aeN33HGHz4t1KDAa71u3brU96dno0aN/+umny5cvG353Fotl796906dPt91O
ia2kN+4RAPyRt8PZ9mLcLVu2fPPNNwlnAHDCq+Fsm8yEM4DglJubO6qSuOHK
/L5pa8iqjh49SlsDgJkNGTJE25OMjY2Vg3PnzpV7mGlpafr5Fy5cqI23b9/e
58U65O+N98LCwhkzZlhtJsRGJCMjo7y83Nv3fujQIdvtlLj3PXv2ePuuAcDM
fBnO+t6ONkI4A4BdPghnu413TbNmzQhnAMFAHlsuiT/FoKP51bY1Dh8+TDgD
MCERTVqEPv7443LwySef1Abr169v9RXh22+/rU166623fF2rY37deN+xY0dM
TIx+6xAVFbV69eqSkhJfliG2R+PGjbPaTqWmplb3rGsAEBgIZwAwId+Es5PG
u/b1KOEMIOBZdd1l793uzOw5A4Bdu3btCgkJ0SJ00KBBGRkZ//73v2WodunS
RT/zvHnz5KRhw4apqtmWnzbeRfgvWLDAaqMwe/bs8+fPK6mnvLx8zZo1Q4cO
1dczceLEU6dOKakHAJQgnAHAhHwczk667hrCGUAAy83NdRSDVuecYc8ZAJx7
5ZVXHCVqamqqNs/IkSNbtWolx6+77rqTJ0+qLVvPHxvvBQUFCQkJ+m3B8OHD
d+zYYXdmu3v7XnLmzJlp06ZZfVW9fft2b98vAJhBtcLZlwhnAMHM9+FcZeNd
QzgDCEijRo1yFINikpyNPWcAqNLhw4dvvfVW2zjt0KGDxWLR5mndurV+Unx8
vNqarfhd433//v1ie6TfCsyYMePixYu2c4aFhdm+NGLQq+WJ133t2rVWVyFf
sWKFfD8AQEByPZyVIJwBBCeF4ezK0S+EM4DA40rjnT1nAHDR6dOnO3XqZNV1
LyoqkjPIxnudOnWioqJ8cGmMavGvxvumTZv04S9ur1u3zlH4O9rY+aDOo0eP
xsXF6TdSs2fP9vEp2gDAZ6oVzgoRzgCCCuEMAL5X5almCGcAqK78/PwVK1bM
mjXr0KFDVpM6d+782GOPRUZGmvOS0P7SeBeboeXLl+szf+TIkbbPtuRoS+ez
3ntRUdE333yjL3jy5Mnm+QobAAxR3XBWjnAGEAwIZwBQyNHFVQlnAAg2ftF4
r6iomDdvnlXaFxYWOllEeeNdK9tqqzpu3DhV10kBAMO5Ec5mQDgDCGyEMwCo
JQLNqvcu/iwrKyOcAcBYR44cWbRo0dq1a037naD5G++lpaUzZ87U53xSUpIY
dL6UGRrvmoyMDP3vyOLi4s6cOePLAgDAG9wLZ/MgnAEEJMIZAEwiNzd3VCVx
g3AGALedOHFCRFC3bt2WLl0qB/fu3duqVSvZ6a1Zs2bXrl3z8/MV1mmXyRvv
JSUliYmJ+s2TeJJdOfuZeRrvVyvfDFFRUfIhjBgxgmuCA/BrboezqRDOAAIM
4QwAJkQ4A4DbRH7Wr19fa+dOnTpVGzx+/PiNN95o2++95ZZbcnJy1BZsxcyN
d7F5+uqrr/SbpzVr1ri+uEm67prDhw8PGzZM/1h+/vlnJZUAgIc8DGdTIZwB
BAzCGQBMiHAGALctX748NDRUdnRl433QoEGOur5//etf1dZsxbSN99LS0unT
p+sjfdOmTdVaQ1hYmO3zLwa9VHCVjh8/HhMTo39EW7ZsUVUMALjH83A2G8IZ
QAAgnAHAhAhnAPBEs2bNZEe3ZcuW69atE4MWi6VJkybaYKNGjRYvXrx169Ye
PXrIOZctW6a68F+Ys/FeVlZmde1st79IVX6su96+ffv0J0YTG6y8vDzVRQGA
qwwMZ1MhnAH4NcIZAEyIcAYAT2zcuFF2dBMSEuR4RkaG7bjFYmnXrp02OGDA
AEUl22HCxntFRUVSUlLgbZ40Bw8e1G+kYmNjz549q7ooAKga4QwAJkQ4A4AJ
Ec4A4CERL1oj/dFHH9WPR0ZGauO1atUqKCiQ4+Hh4dr4M8884/NiHTJh433B
ggX6zdPmzZtVV2Sw/fv3jxgxQj7AsWPHXrhwQXVRAFAFwhkATIhwBgATIpwB
wEO9e/fWGumDBw/Wj8tTiz/88MP68VWrVmnj999/v28rdcZsjfe0tDT95umn
n35SXZFXnDp1avjw4fJhTpo0qaSkRHVRAOAQ4QwAJkQ4A4AJBU8466+1SjgD
MFb37t21RvrkyZPl4JUrV+rVq6eNDxkyRD9/VlaWNn7HHXf4vFiHTNV437Jl
i37zlJ6erroiL8rNzY2OjpYPdubMmRUVFaqLAgA7CGfVRQGAHYSz6qIAwI4g
CWcRwh07drztttsGDx4sH+yMGTMIZwBGGTJkiNZIj42NlYNz586VJ3hPS0vT
z79w4UJtvH379j4v1iHzNN4PHDgQGRkpEzs1NVV1RV5ndVGSJUuWqK4IAKwR
zoQzABMinAlnACYUPOHcsWNHrcHVokWLTz/9lHAGYLjp06drOfP444/LwSef
fFIbrF+//uXLl/Xzv/3229qkt956y9e1OmaSxvvp06djYmKC8HvSn3/+Wf9t
+Pr161VXBAC/IJwJZwAmRDgTzgBMKHjCOTc3t4bOH//4R8IZgOF27doVEhKi
5cygQYMyMjL+/e9/y+Tp0qWLfuZ58+bJScOGDVNVsy0zNN4vXrw4ZswYmdIJ
CQlXrlxRXZQd+i2Lgav9/vvv9Rup7OxsA1cOAG7zl3D2EsIZgDkRzoQzABMK
qnAeNWpUjV/r0KED4QzAcK+88koNB+RPikaOHNmqVSs5ft111508eVJt2XrK
G+/l5eVffvmlzGcR4IWFhWpLsuXoVTZk5RaLJSUlRT4DUVFReXl5hqwZANzm
F+HsVYQzABMinAlnACYUbOFs23gXnnvuOcIZgLEOHz5866232gZOhw4dxD6h
Nk/r1q31k+Lj49XWbEV5433hwoUynKOjo0+cOKG2Hru82ngXysrK9JvpcePG
WZ2nCAB8zC/C2dsIZwBmQzhfJZwBmE+whbPVqWY0oaGhPXr0IJwBGOv06dOd
OnWy6roXFRXJGWTjvU6dOlFRUeXl5QqrtaW28b5x40b9z5F2796tsBhHHHXd
je29i/eM/odpSUlJRq0ZAKrLL8LZNwhnAOYRzOFstftNOAMwj+AMZ3lxVb2n
nnqKcAbgDfn5+StWrJg1a9ahQ4esJnXu3Pmxxx6LjIzcs2ePitKqoLDxfvjw
4YiICJnJP/zwg6pKnPNN4104fvz40KFD5RPy448/GrhyAHCRv4SzzxDOAMwg
aMPZ0U444QzADII2nCsqKqx67+JPMUg4A4Ceqsb7hQsXYmNjZRqnpKQoKcMV
Pmu8C5mZmfI5EZvvgwcPGrt+AHDOj8LZS+wmPOEMQK1gDmcnO+GEMwC1gjmc
Nbm5uaMqiRtykHAG4AMVFRWqS3CJksa7eHKmT58uo3jixIklJSW+L8NFvmy8
X/312eFGjhwpNuWG3wUA2OVf4Ww45zlPOANQJZjDucr9cMIZgCrBHM5VIpwB
GOvcuXMzZ8586aWXWrdu3bBhw1q1atWuXVs77cyHH344ZsyYkydPqq7RPiWN
99WrV8sQjomJOXv2rO9rqBafdd2vVl4uatKkSfL5+fLLL812XQAAgcrvwtlY
zqOecAagSjCHc5WNd8IZgCrBHM5VIpwBGGjKlCnXXXed7a7gjh07rv7n4qq1
a9eOi4tTXakdvm+8Hzp06HOd7OxsHxfgBl823oWCggKx4ZZP0XfffeelOwIA
yR/D2UBV9nauEs4AVCCcCWcAJhTk4ewKwhmAISIiIhztCuob75pu3bqZ7RQ0
Pm68FxUVjR49Wmbv0qVLfXnvHvJBy13as2ePfju+c+dOb98jgGDm1+FsCFd6
O1cJZwC+RTgTzgBMiHB2EeEMwEM//vhjSEiIfvfvnnvuueGGG/SN9y5duuhn
iIyMVF31r/i48T5r1iyZupMmTSorK/PlvfuX9PR0+VxFR0efPn1adUUAAhbh
7GJv5yrhDMCHCOerLv/ylHAG4DOEs+sIZwCeePDBB+W+38cff3z8+HEx+Oab
b+ob78LcuXNvu+02bbBOnTpnzpxRWvWv+LLxvn79en3k5ufn++yu/ZHFYvn6
66/lMzZ+/PjS0lLVRQEIQITz1eo03glnAL5BOGtcbLwTzgA8l5ubO6qSuOFo
HsK5WghnAG7Lysqyexy7beNd2LhxY2hoqDY+YcIEFfXa57PG+/Hjx8WzJPN2
69atvrlfv1ZUVBQXFyeftNTUVNUVAQg0hLPkYm/nKuEMwPsIZyvOY1lDOCPA
jB49ukElcUN1LYGvoqKiY8eO+qgRf9qeKJhwdgPhDMA9CQkJWiDfdttt+nG7
jXehd+/e2nj37t19W6kzvmm8X7lyJT4+XibtvHnzfHCngSE3N1e/Zc/JyVFd
EYDAQTjrud54v0o4A/AmwtlthDMCQ1FRke0OiRhUXVcgs+q6y967fh7C2W2E
MwA3fPzxx1oaP/fcc/pxR433b775Rhtv3769byt1xjeN97lz58qMHTduXElJ
iQ/uNGCsXbtWPnsjRoy4ePGi6ooABAjC2ZYrB1VqCGcAXkI4e4JwRgCo1sEA
8Fxubq6j51x/zhnC2ROEM4DqioiI0KK4f//++nFHjffly5dr4/fcc49vK3XG
B433LVu2yICNjIw8ceKEt+8xwFgslq+++ko+hzNmzBAjqosC4PcIZw8RzgC8
gXD2EOEMfzd69GhHTWDOOeMlo0aNcvSci0naPISzhwhnANWVnJysRfFf/vIX
/bijxvuYMWPszq+Wtxvvp0+fjoqKkum6ceNGr96dH6nWoQvnzp2LiYnhaQRg
FMLZEIQzAGMRzoYgnOHXGjRo4KgJLCapri4wVdl4J5wNQTgDqJa9e/dqURwa
Grp582Y5brfxXl5e/j//8z/a+KeffqqiXvu82ngvKytLSEiQuTp79mzv3Zcf
cbRNd76UeDvJZ3Lo0KGnTp3yTbUAAg/hbCDCGYBRCGcDEc7wXzTefc/5qWYI
ZwMRzgBcZ7FYGjdurKXxnXfeeejQIW3cbuP93//+t4zuZcuWqanYHq823pcv
Xy5DdfTo0cXFxd67Lz/iXuNdmDdvnnw+xaZf7AD4oFoAgYdwNhbhDMAQhLOx
CGf4KU41o4STi6sSzsYinAG4bs6cOfpvn4cNG7Z9+/bXXntNNt6PHz+elJT0
hz/8Qc720EMPlZaWqi78F95rvB86dEjGaURExOHDh710R/7F0U6UK733y5cv
jxkzRj6rpvoGB4C/IJwNRzgD8BzhbDjCGf7L7SO14LaKigqr3rv4UwwSzoYj
nAFUS9++fZ23UvUaNmy4f/9+1SX/ipca71euXImLi5NZmp6e7o178UeeNN6F
I0eOfK5jtrcTAJMjnL2EcAbgCcLZSwhn+KmioiLbj4piUHVdgS83N3dUJXHj
KuHsNYQzANeJKH755Zdd6bo3btw4NTVVdb3WvNR4nz9/vkzRyZMnl5eXe+Ne
/JGHjXdBbO7lcyt2CdgBA+A6wtl7CGcAbiOcvYdwhv8aPXp0g0qcYUYVwtl7
CGcA1bJ+/fq2bds66qbWrFmzd+/eZ8+eVV2mHd5ovGdnZ8sIHTp06OnTpw2/
C//leeO9oqJiypQp8hlOTk72ds0AAgPh7FWEMwD3EM5eRTgDcA/h7FWEM4Dq
slgs69atmzp16sCBA//xj388/PDDL7/8cnh4+KxZs/bs2aO6OocMb7xfvHhx
xIgRMj/Xr19v7PoDgCddd82ZM2eio6Plk/zzzz97r1oAgYFw9gHCGUB1Ec4+
QDgDqC7C2QcIZwDBwPDG+6xZs2RyJiYmWiwWY9cfADxvvAtiqySfZ7G1Kigo
8FK1AAID4ewbhDOAaiGcfYNwBlAthLNvEM4AAp6xjffMzEwZmzExMefPnzdw
5QHG7Za7lJycLJ/tr776ip0BAI4Qzr5EOANwEeHsS4QzABcRzr5EOANwRWlp
6cGDBzdv3pyWlvZ9VcrKylTX+wsDG+9nz57V/1Bo27ZtRq0Zdl26dGnkyJHy
Cf/pp59UVwTAjAhnHyOcAbiCcPYxwhmAKwhnHyOcATh34sSJl1566brrrnN+
0Uw9U526yqjGe0VFxZdffinT8ttvvzVktXBu9+7d8jkfOnToqVOnVFcEwFwI
ZyUIZwDOEc5KEM4AnCOcldCHc3h4+IYNG1RXBMAsjh07dtddd7nectdkZmaq
LvwXRjXe165dK6MyNja2qKjIkNWiSgsXLpTP/OTJk8vLy1VXBMBECGdVCGcA
ThDOqhDOAJwgnJUQUfzaa6/JZ75nz5533nkn+QxAaNWqVXW77gHZeD958mRk
ZKTMyT179ni+TrjoypUrcXFx8slftWqV6ooAmAXhrBDhDMARwlkhEc7vvfce
4QzAFuGsSosWLa655hp9OLdv314Mqq4LgGIHDhyQvfSQkJCXXnopNjZ25cqV
mVUx1demnjfey8rKJk6cKBMyNTXVkMLguoMHD8rnPyIi4tixY6orAqAe4awc
4QzAFuGskPbBrXnz5uHh4drz/+mnnzZt2lR1XQDUI5xVyc7OdhTOYpLq6gCo
lJycrOVDzZo1xW3V5bjJ88b7ihUr5OYpPj6+pKTEkMJQLcuWLZOvwvjx40tL
S1VXBEAxwtkMCGcAVghnheRBU08++aR8Ff71r38RzgAIZ1V69erlKJzFJNXV
AVDpgw8+0MKhTZs2qmtxn4eN98OHD3+uc+TIEaMKQ7WIzwvjx4+XL8R3332n
uiIAKhHOJkE4A9AjnBXSn/kzNDS0b9++8oV48sknVVcHQCXCWSF9490qnAcN
GqS6OgAqRUdHa+Hw5ptvqq7FfZ403q9cuTJ27FiZit9//72BhcF12vvw1ltv
/fTTT+XLcfDgQdV1AVCDcDYJwhmAHuGsltVVt/ThHB4eTjgDQYtwVkueaoY9
ZwBW0tLStGTo3Lmz6lrc50njfdGiRTIPJ02axFWnfc/qE0RYWJh8ReLi4sQu
hOoCAShAOCtHOAOwRTirVcMG4QzgKuFsAi1atCCcAdi6cOFCzZo1RSzUq1fP
fy947Xbjfffu3TIMIyMj8/LyjC0MrrD6+CDekOIFla/L/PnzVRcIwNcIZzMg
nAFYIZyVs228E84ACGczKC8v1/feRTj369ePcAYg/OMf/9CSoV27dn76xah7
jfeioqLY2FiZhOvWrTO8MFTJ9uOD8Nvf/nbIkCHypdm1a5fqMgH4DuFsBoQz
ACuEs0kQzgD0CGdTyc7O7lVJ3Dh9+vTQoUMJZwDHjh276aabtN22J598cseO
Haorqjb3Gu/JyckyA6dNm2axWAwvDFWy29vRvgaSr87w4cMLCwtVVwrARwhn
MyCcAVghnE2CcAagRzib2fr16wlnIMiJ//gxMTGvvvqq3G2rWbNmmzZtunbt
+sorr3R37NChQ6pr/4Ubjfdt27bJAIyOji4oKPBGYaiSo96OIN5m8jX6+uuv
2YUAggHhbBKEMwA9wtls9LEs/hRRLAKZcAaCDeFscoQzgJ07dzr5cO1EZmam
6tp/Ud3G+/nz52NiYmT6/fzzz14qDFVy8h5r2LDh8OHD5cu0fv161cUC8C7C
2TwIZwAS4ewXCgsLCWcgqBDOfoFwBoJcEDbeLRZLYmKizL1Zs2Z5rzC4wtF7
TEzatWuXfKWGDh3KZWKAAEY4mw3hDOAq4exXCGcgeBDOfoRwBoLZkSNH2rol
JydHde2/qFbjfd26dTL0RowYcfHiRe8VBlc46e0ICxYskK9XQkJCWVmZ2moB
eAnhbDaEM4CrhLO/IZyBIEE4+xfCGYBfc73xfvz48cjISJl4WVlZXi0MrrPt
6miuXLkyduxY+ZItX75cVYUAvIdwNi3CGQhmhLPfIZyBYEA4+x3CGYBfc7Hx
LrIuPj5eZt3ChQu9XRgMceTIkYiICPnCHThwQHVFAIxEOPspwhkIbISznyKc
gcBGOPspwhkIWgcPHty3b9+JEydcmfn8+fP7Kom093ZhrnOx8T5v3jyZcuPG
jSspKfF2YTBKenq6fO1Gjx5dXFysuiIAhiGc/RfhDAQwwtl/Ec5AACOc/Rfh
DAQheXHVLl26uDL/gAEDtPnnzJnj7dpc50rjffv27TLiIiMjXfyiASZRUVHx
xRdfyFcwJSVFdUUAjEE4+zXCGQhUhLNfI5yBQEU4+zXCGQhC1W28v/HGG9r8
o0eP9nZtrquy8X727Nlhw4bJfNuwYYNvCoOBzpw5ExUVJV/ErVu3qq4IgKcI
5wBAOAOBh3AOAIQzEHgI5wBAOAMBr6SkJC0tbcV/jBs3TmukP/zwwyuq8skn
nzRo0ECbXwS+6ofyC+eN9/Ly8ilTpshkmzlzpsVi8VltMFBGRoZ8HcU7UOx4
qK4IgPsI54BBOAOBhHAOGIQzEEgI54BBOAOBbcuWLTWMMG3aNNUP5RfOG+8r
V66UsRYbG3vp0iWfFQbDzZo1S76akydPLisrU10RADcRzoGEcAYCBuEcSAhn
IGAQzoGEcAYCmCGN99tuu62oqEj1Q/mFk8b7/v37P9cRf/qyMBhO7GCI3Qz5
gqamptrOo3+v+r5CAK4gnAOMK+EMwPwI5wBDOAOBgXAOMIQzEMA8bLzfcMMN
zz///A8//KD6cfyKo8a7VZqtXLnSx4XBGw4ePBgRESFf1m3btslJjt63CqsF
YItwDkhOwhmAXyCcAxLhDPg7wjkgEc5AoCovL9+uk5ycrHUmH3nkke1VycnJ
qaioUP0I7LDbeLdYLDNnzpQ5NmXKFPHYfV8bvGHt2rXylY2Kijp16pQ2TuMd
MD/COYA5CmcA5kc4BzDCGfBfhHMAI5yBYLBz506tM9mlSxfVtbjPbuN9/fr1
MsS4YkWAsdr9GD9+/JUrV5z/WEN1yQD+D+EcwOyGs+qiALiEcA5ghDPgvwjn
AEY4A8EgPz+/Z8+ePXr0EP/HVdfiPtvG+9GjRyMjI2WCbd++XUlh8J7i4uIx
Y8bIlzglJYXGO2B+hHPAsw1n1RUBqBrhHPAIZ8AfEc4Bj3AG4BesGu8XL14c
NWqUzK758+erKgxedezYMf1+yEMPPUTjHTAzwjlIWIXzxo0bVVcEwBnCOUg4
Cmd2mGGrTp062ltC3FBdS/AinIMEe85AIBkwYEDXSi+88II2IsJc3O5afaa6
jra+8V5RUfHVV1/J1JowYUJJSYnC2uBVmzZtkq/1J5980rRpUxrvgDkRzkFF
H87io0Rubq7qigDYRzgHFatwdrTnrLpMqJSRkWH7lhCDqusKOoRzUGHPGQgY
d955p7bprFu3rjaSl5fn/AQdjmRmZqp9LHr6xvvy5ctlZA0bNiw/P19hYfCB
OXPmyFf8vffeq1evHh8fABMinIONPpzj4uKKioqIZcCECOdgw54znHP08V91
XUGHcA42tnvOubm5oyrRhwf8SMA33nft2vW5TnZ2ttrC4AMlJSXjx4+XL/qr
r77KjiJgNoRzECKcAfMjnIOQK+FMPgcteYYZW5xzxpcI5yBkFc79+/fX/wfs
2LFjRUWF6hoBVO3ll19uW+mJJ57QRgoLC9u1a9e2+nJyctQ+Fj2t8Z6Xlxcd
HS2TauXKlarrgo+cOnUqKipKvvSPP/44nxoA8yCcg5aTcCaiYXJiDzm9krih
uhZvIZyDVpXhTD4HLUddd94VPiC3O/v37yecg5PzcO7YsaPqAgEEr549exYV
FekvBp2YmMgXgkFl27Zt+qMCduzYoboiAP8f4Rzk9OEcHh5+77338ikeJmex
WKKjo+X5N8QN8acYVF2XwQjnIEc4wy4a70rotzv169d///33Ceeg5TycOecM
AFV69uw5ffp0GVDic8SlS5dUFwVfS01Nle+BoUOHHj58WHVFQLArLy8nnNG5
c2f5Hvjkk09uv/12PsXDzKKjo23bTWJQdV1GIpxxlXCGPZxqRgm53alZs+ab
b75JOAc5/UHvVuE8atQo1dUBqMLMmTPHVPrpp59U12Kknj17ymgSMXXy5EnV
FUEBq0+Rw4cP5xo0gFqLFi0inFGrVi39p8gPPvigcePG9HZgToWFhXavNSkG
A+mcM4QzrlbuOTsKZ9WlQSVHjXfVdQUs/XbnH//4h/wvOWTIkH379qmuDgrE
xsY6Cmca74D5yYur9u/fX3Uthlm3bp2+8b5r1y7VFUGZ4uJi/RVJxo4dy0EC
gCoinD/XIZyDVo3KS7r37dtXvhnefffd+vXr80EeJpSenu6o6SQmqa7OGIQz
JEfhrLouqJSRkWEbgGJQdV0BS253HnnkEfmfMTw8/O677w6Y7Q6qJTc311E4
c6oZwPycN95Xr17drpIfXbUhKytLBJFsvK9Zs0Z1RVDs3LlzsbGxciM1derU
0tJS1UUBQUcLZ4lwDnJix6NRo0YDBw6Ub4m33347NDRUdV2AtYBvvBPOsCL2
nPXhzJ4zNPKcM5xhxtu07U7r1q3Dw8Pl/0TtqpqBsd2BGzp27Gi759ypUyfV
dQGomvPG++zZs7WptWrV8n1t7jl58uTo0aO1xvvcuXNVlwNTOHbsmP7EaMnJ
yYF3TTTA5LRw1v4PEs7Q9i5uvfXWwYMHy3B+8cUXCWeYTcCfaoZwhi32nAGF
tO3OTTfdJK+p+uyzzwbSdgduqKio6Nixo9Wec1JSEuEMmF/gNd6FCxcu9OzZ
c9q0aWVlZaprgVnk5OToD+hatmyZ6oqAoCPCefLkyYQzJLGD0apVK/0BXYQz
TCjgL65KOMMWe86AQtp2p2HDhj179uzRo0etWrUCbLsD9+Tm5g4fPpxwBvxL
QDber1ZeXLW4uFh1FTCXjRs36jdS4k/31qP/3G1shUDAKykpIZxhxahwBrzE
YrFER0fL497FDfFngB1jRjjDFuEMqCK3O7Vr165XKfC2O3Ab4Qz4lwBuvKsu
AWa0bNky/UYqJyenWos7Osurl6oFgCDhYTgDPlBYWJheiV/6I3gQzoBCbHfg
COEM+BEa7wgqFoslOTlZbqGGDh164MAB1xen8Q4A3uBhOAMAvIFwBgATIpwB
P0LjHcGmtLR06tSpciMVFRV1+PBhVxZ01HWn9w4AnnM7nAEA3kM4A4AJEc6A
v6DxjiB06dKl8ePHy41UdHS0KxspGu8A4FXuhTMAwKsIZwAwIcIZ8As03hGc
CgsLx44dW62NFI13APA2N8IZAOBthDMAmBDhDJgfjXcErXPnzo0ZM0b/46y9
e/c6mZ/GOwD4QHXDGQDgA4QzAJgQ4QyYHI13BDOxkdJ/QRwZGbljxw4n89N1
BwAfqG44AwB8gHAGABMinAEzo/GOIHf+/Pn4+PjPdTZt2uRoZhrvAOAb1Qpn
AIBvEM4AYEKEM2BasvEubjxr45577pGtRdupVg4cOKD60fyCxjtcd/HixUmT
Juk3UqtXr3YyPy13APABwhkATIhwBgATqm44A/AN2Xj3XGZmpupH8wsa76iW
y5cvf/XVV/qN1KJFi8rLy1XXBQBBzcVwdrRnoqRmmMfo0aMbVBI3VNcCBBTC
GQBMiLYGYEI03gFNaWnprFmz9BupxMTEoqIi1XUBQFBzJZzp7cCKeIfYvh/Y
pgMGIpwBwIRoawBm06pVK2Pa7jTe4f8qKirmz5+v30iNHTs2Ly9PdV0AENSc
h7PznRO1lUMV3g+ADxDOAGBCtDUAU7l06dI5g5jqByw03uG21atX6zdS0dHR
27ZtU10UAAQ7R+FMbwdWRo8e7ej9wDlnAMMRzgBgQlW2NbKzs3tVEjdUFQnA
f9F4hyd27twZFRWl304tWLCgtLRUdV0AENTshnPt2rXp7UCvQYMGjt4PYpLq
6oAARDgDgAk5amuUl5e3aNFCn8niT1MdSQvA/Gi8w0MnTpyIi4vTb6QmTJhw
6tQp1XUBQFCzDee+ffs2adKE3g4kGu+A7xHOAGBCdtsabdq0sY3lFi1aqC4W
gD+h8Q7PFRUVzZw5U7+RioqK2rRpk8ViMeou+AACANVlG85Dhgx58MEHaexA
w6lmACUIZwAwIdfDmXPOAHAdjXcYwmKxrFu3LiIiQr+dSkxMLCgo8HDNHP8D
AG6zG86vv/56o0aNSFRcZSMLKEI4mw1PO4CrLodzr169VFcKwG/QeIeBcnNz
rX6fFRUVtX79+oqKCrfXSU8AADxkG86DBw9u165dSEiI6tKgWFFRke0WVgyq
rgsICoSzGYSFhdnGoBhUXRcAZZyEM413ANVF4x3GKi4unjNnzue/Nnny5KNH
j7qxNkddd3rvAFAtxoYzAszo0aMbVOIMM4CPEc7K8UEDgC0RztOmTbMK5169
et122201ONUMgOqg8Q5vyMrKGjlypNV2at68eYWFhdVaD413ADCQUeEMADAQ
4awKnzUAONG+ffuBAwfqkzk8PPz1118nnAG4jsY7vKS4uHjBggVWnyCioqLS
0tIuX77s4krYGQYAYxkSzgAAYxHOSvBZA4AT5eXlrVu37tq1K+EMwG003uFV
Bw8enDBhgtV2avjw4T/88MOVK1eqXJydYQDwBg/DGQDgDYSzj/FZA0CVsrOz
+/XrN2TIEMIZgBtovMPbysvLN2zYILZKttup1atXV3kFN/aEAcAbPAxnDbEM
AMYyJJzhIhrvAFxEOANBrqKiYteuXd9//31ycnJqamp2draLP3uh8Q7fEFui
ZcuWRUZG2v5Ka8mSJfn5+Y4WZE8YALyHcPZftWvX1p5zcUN1LQAM5nY4o7rY
nAFwHeEMBKesrKzw8PCev9arV6+pU6eWlZU5X5bGO3zp3LlzCxcujIiI+NzG
N998k52dXV5ebndBdoMBwHvcCGc6FQpt3rzZ9pkXg6rrAmAwt/ec4bqwsDDb
RBWDqusCYF6EMxBUdu7c2bt3754OxMXFOT/lFI13+F5BQcGiRYtsvyYWRo4c
uXz58ry8PNU1AkDQcT2cHXXd6b37Bs88EFTc2HMmGaqLZwxAddHWAIJBfn7+
v/71L9lmnzRpUlpa2vz58wcPHiwHJ06c6GQNNN6hSmFh4cqVK21PkqYR79s1
a9bwWy0A8DFXwvnGG2+k8a6KPMOMLc45AwQwF/ecSWYA8KVqtTWys7N7VRI3
1JYNwEWzZs2SDfZVq1bJ8UuXLg0bNkxOOn36tKM10HiHWiUlJZs3bxbbI7vb
KWHChAnff//9kSNHKioqVBcLAMGiynDu27dvhw4dbr/99pCQENo7vuTkKw+e
fCDguR3OqgsHgEBWZTiPHz/+ueee04dzixYtOCMNYHKXLl3q06eP1lr/4osv
bKf2799fm5qSkuJoJTTeYRJHjx5dtGjRsGHDHG2qYmJivv3224yMjDNnzqgu
FgCCRZXh/OGHHz7//PNt2rRp3Lgx7R0foPEO4CrhDACmVK1wbtGihep6ATiz
Y8cOeUz7vn37bGdITk7Wpr733nuOrrJK4x2mUlpaun379lmzZtk9VZoUGxub
kpKycePGY8eO8TUxAHibi+E8YMAAwtnbONUMAMn1cH7uuecIZwDwDdfDedq0
aYQzYFoLFy7U+ur9+vWz+59027ZtsjN/9OhRuyuh8Q5zunz58tatW2fPnh0V
FeVkUyWIbdmUKVMWL16ckZGRm5tbUlKiunYACFgynAcPHkw4q8Lh7gCsaOH8
0ksvEc4AYB5aOH/00UeEM+CPxo0bpzXVhw0bZneGM2fOyMb7pk2b7M5D4x0m
V1paunfv3qVLl8bHxzvfVEljx46dNWvWihUrMjMzDx06VFhYaLFYVD8OAAgo
Wjg/9dRT/fr1I5x9bPPmzbZddzGoui4AiokoCA0NbdmyJeEMAObRq1cvb4Tz
t99+e3slcUPVQwMCW0xMjNZUnzJlit0ZysvLxX9wbZ7ly5fbnYfGO/zIuXPn
tmzZsmDBArENcnFrJQ0dOnTkyJEzZsxYu3bt/fff37x58xtuuKFOnTqqHxMA
+D3C2XUGHqAuzznDGWYASPqQuf766x944IEuXbr079/fk3Devn37oUOHzpw5
Y6ojMPm9DwB/kZ2dbWw4f/3114899ph+z7lmzZpXrlxxu8LRo0c3qCRuePhg
jf06YPHixa0riRserio3N3dUJXHDw1WJF7RXJXHDw1UJhYWF6ZXEDc/XBmN9
9tlnWlM9KSnJ0TzvvfeeNs+iRYvszkDjHX7qwoULIuVWrlyZmJjo5NolVfr4
44/79es3bdq05OTk1NRUEXfr16/ftm3bnj17jh49evr0aXFHpaWlqh8uAPgH
wtmRsLAw28PUxaDqugAEFEenojIqnKOjo+Pj49WGM6fbAuB3WrRoYZtaYtDA
Ped3333XjXAuKiqyLUwMuvEYr1y5UrNmTf16PPk6oKSkJDQ0VL828ad73/9W
VFR07NhRvyrxpxh0Y1Xl5eVWL6X40+3z81ssFrFVrVevnrYqcUP8yY/OTGXQ
oEFaU33u3LmO5vnggw+0eebMmWN3BhrvCAAims6ePZuVlbVq1SqxoRk/fnxE
RITb2yy7IiMjR4wYMXbs2ISEBLE5mzFjxrfffjt//vwlS5asWLFC3O+PP/64
cePGzMzM7du3i0rEBu7AgQNHjhw5duxYXl5efn5+QUFBYWHhpUuXLl++LDZ5
IpxJVACBjXDWo1MEwGech4y/hzNxCsDvuNKwVRLOL7zwQteuXf/2t7917Ngx
LCzskUceadu27Z/+9Cc3wtmq6y577+49Y1Zdd9l7d2NVVl132Xt3Y1WOvkBx
Y1VCdHS07drEoHtrgzcMGTJEa6rPmjXL0TwfffSR86PiabwjIIn8P336dE5O
zk8//fTNN9+IjYvYxISHhxu72fKc2JIOHTp02LBhw4cPHzly5KhRo+Li4sR2
MD4+XmxnJ06cKDaIkydP/uKLL6ZOnSqmijljYmLEzF9//bV4XGJDOXPmTJEA
s2fPFv/Hxdb520opKSlz5syZW2nevHnzKy2otLDSokqplRb/x5JKS//jO51l
Ost/bcWvrXTgexti2an/ISpP88CuXbtUv+MAuCRow1l8qHn++eefq9StW7dn
Kz3zzDNdKxHOANSyG86qk9gOEc7iI/DHH3/84YcfDho0aMCAAe+//37//v37
9evXt2/fPn36sOdMOANmVt1TlPjRnrPgKJxFFFc3nMVet6M9Z7ErXq1wFgn/
1FNPPanT6T9E8lcrnEVtf/m1Dh06dOzY8a233ho3blx1w1lsLEQNT+jcc889
NSqPe+ecM+bhyhHvch6x82B3BhrvCB4hISHXXntt06ZNW7du3bZtW5GTIrq7
d+/+zjvvDBw40PBvk+EzTjIQgPkRzoGKcAb8WkVFhaNwHjlyJOHsvwhnwK/d
fvvtjsL5ww8/JJz9V7du3bSD3tPT01W/y/B/PvnkE62pPnv2bEfz9O/fX5tn
2bJldmfo6ZTXagcUcPS7VI3FYikqKsrPzz9y5Mju3bu3bt26fv36VatWfffd
d/Pnzxf/y6ZPn/7FF1+MGzcuNjY2OjpadSrjF3x8APwa4RyoCGfA3zlK5quV
p0QgnP0U4Qz4tW+//dZROItJ1QrnwYMHm/D4+aBF492ExA6M1h6fPHmy3RlK
S0tlC33NmjV256G7juDhvLdT3bWJLZr4L3bp0qVz586dPn36+PHjhw8f3r9/
v9i67dq1S2zgMjMzN27cuG7duh9++EFs6bSfiC5dujQ1NXXBggVijzclJeX/
tXfvYVbV9f7AgfKumYWllWV1uh1Njx07v24WHu3JS8/pZvVkRy0vICCCIIJK
ckAQCEFRxFuIhkCEN4zUFDAVNQTzijcUUQzFG9fhOsDve2Y9fc9y32avYc/s
Yc/r9QfPzNrftdZ3f/aa9xo+e89aU6ZMmTRp0sSJE2+44YZwBhw/fvy1114b
zoNXXnnluHHjxo4dG06IY8aMueSSS0aPHj1kyJDk/evw7/Dhw4cNG3bRRReF
HAjLL7zwwsGDB7fZd7f99wG2a5UN57DKDjvssOuuu+65554dO3bcd999P/nJ
T372s59tQjj/93//94knnvirX/3q5JNPPvXUU0877bQuXbp07dq1CeHcNv9T
I5xhu9Ycvzmnw7lpvzn/4he/KBbO3bt395tzOYQzbO8qdTX1UaNGFfvNecSI
EZnC+eKLLy4WziF7hXM5ksa7S820Ktdcc03SVA9HacEBb7zxRmy8P/roowXH
aLzTplTq/w6tX/jfzebNm+sbbNq0aWODDQ3WN1jXYO0/1TVY80+r/2lVysr3
WvFeywt5t7h33nln0T+99tpr7zTm7eLCPKtdb2CbVDCcW+em4tbaNwj/M3pf
g/e///3CGWidimVg05Kw1YZzwm/OwHYkhFJO7z18GxY2YVMVTNTmuLlqzm/O
O++8cxPC+Zhjjtm9wR4pxx57bBPC+eCDD/7gBz+413t94xvfaFo4Dxky5EMp
YYbt3Fy1lZkxY0bSVO/evXv49SB/wNy5c2PjPRwhBTei8U6b0hy/qAOwjSoV
zsW204StVXBTiU6dOuVvJyxswqYAWkBlY7CCcVrBTQFsv6ZOnfrJBuGLJm+k
rq4uP07DwiZsqoJvBwQbNmxIeu9R+DYsbMKmNm/e/N3vfje9qfBtWNiETdXX
13/2s59Nbyp8GxY2YVNbG97zHTp06C677JJsKnwRvg0Lm7Y1msOCBQtiXz18
nT9g/PjxyaN9+/YtthGNd9ogv6IDtELbHs7FujFN2GYFN1Vss03eCEALaOWJ
Kk4BKmXUqFG7NQhfbOOmKvJ2QPSnP/3pSw3CF9u4qSVLllzcIHyxjZt65pln
ujQIX2zjpoKVK1fOauAKM61QfX39WWedlbTWR44cmfN+zeuvv961a9fk0YkT
JxbbiMY7AFAbWnmbCGD7UqkMlKgAwPboj3/8Y/zQ+5VXXhn/wGHp0qV9+/ZN
lnfp0mXZsmXFtqDxDgDUBo13gArSeAcA2rK1a9f26dMn9t779+8/fPjwMWPG
nHHGGXHhpEmTSmxB4x0AqBkVbOzoEQFsbWXXAQMAaElLliw577zzOhcxZsyY
0tf513gHAGqGxjtAKyRRAYDt1Jo1a6688sru3bunW+69evW6++67N27cWHpd
jXcAoMZUsKujQQSw7TTeAYDtWn19/ZIlSx5++OH58+e/+uqrjbbcExrvAAAA
NDctdwCgTdF4h23hvw8AAAAAQA6Nd2gafzALAAAAABSk8Q5No/EOAAAAABSk
8Q5NUKzrrvcOAAAAAGi8QxNovAMAAAAAxWi8QxNovAMAAAAAxWi8QxNovAMA
AAAAxWi8Q9PougMAAAAABWm8Q9NovAMAAAAABWm8w7bQcgcAAAAAcmi8AwAA
AABABWm8AwAAAABABWm8AwAAAABABWm8AwAAAABABWm8AwAAAABABWm8AwAA
AABABWm8AwAAAABABWm8QyvRLqXacwEAAAAAmk7jHaquXRHVnhcAAAAA0BQa
71B1Gu8AAAAAUEs03qG6inXd9d4BAAAAYDul8Q7VpfEOAAAAADVG4x2qS+Md
AAAAAGqMxjtUl8Y7AAAAANQYjXeoOl13AAAAAKglGu9QdRrvAAAAAFBLNN6h
ldByBwAAAIDaoPEOAAAAAAAVpPEOAAAAAAAVpPEOAAAAAAAVpPEOAAAAAAAV
pPEOAAAAAAAVpPEOAAAAAAAVpPEONaldSrXnAgAAAABti8Y71JhOnTq1yxMW
VnteAAAAANBWaLxDjcnvuvvcOwAAAAC0JI13qCXFuu567wAAAADQYjTeoZZo
vAMAAABA1Wm8Qy3ReAcAAACAqtN4h1qi8Q4AAAAAVafxDjVG1x0AAAAAqkvj
HWpMp06d8rvuYWG15wUAAAAAbYXGO9Qkn3UHAAAAgGrReAcAAAAAgArSeAcA
AAAAgArSeAcAAAAAgArSeAcAAAAAgArSeAcAAAAAgArSeAcAAAAAgArSeAcA
AAAAgArSeAdK23HHHds1CF9Uey4AAAAAsB3QeAeKmTdvXrs8YWG15wUAAAAA
rZrGO1BMftc9Ue15AQAAAECrpvEOFBSvMJPPNWcAAAAAoASNd6CgYl13H3oH
AAAAgNI03oGCNN4BAAAAoGk03oGCXGoGAAAAAJpG4x0oxsfdAQAAAKAJNN6B
YubNm5ffdQ8Lqz0vAAAAAGjVNN6B0uI1Z1xhBgAAAADKofEOAAAAAAAVpPEO
AAAAAAAVpPEOAAAAAAAVpPEOAAAAAAAVpPEOAAAAAAAVpPEOAAAAAAAVpPEO
tJhRo0bt1iB8Ue25AAAAAEBz0XgHWkBdXV27PGFhtecFAAAAAJWn8Q60gPyu
e6La8wIAAACAytN4B5rbqFGjijXeXXMGAAAAgNqj8Q40t912261Y4z08VO3Z
AQAAAECFabwDzU3jHQAAAIA2ReMdaG4uNQMAAABAm6LxDrQAN1cFAAAAoO3Q
eAdaQF1dXX7XPSys9rwAAAAAoPI03oEWM2rUqN0auMIMAAAAADVM4x0AAAAA
ACpI4x0AAAAAACpI4x0AAAAAACpI4x0AAAAAACpI4x0AAAAAACpI4x0AAAAA
ACpI4x3YTq1cuXJWg/BFtecCAAAAAP9H4x3Y7mzZsmXo0KG77LJLuwbhi/Bt
WFjteQEAAADA/9J4B7Y7Q4cObZcnLKz2vAAAAADgf2m8A9uXlStXxs+6p4WF
rjkDAAAAQGug8Q5sX2bNmpXfdU+Eh6o9OwAAAADQeAe2MxrvAAAAALRyGu/A
9sWlZgAAAABo5TTege2Om6sCAAAA0JppvAPbnS1btgwdOjR+7j18Eb4NC6s9
LwAAAAD4XxrvwHZq5cqVsxq4wgwAAAAArYrGOwAAAAAAVJDGOwAAAAAAVJDG
OwAAAAAAVJDGOwAAAAAAVJDGOwAAAAAAVJDGOwAAAAAAVJDGOwAAAAAAVJDG
OwAAAAAAVJDGOwAAAAAAVJDGOwAAAAAAVJDGe1YqlolyZaVimdRwuWr4qTUT
FctEubJSsUxquFw1/NSaiYplolxZqVgmNVyuGn5qzUTFMlGurFQsE+WqbV7f
rFQsE+XKSsUyqeFy1fBTayYqlolyZaVimdRwuWr4qTUTFctEubJSsUxquFw1
/NSaiYplolxZqVgmylXbvL5ZqVgmypWVimVSw+Wq4afWTFQsE+XKSsUyqeFy
1fBTayYqlolyZaVimdRwuWr4qTUTFctEubJSsUyUq7Z5fbNSsUyUKysVy6SG
y1XDT62ZqFgmypWVimVSw+Wq4afWTFQsE+XKSsUyqeFy1fBTayYqlolyZaVi
mShXbfP6ZqVimShXViqWSQ2Xq4afWjNRsUyUKysVy6SGy1XDT62ZqFgmypWV
imVSw+Wq4afWTFQsE+XKSsUyUa7a5vXNSsUyUa6sVCyTGi5XDT+1ZqJimShX
ViqWSQ2Xq4afWjNRsUyUKysVy6SGy1XDT62ZqFgmypWVimWiXLXN65uVimWi
XFmpWCY1XK4afmrNRMUyUa6sVCyTGi5XDT+1ZqJimShXViqWSQ2Xq4afWjNR
sUyUKysVy0S5apvXNysVy0S5slKxTGq4XDX81JqJimWiXFmpWCY1XK4afmrN
RMUyUa6sVCyTGi5XDT+1ZqJimShXViqWiXLVNq9vViqWiXJlpWKZ1HC5avip
NRMVy0S5slKxTGq4XDX81JqJimWiXFmpWCY1XK4afmrNRMUyUa6sVCwT5apt
nQH4p2pH8v+pdiUAWpFqR/L/qXYlAFqRakfy/6l2JQBakWpHMgAAAAAAAAAA
AAAAAAAAAAAAAAAAAAAAAAAAAAAAAAAAAAAAAAAAAAAAAAAAAAAAAAAAAAAA
AAAAAAAAAAAAAABN9NZbbz388MPTp0+fMmXKnDlzXn/99S1btlR7UtuNBQsW
3H777X/6059WrlxZ7bm0UkuXLn3kkUfCATZ58uS77777qaeeWr16dbUn1Yq8
8sorN9544x/+8IdVq1aVHrlmzZpwvM2ePXvq1KnTpk27//77X3jhhfXr17fM
PFuPGTNmhIr97W9/a3RkiLIQaHPnzp3WIFRs0aJFLTDDShHO20I4N0o4lyac
sxLOlEM4N0o4lyacsxLOlEM4N0o4lyacs2o74dzGrV27NpyVunbt2vm9+vTp
89xzz1V7dtuBN998s0ePHknR/vKXv1R7Oq1OOGv/7ne/65ynZ8+e99577+bN
m6s9werbtGnT//zP/yRleemll4oN27hx45133nnmmWfmF7Nv377hF4CWnHN1
hdNN8sQvvfTS0iMXLlx4zjnn5Fds9OjRr732WsvMtsmE8zYSzqUJ50YJ56yE
s3Auh3AuTTg3SjhnJZyFczmEc2nCuVHCOas2Es6EH41Ro0blv3yJbt26Pf74
49WeY6sWAnb48OGxYnfddVe1Z9S6rFixIvyqU+wAC66++upqz7HK6uvrr7zy
yliQYmeoMGzYsGElKhlcf/31LTz5qggnnTPOOKOcM9SsWbPyf/eOwrn+jTfe
aLFpZyWct5FwLk04N0o4ZyWchXM5hHNpwrlRwjkr4SycyyGcSxPOjRLOWbWR
cCaYPHlyfL369+9/6623zpw5M4RGXHj66ae//PLL1Z5m6zVjxoz0Me8MlbZl
y5bRo0enD7BQn4ceemjq1Knp3JgzZ061Z1o1dXV16dNTiTPUtGnT4pjwq2P4
yb3//vtnz56ds3rNv0H85JNPpt8cL3GGCsdVHNalS5eLL774Lw0uuOCCuHzQ
oEHh1N+S8y+fcN5GwrkE4dwo4ZyVcBbOZRLOJQjnRgnnrISzcC6TcC5BODdK
OGfVdsKZd999NwZFeKVWrFgRHwoxEl7T5KHx48dXcZKt2aJFi8IZ3BmqmNde
ey1WZtiwYevWrYsPvfLKK927d49nripOsooee+yxvn37dn6vgmeot956Kw44
99xzc97QDKEdj8PevXvX6mUM16xZE7Iop1zFzlBh8FlnnZWM6dGjx8KFC+ND
GzZsGDt2bNzCs88+21LPIAPhvI2Ec2nCuTThnIlwTgjncgjn0oRzacI5E+Gc
EM7lEM6lCefShHMmbSqcCW6++eb4Mv3jH//IeXT69OnJQ926dXPDiHzr168f
MGBAzs+LM1TaX//611iZ/AtP3X777fHRtnaArVq16pprrulcSMEz1IMPPhgH
LFiwIH/AbbfdFge8+eabzf8MWtr8+fML/nFfsTPUrFmz4piwbs6j4bfx+Mv5
tGnTmn/6mQnnbSGcGyWcixHOWQnnNOFcmnBulHAuRjhnJZzThHNpwrlRwrkY
4ZxVWwtngqFDhyav0ahRo/IfDaER3x0WvPl+//vfJ8U5++yz49HuLiRpN910
U0yJ/Eefeuqp+Ojzzz/f8tOropEjR6ZjdtCgQaXPUBMmTEge7du3b8ENvvLK
K3ELjz76aDNPv6U999xz6XL16tWr0YuhxQvHjRgxouCA8BvCwIEDwwsRzmXN
OfcmEs7bQjg3SjgXI5wzEc45hHNpwrlRwrkY4ZyJcM4hnEsTzo0SzsUI50za
YDizYcOGmKt33nlnwTFDhgxJBowbN66Fp9fKPfbYY/Hn5cknn4x/WeMMlRaq
Eav0zjvv5Dx6//33x0eXLFlSlRlWS7xzTbdu3f7617+++eabpc9Qd9xxx5gx
YwYPHnzttdcW3ODLL78ctzBv3rxmnn5LW7BgQXx2v/3tb8OxFP84q+AZav36
9XF8KG/LT3gbCedtIZzLIZyLEc6ZCOd8wrkY4VwO4VyMcM5EOOcTzsUI53II
52KEcyZtLZzZ+t5D+qmnnio4Jr4hNWDAgBaeXmu2YsWK3r17J5WZOHFiWOIM
VVD6Hb2c23yvXbu2f//+yUM9evQIvy9Va5JVMWLEiOROIu+++274ttEzVKPC
KSxuofb+JuuZZ57p3PAG+vz585NLvZU+Qy1atChWI144LpR67ty5DzzwwOLF
izdt2tSiTyAj4dxkwrlMwrkY4ZyJcM4nnAsSzmUSzsUI50yEcz7hXJBwLpNw
LkY4Z9LWwpmt7/2LmNdff73gmHg9tO7du7fw9FqzMWPGJGU5//zz169fv9UZ
qrj4HmhwySWXhKj5xz/+8cgjj5x33nlxeTjMqj3NlrZkyZL0TX+28Qy1evXq
nj17Jqv36tWrojNtFTZv3hyOnPTdVUqfoeK148KvAeHbe+65J328BV27dr35
5ptb7Y2/hXOTCefyCeeChHMmwjmfcC5IOJdPOBcknDMRzvmEc0HCuXzCuSDh
nElbC2eCkBLx9VqzZk3BMekr+YeDpIVn2DrNnj07KUiXLl1imDhDFRPC86KL
Lupc3O9//3uH1racoULMXn755W3tdF/6DHX33Xcnj4YfzPQV+XIMGTJk+fLl
LT/5RgnnphHOmQjncgjnrISzcM4nnDMRzuUQzlkJZ+GcTzhnIpzLIZyzqu1w
Zut7L0VV7C9iHnjggThm3bp1LTzDVmjp0qXdu3dPCnLbbbfF5c5QxYT8fPjh
h4tFRJ8+fRYvXlztOVbftpyhrr/++rju4MGD28jbnaXPUOk7y0cXXHDBZZdd
NnDgwPTCK664ouUn3yjh3ATCOSvhXA7hnJVwFs45hHNWwrkcwjkr4Syccwjn
rIRzOYRzVrUdzgTp3Cj23lz804bOxd8+bjvCz/6FF16YVGPIkCHpKHCGKmjj
xo0hE9KBcMYZZ/Tv3z/eVr5zwzvsc+fOrfZMq6xpZ6jwY3vjjTfGFbt27frq
q6826zxbj9JnqGnTpuX8IvT444/HR5966qmwJD762GOPteDEyyKcsxLOWQnn
MgnnrISzcE4TzlkJ5zIJ56yEs3BOE85ZCecyCeesajuc2VreW8P33XdfHOO6
/TfffHNSiu7duy9dujT9kDNUQemgCCemp59+OrmeVTjeZsyYEe8+n/7rtrap
CWeoUMOxY8emT0/pEK555Z+hwtG1aNGinAELFy6MAwpuobqEc1bCOSvhXCbh
nJVwFs5pwjkr4Vwm4ZyVcBbOacI5K+FcJuGcVW2HM8HcuXPja7R69eqCY2bO
nJkMSC7m35Y9//zz8Q3NWbNm5TzqDJUvHFRnnHFGUpbevXuvWrUqZ0BI1HgE
jhkzpiqTbCWynqFWrlw5dOjQuEr48WxTp6etWf4ma8KECQW3MG7cuGRAv379
mneu2QnnTIRzVsK5fMI5K+EsnCPhnJVwLp9wzko4C+dIOGclnMsnnLOq7XAm
ePLJJ+OL+I9//KPgmFtuuSUZ0KdPnxaeXmsT/xoruD5PfKhXr17JkkceeaTa
U66y9P3l58yZU3DM1VdfnQwIZ/82chWvgjKdoV5//fX0zazDIbdw4cKWmWfr
UeZdSIIHHnig4BbuuuuuOGbt2rXNPN9shHMmwjkr4Vw+4ZyVcBbOkXDOSjiX
TzhnJZyFcyScsxLO5RPOWdV2OLO14TiPL1AIk4Jjrr322mTAoEGDWnh6rc35
55/fOYupU6dWe8pVFu+THrz99tsFx6Rvc7Ns2bIWnmHrUf4ZKpyMwikpDj73
3HPDD3KLzbP1KH2Gmj9/fizRvffeW3AL6atBvvXWW8073YyEcybCOSvhXD7h
nJVwFs6RcM5KOJdPOGclnIVzJJyzEs7lE85Z1XY4s7XhnhrxalQzZswoOGbA
gAHJgBtuuKGFp9faOENlNWvWrEYTYN68eXFM27mDRr4yz1Dh9BT/zC0YNmzY
ypUrW3KerUfpM1T61++bbrqp4BbuvPPOOGbjxo3NPN9shHMmwjkr4Vw+4ZyV
cBbOkXDOSjiXTzhnJZyFcyScsxLO5RPOWdV2OJMYPnx48gKFL/IfTf/U3H//
/S0/vVYl5O3txfXo0SMp1CWXXJIsCdWr9pSr7LnnnovHz0MPPVRwzPTp05MB
4ZeltpwS5ZyhQuqeeeaZcdiVV15Z7OZBbUHpM9TmzZvjG+gFwy244oorkgF9
+/Zt5sk2hXAun3DOSjiXTzhnJZyFcyScsxLO5RPOWQln4RwJ56yEc/mEc1Y1
H84E99xzTzzgn3nmmZxHr7vuuuSh008//Z133qnKDLcX7kKSr66uLh5dF154
Yf71ppYvX96zZ89kwJAhQ6oyyVainDPUqFGj4pgJEyaEEG7hSbYqpc9QwcSJ
E2O5Zs+enfPoiy++GB+dNGlS8883M+FcKcI5n3Aun3DOSjgL5zIJ53zCuXzC
OSvhLJzLJJzzCefyCeesaj6cCVasWBH/xKNHjx7PP/98fGjq1KnxFQynqipO
crvgDFXQlVdeGY+i4cOHp09Sr7/+evoG1uGXpSrOs+oaPUPNnTu3c8qzzz77
fHHh1N/yT6GFNXqGWrJkSfjVOhnTpUuXxx57LD708ssv9+/fPxYzfNtCk85C
OFeKcC5IOJdJOGclnIVzmYRzQcK5TMI5K+EsnMsknAsSzmUSzlnVfDiTSF8R
qGvXrqNGjfrtb3/7m9/8Ji7s2bPnG2+8Ue1ptnbOUAWtXr26T58+6QNs5MiR
kyZNuvzyy7t16xaXjx49esuWLdWebDWVPkOF4sQDrBz574TWnkbPUMGtt96a
Lks4K02YMCEce/EikMGUKVNactqZCOeKEM4FCecyCeeshLNwLpNwLkg4l0k4
ZyWchXOZhHNBwrlMwjmrthDObG24atBNN91U7FAPL+Wzzz5b7TluB5yhinnh
hRf69etXIk7Db0Rt4a3M0kqfod56663yT0/OUGkzZ85Mn49yXHHFFa35gnLC
uSKEczHCuRzCOSvhLJzLJJyLEc7lEM5ZCWfhXCbhXIxwLodwzqothDPR/Pnz
03+kEF/6tnxH5kycoUpYt27d1KlT0/etTpx99tkPPPBAG39TOLF69er4B0T5
P3Qvv/xypjPUI488UpVn0ZL+8Ic/JE923LhxpUeGM/5FF12Uc54KcXfPPfds
F8eecN5GwrkE4dwo4ZyVcBbOZRLOJQjnRgnnrISzcC6TcC5BODdKOGfVdsKZ
KPyYPP300w8++OBzzz337rvvVns61JSQBm+99daTTz45Z86ccICtXLmy2jOi
Ddm4cWM40T/00EOPPvroK6+8st3dw0U403yEM1UknKEY4UwVCWcoRjhTRdt7
OAMAAAAAAAAAAAAAAAAAAAAAAAAAAAAAAAAAAAAAAAAAAAAAAAAAAAAAAAAA
AAAAAAAAAAAAAAAAAAAAAAAAAAAAAAAAAAAAAAAAAAAAAAAAAAAAAAAAAAAA
AAAAAAAAAAAAAAAAAAAAAAAAAAAAAAAAAAAAAAAAAAAAAAAAAAAAAADQBm3a
tGnlP23ZsqXR8WFMHB/WbYEZtipr1qypjedeX1//YoNFixall9fMEyTauHFj
/JndsGFDiZF1dXVl/nSvXr06vc2VTbVu3bpKP10AAAAAqL4LL7yw3T/NnDmz
0fF//vOf4/gRI0a0wAxblR133DF57hdddFG157JN5syZE1/Hd999Ny6vmSdI
NHjw4Phan3HGGSVG7rfffnHkxRdfXGzY2rVrd9hhhzjyuOOOa9dU3/nOdyr/
hAEAAACg2v7nf/4nNsH+8pe/NDr+T3/6UxzfBnuz73//+5PnfuGFF1Z7Ltvk
gQceKNh4r9QTXLRo0bUNxo8f78PzOVq4OOHnOr7WhxxySLFhCxYsSLfEv/vd
7xYbed9998Vhn/70p48//vgmN94PO+yw5nnSAAAAAFBNGu+ZaLyX6brrrovb
f+edd7Z5vjWlhYtTV1cX/5Dhfe9736pVqwoOGz16dLolvvPOO69du7bgyKFD
h8Zhp556qsY7AAAAAOTQeM/kiCOO+GaDSZMmVXsu26RY471ST1DjvYSWL853
vvOduMe777674Jjvfe97OV3xO++8s+DIY445Jo6ZMmXKM888c1chZ599dhx2
0kknFRzz97//vTmfNwAAAABUh8Z721Ss8V4pGu8ltHxx0pd5HzhwYP6AdevW
7bLLLjmN9169euWP3LJly1577ZUMaN++/bJly4rtdOrUqXFTJa4YDwAAAAC1
R+O9bdJ4r6KWL86DDz4Y93jkkUfmD0hfB/7Tn/508sWXvvSl/JFPPfVUHHnQ
QQeV2KnGOwAAAABtVsUb72+++eaoUaNOPvnk//zP/zz00EO///3vd+7c+bLL
Lnv77bcLbnDy5MkTGixatCh8++677w4fPvznP//5t771rZ/85Cfnn3/+q6++
Gge/884706dPP+ecc8LGf/azn4UdzZkzZ/PmzS222XvuuefPDRYvXpy/r+TT
vytWrLjjjjsuuOCCo4466thjjw0VDuPDwhJVXb58ebLKCSec0KVLl5EjR772
2mth+caNGx9p8Pjjj5dYvYRVq1bNnDlzyJAhJ5100q9+9auBAwc+9dRTW4s3
3gs+wcTq1avHjBlz6qmndurU6YADDvjBD35w3nnnheceJp8eFp5IKMWJJ54Y
tx/WCkv++Mc/5k+vyUdLk0sdXvdrrrkm7OUrX/lKeBZhv+EZ3XzzzVu2bCmx
Vqj/+PHju3fvfvTRR4cddevWLeyovr6+xCoFlV+c8AQnTpx41llnhWp/6Utf
Ovzww3v27HndddfV1dVl3enWhgNp9913T/YYvsifee/evZNHP/jBD4b5xOml
f0wSV111VXw0TK/ETjXeAQAAAGizKth4r6ur69y5884779yukJ122um0007b
tGlTzgbj3Tyvuuqqm266aY899shfcfLkyWHk3LlzO3bsmL/lsNn8rmlzbzZ9
79G48I477rjhhhvihTjSPvvZzya99Hy33XbbnnvumTN+hx126N279yOPPJJ8
G3bR6EuT7/rrrw/byZ/MiSeeeO+998Zvy7m56nXXXffRj340f1PB/vvvP2/e
vDjy4IMPLjjsAx/4QHqD23i0NK3U06ZNC9MouMcw7VDt/FVWrFjxk5/8pOAq
++233+23357pFSmzOHffffdHPvKRgiM/85nPzJo1K9NOE8cee2zcyKOPPprz
6AEHHJA8FJ7ssmXL2rdvn3x77bXX5ow84YQT4nZmzJhRYo8a7wAAAAC0WZVq
vG/evPnb3/52wVZh2s9//vOcT5LHVuoRRxwRv86x2267jRo1KvxbbLP5F6Nu
7s0WbLwffvjhJZ775z//+TfeeCNng+eee25scuY76KCDki+a0HgfMmRIicns
vffe8etGG+9//OMfS2wq2HHHHf/whz8kg8vpLW/70dKEUvfs2bP07vbdd9+c
K5bPmzcvXnelmPATVP6LUk5xBgwY0KFDh9I7DWPK32kiHOpx9csuuyz90JIl
S+JDSaf9K1/5SvLtcccdl7Odz3zmM8lD4bVYvXp1iT1qvAMAAADQZlWq8Z5u
su2xxx5Dhw6966675s+ff8cdd3Tr1m3XXXeNj86dOze9wZyueIcOHX7+859f
fPHF/fv3/8QnPpHfcjz44IP79evXp0+fL37xi3Fh+/btlyxZ0pKbLdh4j772
ta+F4lxyySXHH398+jPn5513Xnpr06ZNS6/1qU99qnPnzr/5zW+OOeaYnNZr
1sb7tddem179q1/9at++fX/729+GIuy44445sy3deF+2bFn8lHjHjh2HDx8+
Z86chx9+ePLkyT/96U/jRj7ykY8kbdjrrrtu8ODB6c9Xh12HJaNHj6740VJ+
qW+66aZ0MY888shRo0ZNnz49HBIf+9jH4kNh2nGVlStXpj92fsABBwwaNOjG
G28cMGBAp06d0nO45ZZbynxdGi1O+ucrHAOnnHLKhAkTZs+eHWb7gx/8ID4U
jsyHHnoowwHRcLWcuPrPfvaz9EPjx4+PDyXXljn33HOTb/faa6/0dWmWLl0a
R37zm98svUeNdwAAAADarHTj/cMf/vCnG/OhD30ojk833mMPdpdddnnxxRdz
9pK+deOll16afijdSt1nn30efPDB+NDixYtzLgIzaNCgdBtwwIAB8aFrrrmm
JTdbrPG+0047jRw5Mv057YkTJ8bPtKdvRrlx48bPfe5zccXf//736R3ddddd
4eWIj77vfe8r+PIVtGnTpvg57Q4dOgwZMiR9zZyHH3744x//ePrpl26833LL
LXFkThs8CK9mfDR+6H1rY/cPrcjRUn6pQ0HSpR43blx6m8uXL//kJz8Z67xy
5cpkeb9+/eIq3bt3X79+fXqtUJ/4aKdOnfJfhRKKFScchP/6r/+aLA/PdMqU
KTkrDh8+PK544IEHhkOo/J2GYyD+mUM4ANIP/exnP0uWh70nS/7617/GHaU7
/Om3ii644ILSe9R4BwAAAKDNSjfes0o33v/t3/4tWfjTn/604I7222+/2MNM
L0+3UnOaz8Gvf/3r+Ojhhx+e8+ibb74ZH/3Nb37Tkpst1njPadQn4oU79thj
j7hw7Nixca0uXbrkr5XueGdqvE+cODGuePbZZ+cPSLdV2zXWeI9vQ3To0CGn
+by14VLt8QL1Q4YMictLN94rcrSUX+orrrgirnXSSSflr3XxxRfHAX/+85/D
kkWLFu20007Jku985zsFb716+umnJwPat2//0ksvFXwiBRUrTvrvFAreuTg4
44wz4phJkyaVv9OtqQZ7EG+eW19fH99N6927d7Jw48aN8bYIAwcOjFvo1atX
3MJ9991Xenca7wAAAAC0WZVqvI8dO3ZAg4J3qKyvr99nn32StYq1Ur/whS/k
tzfT05s+fXr+luMV2rt169aSmy3YeP/85z+f/uR8lO7zb9iwIVl4zDHHJEv2
3nvvdevW5a8Vpn3IIYckYzI13r/1rW8la+266645Fy2P0tdIL914P//88+PI
nOu3JF544YW/N3j77bfjwtKN920/WjKV+qijjkqWdOjQoWBBVqxYEfvMyTXb
w7Edt/P4448XKuF73r8YPHhwwTEFFSvO0UcfnSzcaaed0sVMW7RoUVz33HPP
LX+nwdVXXx3XvfHGG5OFDz/8cFx49913x8HxyjZf+9rX4sJDDz00WRh+QGJ5
i9F4BwAAAKDNSregTzjhhGGNOf744+P4Yh/KjdavX//CCy/cfvvt8RPOJVqp
+bdx3PreO0IuWLAgf8AHP/jB5NHOnTu35GYLNt7PPPPMgnUYPXp03F3scn/+
859PluRccDtt8ODByZhMjfd4IZ0SW05/CLx04z194Zd2DVc4GTly5MKFC0vP
oXTjvaBMR0umUsfrzPy///f/iu191apVyxsk/eRf/epXySp77rlnwY+7b234
WPjuu++eDCv20f2CihUnzrPgQRvFy9H8+Mc/Ln+nwYsvvhj327Vr12RhTIBd
d901/QbQuHHj4rGXVHLNmjWx/kcddVSju9N4BwAAAKDNqtTNVRNr1qy5+uqr
f/3rX3/jG9/42Mc+Fi+4nVaslRovc5GW7qMm9+7M0WiHvJk2W7DxXuydiPQn
jZMe5ubNm+NNTocPH15wreD666+Pzc9iY3KsXLky7qtfv37Fhs2YMSNnSsWe
4Pr163PuJZoIr+8vf/nLMMO33norf/vlNN635Wgpv9T19fXxpqs5WyshTClu
58vFxTGHHXZYmVsuVpxNmzbFeZa+fPr3vve9ZNgBBxxQ/k4Tn/rUp5J14zXw
v/71rydLjj766PTIl156KU5y6tSpYcns2bPjkpEjRza6L413AAAAANqsSjXe
N23adNVVV+277775vdMyW6kFW3PpDnnBS1s02iFvps0WbLyHzRYsWn43ePHi
xXFJwWuVJ2699dZkTPmN97///e9xy2PGjCk27PHHH8+ZUoknWFdX96Mf/ajY
CxpWCY8+++yz6e2Xbrxv+9FSfqlffvnluCS5jEw50ne2LcdXv/rVMrdcrDjp
j6Nfe+21JVaPl2r/0Ic+VP5OEyeffHKybocOHVasWBFKFA6tZEnOfWyDf/mX
f0keCmttTf39RRAOs0b3pfEOAAAAQJtVqcb7iSeemNOKbN++/cc//vFvf/vb
PXv2vP3222MTr1grNb/vt/W9HfL8O3tuTXXITzvttJbcbMHGe8F9BVdddVXc
XdINXrhwYVxy3XXXFVwrGD9+fDIm7KLYmBxz5syJWy42n+Bvf/tbzpRKPMHE
E0880atXr3g5lBwf/ehH0zcYLd14b6ajZWuhUj/22GNxSYk/Lsix6667xrV2
KMO2f+I9/VbIDTfcUGL1I444Ihl24IEHlr/TxI033hj3cuedd06bNi1++9xz
z+UMjjdy/cQnPrE19Un7jh07Frv8TprGOwAAAABtVkUa77fffntc+P73v/+s
s8566KGH6urq0it+8YtfbEIrtVYb7xs2bOjQoUP+pnLEzmf5n3hfunRp3FfB
e6Em0h3XMhvv0auvvnrDDTeceOKJH/3oR9ulHHHEEXFMicZ78x0tWwuVevny
5XFJsSvD54uXkSlxWfgmK1icVatWxYVDhw4tsXoszn/9139l3XX68BgwYMCp
p56afL3//vvnD07/sD/55JMf+MAHkq/LvKC9xjsAAAAAbVZFGu+dO3eOC5PL
QedYt27dzjvv3IRWaq023oNPfvKTyZJTTz214FrBt771rWRMppurxjt+/uhH
Pyo2ZtiwYflTKvgEw2u3tsHmzZtzNhKW3HbbbbFWYb9xTInGe/MdLVuLlHrv
vfdOlhx77LHFCnLccccd1mD8+PHJt8kqe+21V7FVtjZcAD8pTn19fYlhOYoV
J76RcdJJJxVbd9myZfHiML169Sp/p1G8N2unTp3222+/5OsuXbrkj1yzZk28
E0H6jxRCkcvZkcY7AAAAAG1WRRrv//7v/54s6dixY8G1Zs6cGdfSeE8WxjuW
hqLlfN478dprr+22227JmEyN90MOOSRZa8cdd3zjjTfyB2zevDley6VdycZ7
KE5s8/7ud78ruLuxY8fGTS1atChZWKLx3nxHy9Yipf7mN78ZC/Lmm2/mr/X0
00/HtZL3As4777y4ZM6cOQX3tXjx4p122ikZU/5FbLYWL058n2X33XdfsWJF
wXUvv/zyuG6JuwOU0KNHj3Z5br311oKDDz/88PzBCxcuLGdHGu8AAAAAtFkV
abx//etfT5bsu++++avU1dUdddRRTWul1nDjvX///nHhyJEjc1ZZu3btoYce
Ggdkaryff/75ccWwl/wBU6ZMSfdRS3/iPbbojz766IK7i63gsG58ByHdW87p
dTff0bK1SKkvueSSuPCCCy7IXyt+vj3Uefny5WHJvffeG1cJ8ym4rxNOOCGO
efrppwuOKahYcdJ3Lx02bFj+iqtWrYqfV//whz+8evXq8nca3Xbbbe3ea4cd
dghbLjh4xIgROYM/9alPlbkjjXcAAAAA2qyKNN5PP/30uDDnU7hLlixJN5CD
U045JT2gzTbeV6xYES8t0qFDhxEjRiQ3rAz/PvHEEz/+8Y/TRcvUeF+1atVH
PvKRuG7OBcOnT5+evnNou8Ya78cff3yyZIcddpg8eXLOvl5++eVPf/rTyYDw
Qsfl6WvIX3HFFelVmu9o2Vqk1Bs2bIiTbN++/dixY+P4+vr6QYMGxVU6deoU
H4rd+HYN/f+NGzfGh8IG+/btGzaVPPq1r32t4GSKKVacNWvW7LvvvvGQuPzy
y9NrhQM1/fnz9K2NM1m+fHn8K4bEt7/97WKD07d8TZx88sll7kjjHQAAAIA2
q+I3Vw2+8IUvnHPOOV27dj3wwANjczLq2LHjmWeeGffVZhvvwQ033JCuTNjp
IYccku6ZR5ka7zl7DA466KDOnTv36tXryCOPzGm6tmus8f7EE0/EhcExxxwz
dOjQSZMmDRw4sFOnTvFi7EF4OnE7y5Ytiy99GHPooYf+8Ic/TB5qvqOlRKkn
T56c3uyXv/zlU045pUuXLgcccEBcuPvuuz/77LNxlVdffTX9DsUXv/jFcDAM
GzYs/Pu5z30uLt9jjz1eeOGFTK9OieL87ne/S8/zG9/4xllnnRV+SH/xi1/E
67EHe++9d7HPqJfjP/7jP9J7KdHD37Jlyz777JMeHF76Mvei8Q4AAABAm1WR
xnvwy1/+sl1xhx122PDhw9NL4iVE2nLjfcuWLSNGjEj3rtP233//AQMGJF/v
uOOOBbdcTH19fe/evUu8IumPnZduvG9971Vxijn++ONz5nDwwQenB3zgAx+I
DzXT0VKi1FsbLomzww47FNtphw4dpkyZkrO1GTNmdOzYscRUwwZvuummTC9N
6eJs3ry5X79++W9ApH35y19+8cUXm7DT6Nxzz01v8NFHHy0xOH1b1aDgXQMK
0ngHAAAAoM0aOnRobI7Nnj270fF33XVXwWZaXV1dnz598j9Nvc8++1x66aWb
N29+5513DjrooLg8tlJ32WWXZEnOBUkS8frhYcvpa31Ee++9d84GW2az6Ztp
lt7X1tQ1vTt06LBy5cqcR59//vkf/vCH6Q+677zzzj/+8Y9fe+21cePGxTIW
3HJpU6ZMibdnjcKSMWPGrFmzJkwmf0oFn+CWLVtCxXIuUBN17NgxzLO+vj5n
73/5y18+/OEPx2HpxnszHS2NlnrOnDn7779//lM4+uijn3jiiYIbfP3119PX
nI/C5I877rj58+eX/WqUW5zk0XgZohzHH398wVvxZnLPPffEDYYdJdc4Kib9
xwIHHnhg+Xu55ZZb4orhkNvGOQMAAABAm/X8889PmDDh7LPP7tGjx4gRI+66
6650P7aurm7mzJlhwK233rps2bIqzrN1Wrp06bx58xYtWrRu3bpkyQUXXJD0
Lb/85S83bZurVq265557Bg0adMopp1x++eXz58/ftGlT0za1cuXKGTNmnHPO
Ob/85S9/9KMfnX766SNHjrz55puTu5EWtH79+qeffvqBBvmveLWOliVLloRt
hslfeumlf/7zn1966aVGV3nxxRenTp3ar1+/X//61+edd964ceNeeeWVbZxG
6eKEY+CRRx655pprunXrdtppp1122WX33XdfiVIDAAAAAPD2228vaFDiCuFH
Hnlk0nj/3ve+15JzAwAAAACA7U68znb79u0XLFiQP+Cxxx6LV1YZPXp0y88Q
AAAAAAC2I+nrbB933HE5V4B56aWX9tlnnzhg8eLF1ZonAAAAAABsF9avXx9v
4Rp86UtfuvDCCydMmDBw4MCjjz56zz33jA/l3OAVAAAAAAAoaP78+XvssUe7
kg477LB4r1UAAAAAAKC0+fPnf//732/fvn1+y32vvfYaOHBgfX19tecIAAAA
AADbmYULF06cOHHIkCFdu3Y9++yzR40adccdd2zcuLHa8wIAAMry/wEmN6x+

    "], {{0, 1002}, {2003, 0}}, {0, 255},
    ColorFunction->RGBColor],
   BoxForm`ImageTag["Byte", ColorSpace -> "RGB", Interleaving -> True],
   Selectable->False],
  DefaultBaseStyle->"ImageGraphics",
  ImageSizeRaw->{2003, 1002},
  PlotRange->{{0, 2003}, {0, 1002}}]], "Output",
 CellChangeTimes->{
  3.786662883092163*^9, 3.786662922746997*^9, {3.7866629529847603`*^9, 
   3.786662989285222*^9}, 3.786663024874836*^9, 3.786663064409441*^9, 
   3.787414153574501*^9, 3.7874146204940033`*^9, 3.787678530806324*^9, 
   3.78787221273672*^9, 3.792936361317925*^9},
 CellLabel->
  "Out[109]=",ExpressionUUID->"bd4eaff6-d8a3-443c-8e66-23a475a53ecc"]
}, Open  ]],

Cell[BoxData[
 RowBox[{
  RowBox[{"Export", "[", 
   RowBox[{"\"\<Figure2.pdf\>\"", ",", "fig2"}], "]"}], ";"}]], "Input",
 CellChangeTimes->{{3.766229009758972*^9, 3.766229010644902*^9}, {
  3.76622911512374*^9, 3.766229117470533*^9}, {3.787414939441434*^9, 
  3.787414939605895*^9}, {3.787678560972451*^9, 3.787678565716975*^9}},
 CellLabel->
  "In[110]:=",ExpressionUUID->"4d68a30a-ae3f-49c9-b4a3-de74dd062eb0"]
}, Open  ]]
}, Closed]],

Cell[CellGroupData[{

Cell["\<\
Behavior of ME interpolation with increasing sequencing length - Figure  S2 \
\>", "Section",
 CellChangeTimes->{{3.787574339819192*^9, 3.787574357454564*^9}, {
  3.7876793771835127`*^9, 3.787679393646133*^9}, {3.7876797812868156`*^9, 
  3.787679783178754*^9}, {3.787870626053863*^9, 
  3.78787066369902*^9}},ExpressionUUID->"13757b18-2174-4810-9bd0-\
ad2f2be7edbc"],

Cell[CellGroupData[{

Cell["sample sequences", "Subsection",
 CellChangeTimes->{{3.785668043706778*^9, 
  3.785668048385706*^9}},ExpressionUUID->"d8e3557f-6291-4ab0-ad2d-\
adadc4a4b14b"],

Cell[BoxData[{
 RowBox[{
  RowBox[{"wt", "=", 
   RowBox[{"ConstantArray", "[", 
    RowBox[{"0", ",", "l"}], "]"}]}], ";"}], "\[IndentingNewLine]", 
 RowBox[{
  RowBox[{"mks", "=", 
   RowBox[{"Table", "[", 
    RowBox[{
     RowBox[{
      RowBox[{"Binomial", "[", 
       RowBox[{"l", ",", "k"}], "]"}], 
      RowBox[{
       RowBox[{"(", 
        RowBox[{"alpha", "-", "1"}], ")"}], "^", "k"}]}], ",", 
     RowBox[{"{", 
      RowBox[{"k", ",", "0", ",", "l"}], "}"}]}], "]"}]}], ";"}]}], "Input",
 CellChangeTimes->{{3.787872265714644*^9, 3.787872278917369*^9}},
 CellLabel->"In[81]:=",ExpressionUUID->"edd7d434-e5b9-4be6-b059-9b57ee7f5d75"],

Cell[BoxData[
 RowBox[{
  RowBox[{"(*", 
   RowBox[{
    RowBox[{
    "If", " ", "no", " ", "seq", " ", "left", " ", "in", " ", "distance", " ",
      "class"}], ",", " ", 
    RowBox[{
    "We", " ", "randomly", " ", "choose", " ", "one", " ", "to", " ", 
     "exclude", " ", "in", " ", "the", " ", "training", " ", "set"}]}], 
   "*)"}], "\[IndentingNewLine]", 
  RowBox[{
   RowBox[{
    RowBox[{"hd", "=", 
     RowBox[{
      RowBox[{
       RowBox[{"HammingDistance", "[", 
        RowBox[{
         RowBox[{"ConstantArray", "[", 
          RowBox[{"0", ",", "l"}], "]"}], ",", "#"}], "]"}], "&"}], "/@", 
      "sequences"}]}], ";"}], "\[IndentingNewLine]", 
   RowBox[{
    RowBox[{"weights", "=", 
     RowBox[{"hd", "/.", 
      RowBox[{"associate", "[", 
       RowBox[{
        RowBox[{"Range", "[", 
         RowBox[{"0", ",", "l"}], "]"}], ",", 
        RowBox[{"mks", "^", 
         RowBox[{"(", 
          RowBox[{"-", "1"}], ")"}]}]}], "]"}]}]}], ";"}], "\n", 
   RowBox[{
    RowBox[{"tr", "=", 
     RowBox[{"RandomSample", "[", 
      RowBox[{
       RowBox[{"weights", "\[Rule]", 
        RowBox[{"Range", "[", 
         RowBox[{"alpha", "^", "l"}], "]"}]}], ",", "10000"}], "]"}]}], 
    ";"}]}]}]], "Input",
 CellChangeTimes->{{3.780843757554625*^9, 3.780843760258093*^9}, {
   3.780844073425549*^9, 3.7808441131864862`*^9}, 3.780844717772211*^9, {
   3.78084493748734*^9, 3.7808449414672823`*^9}, {3.780845794902852*^9, 
   3.780845828736547*^9}, {3.780845872963282*^9, 3.7808458733050528`*^9}, {
   3.78084591037824*^9, 3.780845910912065*^9}, 3.780852074320318*^9, {
   3.780852131113812*^9, 3.780852132112256*^9}, 3.7808521701664658`*^9, 
   3.785671585384699*^9, {3.785681815486803*^9, 3.785681816143242*^9}, {
   3.785717021702211*^9, 3.7857170330791597`*^9}, 3.785717143621683*^9, {
   3.7857180697230864`*^9, 3.785718141756576*^9}, {3.7857186237605658`*^9, 
   3.785718625742378*^9}, {3.785718680371876*^9, 3.78571868801134*^9}, {
   3.785718846655511*^9, 3.785718850580003*^9}, {3.7857848973009977`*^9, 
   3.785784898168806*^9}, 3.785784940842372*^9, {3.7857850683574047`*^9, 
   3.785785068967884*^9}, {3.7858531750841227`*^9, 3.785853205924026*^9}, {
   3.7864590548788757`*^9, 3.786459079584344*^9}, {3.786459232447134*^9, 
   3.786459253977643*^9}, {3.7867169198371677`*^9, 3.786716920850678*^9}, {
   3.786720869176086*^9, 3.786720890659587*^9}, 3.787678585359853*^9, {
   3.78787234294106*^9, 3.787872343365429*^9}, {3.787872686704999*^9, 
   3.787872686879558*^9}, {3.787873143294326*^9, 
   3.7878731442433577`*^9}},ExpressionUUID->"589f95b4-66d2-46c0-beeb-\
48e9041cb62d"],

Cell[CellGroupData[{

Cell[BoxData[{
 RowBox[{
  RowBox[{"tr", "=", 
   RowBox[{"Complement", "[", 
    RowBox[{"tr", ",", 
     RowBox[{"seq2pos", "/@", 
      RowBox[{"Table", "[", 
       RowBox[{
        RowBox[{"Permute", "[", 
         RowBox[{
          RowBox[{"PadRight", "[", 
           RowBox[{
            RowBox[{"ConstantArray", "[", 
             RowBox[{"1", ",", "d"}], "]"}], ",", "l"}], "]"}], ",", 
          RowBox[{"RandomPermutation", "[", "l", "]"}]}], "]"}], ",", 
        RowBox[{"{", 
         RowBox[{"d", ",", "0", ",", "l"}], "}"}]}], "]"}]}]}], "]"}]}], 
  ";"}], "\[IndentingNewLine]", 
 RowBox[{"lg", "@", "tr"}]}], "Input",
 CellChangeTimes->{{3.785717259093473*^9, 3.785717265959605*^9}, {
  3.7857186279696827`*^9, 3.785718641573806*^9}, {3.78571885629023*^9, 
  3.785718861033292*^9}, {3.785784920062505*^9, 3.7857849274189157`*^9}, {
  3.785853148952746*^9, 3.785853149664589*^9}, {3.78585320814472*^9, 
  3.785853213473754*^9}, {3.786459084281361*^9, 3.786459122341732*^9}},
 CellLabel->
  "In[136]:=",ExpressionUUID->"61fa4aba-0247-434f-a4ad-edf1338c6ca8"],

Cell[BoxData["49"], "Output",
 CellChangeTimes->{
  3.7864591251105824`*^9, {3.786459273916697*^9, 3.786459299772875*^9}, 
   3.786557763560915*^9, 3.786716937057026*^9, 3.787678595993825*^9, 
   3.787872281727859*^9, 3.787872345012391*^9, 3.7878726891074543`*^9},
 CellLabel->
  "Out[137]=",ExpressionUUID->"5a9e0f4b-4b27-4289-a521-1292d85401b8"]
}, Open  ]],

Cell[BoxData[
 RowBox[{
  RowBox[{"seqs", "=", 
   RowBox[{"sequences", "[", 
    RowBox[{"[", "tr", "]"}], "]"}]}], ";"}]], "Input",
 CellChangeTimes->{{3.7856683062529373`*^9, 3.7856683121863422`*^9}},
 CellLabel->
  "In[138]:=",ExpressionUUID->"96ed271a-e9e4-48b6-b71b-f8c480c21ff5"],

Cell[BoxData[
 RowBox[{
  RowBox[{"dvec", "=", 
   RowBox[{
    RowBox[{
     RowBox[{"HammingDistance", "[", 
      RowBox[{"#", ",", 
       RowBox[{"ConstantArray", "[", 
        RowBox[{"0", ",", "l"}], "]"}]}], "]"}], "&"}], "/@", "seqs"}]}], 
  ";"}]], "Input",
 CellChangeTimes->{{3.785605076466435*^9, 3.785605077941412*^9}},
 CellLabel->
  "In[139]:=",ExpressionUUID->"46c55b69-e143-4d76-b489-24bbf802d069"]
}, Open  ]],

Cell[CellGroupData[{

Cell["l=16", "Subsection",
 CellChangeTimes->{{3.78566846959032*^9, 
  3.785668472216415*^9}},ExpressionUUID->"ba564e1a-db52-422f-b9ac-\
b98b764795d2"],

Cell[BoxData[
 RowBox[{
  RowBox[{"seqstr", "=", 
   RowBox[{
    RowBox[{
     RowBox[{"PadRight", "[", 
      RowBox[{"#", ",", "l"}], "]"}], "&"}], "/@", "seqs"}]}], ";"}]], "Input",\

 CellLabel->
  "In[147]:=",ExpressionUUID->"2b3024e9-b7e7-49ee-aa7b-c6c07e90ea2c"],

Cell[BoxData[
 RowBox[{
  RowBox[{"l", "=", "16"}], ";"}]], "Input",
 CellChangeTimes->{{3.7856685806530724`*^9, 3.785668582997045*^9}},
 CellLabel->
  "In[148]:=",ExpressionUUID->"f54b6950-6f04-40f3-b48c-5f5bbaf825c9"],

Cell[BoxData[
 RowBox[{
  RowBox[{"y", "=", 
   RowBox[{
    RowBox[{
     RowBox[{"hc", "[", "#", "]"}], "&"}], "/@", "dvec"}]}], ";"}]], "Input",
 CellChangeTimes->{{3.785672494165802*^9, 3.7856724967635117`*^9}},
 CellLabel->
  "In[149]:=",ExpressionUUID->"da06e6f8-1729-4a91-bbc3-b498fe6b60a2"],

Cell[BoxData[{
 RowBox[{
  RowBox[{"seqstest", "=", 
   RowBox[{"Flatten", "[", 
    RowBox[{
     RowBox[{"Table", "[", 
      RowBox[{
       RowBox[{"Table", "[", 
        RowBox[{
         RowBox[{"Permute", "[", 
          RowBox[{
           RowBox[{"PadRight", "[", 
            RowBox[{
             RowBox[{"ConstantArray", "[", 
              RowBox[{"1", ",", "d"}], "]"}], ",", "l"}], "]"}], ",", 
           RowBox[{"RandomPermutation", "[", "l", "]"}]}], "]"}], ",", "20"}],
         "]"}], ",", 
       RowBox[{"{", 
        RowBox[{"d", ",", "0", ",", "l"}], "}"}]}], "]"}], ",", "1"}], 
    "]"}]}], ";"}], "\[IndentingNewLine]", 
 RowBox[{
  RowBox[{"seqstest", "=", 
   RowBox[{"Complement", "[", 
    RowBox[{"seqstest", ",", "seqstr"}], "]"}]}], ";"}]}], "Input",
 CellChangeTimes->{{3.785605604012392*^9, 3.7856056425220547`*^9}, {
   3.785605695289802*^9, 3.785605761540823*^9}, {3.78560586234403*^9, 
   3.7856058664743643`*^9}, 3.78566847839963*^9, {3.7857100509832773`*^9, 
   3.7857100606947317`*^9}, {3.7857854615812063`*^9, 3.785785462185742*^9}},
 CellLabel->
  "In[150]:=",ExpressionUUID->"ef4d42b4-1949-400a-9f8b-f05500ce0d5e"],

Cell[BoxData[{
 RowBox[{
  RowBox[{"tr", "=", 
   RowBox[{"seq2pos", "/@", "seqstr"}]}], ";"}], "\n", 
 RowBox[{
  RowBox[{"ts", "=", 
   RowBox[{"seq2pos", "/@", "seqstest"}]}], ";"}], "\n", 
 RowBox[{
  RowBox[{
   RowBox[{"sol", "=", 
    RowBox[{
     RowBox[{"Cinterp", "[", 
      RowBox[{"tr", ",", "y"}], "]"}], "[", 
     RowBox[{"[", "ts", "]"}], "]"}]}], ";"}], ";"}]}], "Input",
 CellChangeTimes->{{3.785710467948236*^9, 3.78571047212749*^9}, {
  3.785710510306139*^9, 3.785710510468686*^9}, {3.78584779496312*^9, 
  3.785847805117697*^9}},
 CellLabel->
  "In[152]:=",ExpressionUUID->"35506850-8133-4568-93e4-ab67d7786acf"],

Cell[BoxData[
 RowBox[{
  RowBox[{"Transpose", "[", 
   RowBox[{"{", 
    RowBox[{
     RowBox[{
      RowBox[{
       RowBox[{"Total", "[", "#", "]"}], "&"}], "/@", "seqstest"}], ",", 
     "sol"}], "}"}], "]"}], " ", ">>", " ", "\"\<plotdat16.m\>\""}]], "Input",\

 CellChangeTimes->{{3.785861317861322*^9, 3.785861318773321*^9}, 
   3.787679296251959*^9},
 CellLabel->
  "In[155]:=",ExpressionUUID->"94d0517d-57d1-4010-8c31-88d43c988721"]
}, Open  ]],

Cell[CellGroupData[{

Cell["l>16", "Subsection",
 CellChangeTimes->{{3.787678740771524*^9, 
  3.787678744486655*^9}},ExpressionUUID->"09d94fca-8515-4e2b-aee4-\
42dc42bd95b2"],

Cell[BoxData[
 RowBox[{
  RowBox[{"lengths", "=", 
   RowBox[{"{", 
    RowBox[{
    "16", ",", "17", ",", "18", ",", "19", ",", "20", ",", "22", ",", "25", 
     ",", "30", ",", "50", ",", "100"}], "}"}]}], ";"}]], "Input",
 CellLabel->
  "In[115]:=",ExpressionUUID->"b032bd40-5002-44ae-9818-1794f774c35a"],

Cell[BoxData[
 RowBox[{
  RowBox[{
   RowBox[{"Do", "[", 
    RowBox[{
     RowBox[{"{", "\[IndentingNewLine]", 
      RowBox[{
       RowBox[{"l", "=", 
        RowBox[{"lengths", "[", 
         RowBox[{"[", "i", "]"}], "]"}]}], ";", "\[IndentingNewLine]", 
       RowBox[{"seqstr", "=", 
        RowBox[{"Table", "[", 
         RowBox[{
          RowBox[{"Insert", "[", 
           RowBox[{
            RowBox[{"seqs", "[", 
             RowBox[{"[", "i", "]"}], "]"}], ",", "0", ",", 
            RowBox[{
             RowBox[{
              RowBox[{"{", "#", "}"}], "&"}], "/@", 
             RowBox[{"RandomChoice", "[", 
              RowBox[{
               RowBox[{"Range", "[", "16", "]"}], ",", 
               RowBox[{"l", "-", "16"}]}], "]"}]}]}], "]"}], ",", 
          RowBox[{"{", 
           RowBox[{"i", ",", 
            RowBox[{"Length", "[", "seqs", "]"}]}], "}"}]}], "]"}]}], ";", 
       RowBox[{"wkd", "=", 
        RowBox[{"Table", "[", 
         RowBox[{
          RowBox[{"w", "[", 
           RowBox[{"k", ",", "d"}], "]"}], ",", 
          RowBox[{"{", 
           RowBox[{"d", ",", "0", ",", "l"}], "}"}], ",", 
          RowBox[{"{", 
           RowBox[{"k", ",", "0", ",", "l"}], "}"}]}], "]"}]}], ";", 
       RowBox[{"KIentries", "=", 
        RowBox[{
         RowBox[{"wkd", ".", 
          RowBox[{"Join", "[", 
           RowBox[{
            RowBox[{"{", 
             RowBox[{"0", ",", "0"}], "}"}], ",", 
            RowBox[{"Table", "[", 
             RowBox[{
              FractionBox["1", 
               RowBox[{"(", 
                RowBox[{
                 SuperscriptBox[
                  RowBox[{"(", 
                   RowBox[{"alpha", " ", "k"}], ")"}], "2"], "-", 
                 RowBox[{"alpha", 
                  RowBox[{"(", 
                   RowBox[{"alpha", " ", "k"}], ")"}]}]}], ")"}]], ",", 
              RowBox[{"{", 
               RowBox[{"k", ",", "2", ",", "l"}], "}"}]}], "]"}]}], "]"}]}], "//",
          "N"}]}], ";", 
       RowBox[{"hdm", "=", 
        RowBox[{"ConstantArray", "[", 
         RowBox[{
          RowBox[{"ConstantArray", "[", 
           RowBox[{
            RowBox[{"{", "}"}], ",", 
            RowBox[{"Length", "[", "seqstr", "]"}]}], "]"}], ",", 
          RowBox[{"Length", "[", "seqstr", "]"}]}], "]"}]}], ";", 
       RowBox[{"Do", "[", 
        RowBox[{
         RowBox[{
          RowBox[{"hdm", "[", 
           RowBox[{"[", 
            RowBox[{"i", ",", "j"}], "]"}], "]"}], "=", 
          RowBox[{
           RowBox[{"hdm", "[", 
            RowBox[{"[", 
             RowBox[{"j", ",", "i"}], "]"}], "]"}], "=", 
           RowBox[{"HammingDistance", "[", 
            RowBox[{
             RowBox[{"seqstr", "[", 
              RowBox[{"[", "i", "]"}], "]"}], ",", 
             RowBox[{"seqstr", "[", 
              RowBox[{"[", "j", "]"}], "]"}]}], "]"}]}]}], ",", 
         RowBox[{"{", 
          RowBox[{"i", ",", 
           RowBox[{"lg", "@", "seqstr"}]}], "}"}], ",", 
         RowBox[{"{", 
          RowBox[{"j", ",", "i"}], "}"}]}], "]"}], ";", 
       RowBox[{"Kbb", "=", 
        RowBox[{"hdm", "/.", 
         RowBox[{"associate", "[", 
          RowBox[{
           RowBox[{"Range", "[", 
            RowBox[{"0", ",", "l"}], "]"}], ",", "KIentries"}], "]"}]}]}], 
       ";", 
       RowBox[{"seqstest", "=", 
        RowBox[{"Flatten", "[", 
         RowBox[{
          RowBox[{"Table", "[", 
           RowBox[{
            RowBox[{"Table", "[", 
             RowBox[{
              RowBox[{"Permute", "[", 
               RowBox[{
                RowBox[{"PadRight", "[", 
                 RowBox[{
                  RowBox[{"ConstantArray", "[", 
                   RowBox[{"1", ",", "d"}], "]"}], ",", "l"}], "]"}], ",", 
                RowBox[{"RandomPermutation", "[", "l", "]"}]}], "]"}], ",", 
              "20"}], "]"}], ",", 
            RowBox[{"{", 
             RowBox[{"d", ",", "0", ",", "l"}], "}"}]}], "]"}], ",", "1"}], 
         "]"}]}], ";", "\[IndentingNewLine]", 
       RowBox[{"seqstest", "=", 
        RowBox[{"Complement", "[", 
         RowBox[{"seqstest", ",", "seqstr"}], "]"}]}], ";", 
       RowBox[{"Kib", "=", 
        RowBox[{
         RowBox[{"Table", "[", 
          RowBox[{
           RowBox[{"HammingDistance", "[", 
            RowBox[{"i", ",", "j"}], "]"}], ",", 
           RowBox[{"{", 
            RowBox[{"i", ",", "seqstest"}], "}"}], ",", 
           RowBox[{"{", 
            RowBox[{"j", ",", "seqstr"}], "}"}]}], "]"}], "/.", 
         RowBox[{"associate", "[", 
          RowBox[{
           RowBox[{"Range", "[", 
            RowBox[{"0", ",", "l"}], "]"}], ",", "KIentries"}], "]"}]}]}], 
       ";", 
       RowBox[{"nulltr", "=", 
        RowBox[{"SparseArray", "[", 
         RowBox[{
          RowBox[{"Flatten", "[", 
           RowBox[{
            RowBox[{"Table", "[", 
             RowBox[{
              RowBox[{"Join", "[", 
               RowBox[{"Table", "[", 
                RowBox[{
                 RowBox[{"designrules", "[", 
                  RowBox[{
                   RowBox[{"seqstr", "[", 
                    RowBox[{"[", "j", "]"}], "]"}], ",", "k", ",", 
                   RowBox[{"ConstantArray", "[", 
                    RowBox[{"0", ",", "l"}], "]"}], ",", "j"}], "]"}], ",", 
                 RowBox[{"{", 
                  RowBox[{"k", ",", "0", ",", "1"}], "}"}]}], "]"}], "]"}], 
              ",", 
              RowBox[{"{", 
               RowBox[{"j", ",", 
                RowBox[{"Length", "[", "seqstr", "]"}]}], "}"}]}], "]"}], ",",
             "2"}], "]"}], ",", 
          RowBox[{"{", 
           RowBox[{
            RowBox[{"Length", "[", "seqstr", "]"}], ",", 
            RowBox[{"Total", "@", 
             RowBox[{"Table", "[", 
              RowBox[{
               RowBox[{
                RowBox[{"Binomial", "[", 
                 RowBox[{"l", ",", " ", "k"}], "]"}], "*", 
                RowBox[{
                 RowBox[{"(", 
                  RowBox[{"alpha", " ", "-", " ", "1"}], ")"}], "^", "k"}]}], 
               ",", 
               RowBox[{"{", 
                RowBox[{"k", ",", "0", ",", "1"}], "}"}]}], "]"}]}]}], 
           "}"}]}], "]"}]}], ";", 
       RowBox[{"nulltest", "=", 
        RowBox[{"SparseArray", "[", 
         RowBox[{
          RowBox[{"Flatten", "[", 
           RowBox[{
            RowBox[{"Table", "[", 
             RowBox[{
              RowBox[{"Join", "[", 
               RowBox[{"Table", "[", 
                RowBox[{
                 RowBox[{"designrules", "[", 
                  RowBox[{
                   RowBox[{"seqstest", "[", 
                    RowBox[{"[", "j", "]"}], "]"}], ",", "k", ",", 
                   RowBox[{"ConstantArray", "[", 
                    RowBox[{"0", ",", "l"}], "]"}], ",", "j"}], "]"}], ",", 
                 RowBox[{"{", 
                  RowBox[{"k", ",", "0", ",", "1"}], "}"}]}], "]"}], "]"}], 
              ",", 
              RowBox[{"{", 
               RowBox[{"j", ",", 
                RowBox[{"Length", "[", "seqstest", "]"}]}], "}"}]}], "]"}], 
            ",", "2"}], "]"}], ",", 
          RowBox[{"{", 
           RowBox[{
            RowBox[{"Length", "[", "seqstest", "]"}], ",", 
            RowBox[{"Total", "@", 
             RowBox[{"Table", "[", 
              RowBox[{
               RowBox[{
                RowBox[{"Binomial", "[", 
                 RowBox[{"l", ",", " ", "k"}], "]"}], "*", 
                RowBox[{
                 RowBox[{"(", 
                  RowBox[{"alpha", " ", "-", " ", "1"}], ")"}], "^", "k"}]}], 
               ",", 
               RowBox[{"{", 
                RowBox[{"k", ",", "0", ",", "1"}], "}"}]}], "]"}]}]}], 
           "}"}]}], "]"}]}], ";", 
       RowBox[{"beta", "=", 
        RowBox[{"LinearSolve", "[", 
         RowBox[{
          RowBox[{
           RowBox[{"Transpose", "[", "nulltr", "]"}], ".", "Kbb", ".", 
           "nulltr"}], ",", 
          RowBox[{
           RowBox[{"Transpose", "[", "nulltr", "]"}], ".", "Kbb", ".", 
           "y"}]}], "]"}]}], ";", 
       RowBox[{"epsilon", "=", 
        RowBox[{"10", "^", 
         RowBox[{"-", "4"}]}]}], ";", 
       RowBox[{"alph", "=", 
        RowBox[{"LinearSolve", "[", 
         RowBox[{"Kbb", ",", 
          RowBox[{"y", "-", 
           RowBox[{"nulltr", ".", "beta"}]}]}], "]"}]}], ";", 
       RowBox[{"sol", "=", 
        RowBox[{
         RowBox[{"Kib", ".", "alph"}], "+", 
         RowBox[{"nulltest", ".", "beta"}]}]}], ";", "\[IndentingNewLine]", 
       RowBox[{"Export", "[", 
        RowBox[{
         RowBox[{"StringJoin", "[", 
          RowBox[{"\"\<plotdat\>\"", ",", 
           RowBox[{"ToString", "[", 
            RowBox[{"lengths", "[", 
             RowBox[{"[", "i", "]"}], "]"}], "]"}], ",", "\"\<.m\>\""}], 
          "]"}], ",", 
         RowBox[{"Transpose", "[", 
          RowBox[{"{", 
           RowBox[{
            RowBox[{
             RowBox[{
              RowBox[{"Total", "[", "#", "]"}], "&"}], "/@", "seqstest"}], 
            ",", "sol"}], "}"}], "]"}]}], "]"}], ";"}], "\[IndentingNewLine]",
       "}"}], ",", 
     RowBox[{"{", 
      RowBox[{"i", ",", 
       RowBox[{"Length", "[", "lengths", "]"}]}], "}"}]}], "]"}], ";"}], "//",
   "abt"}]], "Input",
 CellChangeTimes->{{3.7856685806530724`*^9, 3.785668582997045*^9}, {
   3.785715552493441*^9, 3.7857155533440437`*^9}, {3.785716038932283*^9, 
   3.785716039791901*^9}, {3.787678956944414*^9, 3.78767923256417*^9}, 
   3.787872962077094*^9},ExpressionUUID->"c046b558-bd23-44cd-a4a2-\
665770755839"]
}, Open  ]],

Cell[CellGroupData[{

Cell["Plotting", "Subsection",
 CellChangeTimes->{{3.787679470055737*^9, 
  3.78767947326011*^9}},ExpressionUUID->"e7cef36a-11ea-4082-8ba7-\
e62dd5266e02"],

Cell[BoxData[
 RowBox[{
  RowBox[{"plotdats", "=", 
   RowBox[{"Table", "[", 
    RowBox[{
     RowBox[{"Import", "[", 
      RowBox[{"StringJoin", "[", 
       RowBox[{"\"\<plotdat\>\"", ",", 
        RowBox[{"ToString", "[", "n", "]"}], ",", "\"\<.m\>\""}], "]"}], 
      "]"}], ",", 
     RowBox[{"{", 
      RowBox[{"n", ",", "lengths"}], "}"}]}], "]"}]}], ";"}]], "Input",
 CellChangeTimes->{{3.785861184579557*^9, 3.7858612773629913`*^9}, {
   3.785861381740231*^9, 3.7858614194267807`*^9}, 3.785861505580543*^9},
 CellLabel->
  "In[176]:=",ExpressionUUID->"c943eec8-e48d-46e0-92d0-153e27180d53"],

Cell[BoxData[{
 RowBox[{
  RowBox[{"prs", "=", 
   RowBox[{"{", 
    RowBox[{
     RowBox[{"{", 
      RowBox[{
       RowBox[{"{", 
        RowBox[{"0", ",", "17"}], "}"}], ",", 
       RowBox[{"{", 
        RowBox[{
         RowBox[{"-", "1.1`"}], ",", "1.1`"}], "}"}]}], "}"}], ",", 
     RowBox[{"{", 
      RowBox[{
       RowBox[{"{", 
        RowBox[{"0", ",", "18"}], "}"}], ",", 
       RowBox[{"{", 
        RowBox[{
         RowBox[{"-", "1.1`"}], ",", "1.1`"}], "}"}]}], "}"}], ",", 
     RowBox[{"{", 
      RowBox[{
       RowBox[{"{", 
        RowBox[{"0", ",", "19"}], "}"}], ",", 
       RowBox[{"{", 
        RowBox[{
         RowBox[{"-", "1.1`"}], ",", "1.1`"}], "}"}]}], "}"}], ",", 
     RowBox[{"{", 
      RowBox[{
       RowBox[{"{", 
        RowBox[{"0", ",", "20"}], "}"}], ",", 
       RowBox[{"{", 
        RowBox[{
         RowBox[{"-", "1.1`"}], ",", "1.1`"}], "}"}]}], "}"}], ",", 
     RowBox[{"{", 
      RowBox[{
       RowBox[{"{", 
        RowBox[{"0", ",", "21"}], "}"}], ",", 
       RowBox[{"{", 
        RowBox[{
         RowBox[{"-", "1.1`"}], ",", "1.1`"}], "}"}]}], "}"}], ",", 
     RowBox[{"{", 
      RowBox[{
       RowBox[{"{", 
        RowBox[{"0", ",", "23"}], "}"}], ",", 
       RowBox[{"{", 
        RowBox[{
         RowBox[{"-", "2.0028923457188545`"}], ",", "1.0014461728594273`"}], 
        "}"}]}], "}"}], ",", 
     RowBox[{"{", 
      RowBox[{
       RowBox[{"{", 
        RowBox[{"0", ",", "26"}], "}"}], ",", 
       RowBox[{"{", 
        RowBox[{
         RowBox[{"-", "2.264139173421314`"}], ",", "1.132069586710657`"}], 
        "}"}]}], "}"}], ",", 
     RowBox[{"{", 
      RowBox[{
       RowBox[{"{", 
        RowBox[{"0", ",", "31"}], "}"}], ",", 
       RowBox[{"{", 
        RowBox[{
         RowBox[{"-", "2.264139173421314`"}], ",", "1.132069586710657`"}], 
        "}"}]}], "}"}], ",", 
     RowBox[{"{", 
      RowBox[{
       RowBox[{"{", 
        RowBox[{"0", ",", "51"}], "}"}], ",", 
       RowBox[{"{", 
        RowBox[{
         RowBox[{"-", "4.441196070941809`"}], ",", "2.2205980354709043`"}], 
        "}"}]}], "}"}], ",", 
     RowBox[{"{", 
      RowBox[{
       RowBox[{"{", 
        RowBox[{"0", ",", "101"}], "}"}], ",", 
       RowBox[{"{", 
        RowBox[{
         RowBox[{"-", "8.795309865982796`"}], ",", "4.397654932991398`"}], 
        "}"}]}], "}"}]}], "}"}]}], ";"}], "\n", 
 RowBox[{
  RowBox[{"as", "=", 
   RowBox[{"Table", "[", 
    RowBox[{
     RowBox[{"6", 
      RowBox[{
       RowBox[{"(", 
        RowBox[{
         RowBox[{
          RowBox[{"prs", "[", 
           RowBox[{"[", "i", "]"}], "]"}], "[", 
          RowBox[{"[", 
           RowBox[{"2", ",", "2"}], "]"}], "]"}], "-", 
         RowBox[{
          RowBox[{"prs", "[", 
           RowBox[{"[", "i", "]"}], "]"}], "[", 
          RowBox[{"[", 
           RowBox[{"2", ",", "1"}], "]"}], "]"}]}], ")"}], "/", 
       RowBox[{"(", 
        RowBox[{
         RowBox[{"lengths", "[", 
          RowBox[{"[", "i", "]"}], "]"}], "+", "1"}], ")"}]}]}], ",", 
     RowBox[{"{", 
      RowBox[{"i", ",", 
       RowBox[{"lg", "@", "prs"}]}], "}"}]}], "]"}]}], ";"}], "\n", 
 RowBox[{
  RowBox[{"r", "=", ".5"}], ";"}]}], "Input",
 CellChangeTimes->{{3.786644070983218*^9, 3.7866440752800913`*^9}, 
   3.787679620547061*^9},
 CellLabel->
  "In[177]:=",ExpressionUUID->"5262f4cb-b805-4cfd-aca9-667988135d74"],

Cell[BoxData[{
 RowBox[{
  RowBox[{"steps", "=", 
   RowBox[{"{", 
    RowBox[{"1", ",", "2", ",", "5", ",", "10", ",", "20"}], "}"}]}], 
  ";"}], "\n", 
 RowBox[{
  RowBox[{"maketicks", "[", 
   RowBox[{"min_", ",", "max_"}], "]"}], ":=", 
  RowBox[{"Module", "[", 
   RowBox[{
    RowBox[{"{", 
     RowBox[{"s", ",", "ticks"}], "}"}], ",", 
    RowBox[{
     RowBox[{"s", "=", 
      RowBox[{"First", "@", 
       RowBox[{"Select", "[", 
        RowBox[{"steps", ",", 
         RowBox[{
          RowBox[{"IntervalMemberQ", "[", 
           RowBox[{
            RowBox[{"Interval", "[", 
             RowBox[{"{", 
              RowBox[{"3", ",", "8"}], "}"}], "]"}], ",", 
            RowBox[{"Total", "@", 
             RowBox[{"Boole", "[", 
              RowBox[{
               RowBox[{
                RowBox[{"IntervalMemberQ", "[", 
                 RowBox[{
                  RowBox[{"Interval", "[", 
                   RowBox[{"{", 
                    RowBox[{"min", ",", "max"}], "}"}], "]"}], ",", "#"}], 
                 "]"}], "&"}], "/@", 
               RowBox[{"Range", "[", 
                RowBox[{
                 RowBox[{"-", "100"}], ",", "100", ",", "#"}], "]"}]}], 
              "]"}]}]}], "]"}], "&"}]}], "]"}]}]}], ";", 
     "\[IndentingNewLine]", 
     RowBox[{"ticks", "=", 
      RowBox[{"Range", "[", 
       RowBox[{
        RowBox[{"Floor", "[", "min", "]"}], ",", 
        RowBox[{"Ceiling", "[", "max", "]"}], ",", "s"}], "]"}]}]}]}], 
   "\[IndentingNewLine]", "]"}]}]}], "Input",
 CellChangeTimes->{{3.786558021172102*^9, 3.78655802686935*^9}, 
   3.787679590939481*^9},
 CellLabel->
  "In[180]:=",ExpressionUUID->"dfc51318-9f7f-4905-a9f4-844554a9559d"],

Cell[BoxData[{
 RowBox[{
  RowBox[{"tks", "=", 
   RowBox[{"Table", "[", 
    RowBox[{
     RowBox[{"{", 
      RowBox[{
       RowBox[{"maketicks", "[", 
        RowBox[{"0", ",", 
         RowBox[{
          RowBox[{"lengths", "[", 
           RowBox[{"[", "i", "]"}], "]"}], "+", "1"}]}], "]"}], ",", 
       RowBox[{"maketicks", "[", 
        RowBox[{
         RowBox[{
          RowBox[{
           RowBox[{"prs", "[", 
            RowBox[{"[", "i", "]"}], "]"}], "[", 
           RowBox[{"[", "2", "]"}], "]"}], "[", 
          RowBox[{"[", "1", "]"}], "]"}], ",", 
         RowBox[{
          RowBox[{
           RowBox[{"prs", "[", 
            RowBox[{"[", "i", "]"}], "]"}], "[", 
           RowBox[{"[", "2", "]"}], "]"}], "[", 
          RowBox[{"[", "2", "]"}], "]"}]}], "]"}]}], "}"}], ",", 
     RowBox[{"{", 
      RowBox[{"i", ",", 
       RowBox[{"lg", "@", "prs"}]}], "}"}]}], "]"}]}], ";"}], "\n", 
 RowBox[{
  RowBox[{"ticks", "=", 
   RowBox[{"Table", "[", 
    RowBox[{
     RowBox[{"{", 
      RowBox[{
       RowBox[{
        RowBox[{
         RowBox[{"{", 
          RowBox[{"#", ",", 
           RowBox[{"Style", "[", 
            RowBox[{"Text", "[", "#", "]"}], "]"}], ",", 
           RowBox[{"{", 
            RowBox[{".02", ",", "0"}], "}"}]}], "}"}], "&"}], "/@", 
        RowBox[{
         RowBox[{"tks", "[", 
          RowBox[{"[", "i", "]"}], "]"}], "[", 
         RowBox[{"[", "1", "]"}], "]"}]}], ",", 
       RowBox[{
        RowBox[{
         RowBox[{"{", 
          RowBox[{"#", ",", 
           RowBox[{"Style", "[", 
            RowBox[{"Text", "[", "#", "]"}], "]"}], ",", 
           RowBox[{"{", 
            RowBox[{".02", ",", "0"}], "}"}]}], "}"}], "&"}], "/@", 
        RowBox[{
         RowBox[{"tks", "[", 
          RowBox[{"[", "i", "]"}], "]"}], "[", 
         RowBox[{"[", "2", "]"}], "]"}]}]}], "}"}], ",", 
     RowBox[{"{", 
      RowBox[{"i", ",", 
       RowBox[{"lg", "@", "tks"}]}], "}"}]}], "]"}]}], ";"}]}], "Input",
 CellChangeTimes->{3.786375128094352*^9, 3.787679600934821*^9},
 CellLabel->
  "In[182]:=",ExpressionUUID->"5f18b62a-aff0-426d-afdc-a3e3f2ede727"],

Cell[BoxData[{
 RowBox[{
  RowBox[{"labsize", "=", "14"}], ";"}], "\[IndentingNewLine]", 
 RowBox[{
  RowBox[{"ticklabsize", "=", "14"}], ";"}]}], "Input",
 CellChangeTimes->{{3.786558044284239*^9, 3.786558050129374*^9}},
 CellLabel->
  "In[184]:=",ExpressionUUID->"4050a12a-d9d4-4141-a21a-fb99f6f5f823"],

Cell[BoxData[
 RowBox[{
  RowBox[{
   RowBox[{"hc", "[", "d_", "]"}], ":=", 
   RowBox[{
    FractionBox["1", 
     RowBox[{"1", "+", 
      RowBox[{"N", "[", 
       RowBox[{"Exp", "[", 
        RowBox[{"1", 
         RowBox[{"(", 
          RowBox[{"d", "-", "6"}], ")"}]}], "]"}], "]"}]}]], "-", 
    FractionBox["1", 
     RowBox[{"1", "+", 
      RowBox[{"N", "[", 
       RowBox[{"Exp", "[", 
        RowBox[{"1", 
         RowBox[{"(", 
          RowBox[{"d", "-", "1"}], ")"}]}], "]"}], "]"}]}]]}]}], 
  ";"}]], "Input",
 CellLabel->
  "In[186]:=",ExpressionUUID->"4664935b-8a7e-4a00-a781-e07f15e37b51"],

Cell[BoxData[
 RowBox[{
  RowBox[{"FigureS2", "=", 
   RowBox[{"Labeled", "[", 
    RowBox[{
     RowBox[{"Grid", "[", 
      RowBox[{"ArrayReshape", "[", 
       RowBox[{
        RowBox[{"Table", "[", 
         RowBox[{
          RowBox[{"Show", "[", 
           RowBox[{
            RowBox[{"ListPlot", "[", 
             RowBox[{
              RowBox[{"plotdats", "[", 
               RowBox[{"[", "i", "]"}], "]"}], ",", 
              RowBox[{"AspectRatio", "\[Rule]", 
               RowBox[{"as", "[", 
                RowBox[{"[", "i", "]"}], "]"}]}], ",", 
              RowBox[{"PlotRange", "\[Rule]", 
               RowBox[{"prs", "[", 
                RowBox[{"[", "i", "]"}], "]"}]}], ",", 
              RowBox[{"BaseStyle", "\[Rule]", 
               RowBox[{"{", 
                RowBox[{"FontSize", "\[Rule]", "ticklabsize"}], "}"}]}], ",", 
              
              RowBox[{"PlotStyle", "\[Rule]", 
               RowBox[{"{", 
                RowBox[{
                 RowBox[{"PointSize", "[", ".02", "]"}], ",", "Black"}], 
                "}"}]}], ",", 
              RowBox[{"Ticks", "\[Rule]", 
               RowBox[{"ticks", "[", 
                RowBox[{"[", "i", "]"}], "]"}]}], ",", 
              RowBox[{"PlotRangeClipping", "\[Rule]", "False"}], ",", 
              RowBox[{"PlotRangePadding", "\[Rule]", ".05"}], ",", 
              RowBox[{"PlotLabel", "\[Rule]", 
               RowBox[{"Style", "[", 
                RowBox[{
                 RowBox[{"\"\<l=\>\"", "<>", 
                  RowBox[{"ToString", "[", 
                   RowBox[{"lengths", "[", 
                    RowBox[{"[", "i", "]"}], "]"}], "]"}]}], ",", 
                 RowBox[{"FontSize", "\[Rule]", "labsize"}], ",", "Black"}], 
                "]"}]}], ",", 
              RowBox[{"ImageSize", "\[Rule]", 
               RowBox[{"{", 
                RowBox[{"Automatic", ",", "180"}], "}"}]}]}], "]"}], ",", 
            RowBox[{"Plot", "[", 
             RowBox[{
              RowBox[{"hc", "[", "x", "]"}], ",", 
              RowBox[{"{", 
               RowBox[{"x", ",", "0", ",", 
                RowBox[{
                 RowBox[{"lengths", "[", 
                  RowBox[{"[", "i", "]"}], "]"}], "+", "10"}]}], "}"}], ",", 
              RowBox[{"PlotStyle", "\[Rule]", "Gray"}], ",", 
              RowBox[{"PlotRange", "\[Rule]", "All"}]}], "]"}]}], "]"}], ",", 
          
          RowBox[{"{", 
           RowBox[{"i", ",", 
            RowBox[{"{", 
             RowBox[{
             "1", ",", "2", ",", "3", ",", "4", ",", "7", ",", "8", ",", "9", 
              ",", "10"}], "}"}]}], "}"}]}], "]"}], ",", 
        RowBox[{"{", 
         RowBox[{"2", ",", "4"}], "}"}]}], "]"}], "]"}], ",", 
     RowBox[{"{", 
      RowBox[{"\"\<Fitness\>\"", ",", "\"\<Hamming Distance to WT\>\""}], 
      "}"}], ",", 
     RowBox[{"{", 
      RowBox[{"Left", ",", "Bottom"}], "}"}], ",", 
     RowBox[{"LabelStyle", "\[Rule]", 
      RowBox[{"Directive", "[", 
       RowBox[{"FontFamily", "\[Rule]", "\"\<Helvetica\>\""}], "]"}]}], ",", 
     RowBox[{"RotateLabel", "\[Rule]", "True"}]}], "]"}]}], ";"}]], "Input",
 CellChangeTimes->{{3.786710403638685*^9, 3.7867104505854607`*^9}, 
   3.787679652927939*^9, {3.787873164508809*^9, 3.78787316537534*^9}},
 CellLabel->
  "In[188]:=",ExpressionUUID->"14fc518e-cee2-4a43-976e-8edd9784d734"],

Cell[BoxData[
 RowBox[{
  RowBox[{"Export", "[", 
   RowBox[{"\"\<FigureS2.pdf\>\"", ",", 
    RowBox[{"Rasterize", "[", 
     RowBox[{"%", ",", 
      RowBox[{"RasterSize", "\[Rule]", "2000"}]}], "]"}]}], "]"}], 
  ";"}]], "Input",
 CellChangeTimes->{{3.787679666542815*^9, 3.787679667637556*^9}},
 CellLabel->
  "In[190]:=",ExpressionUUID->"cf617529-2ed5-41a0-b60b-942e6cc0c011"]
}, Open  ]]
}, Closed]],

Cell[CellGroupData[{

Cell["\<\
Comparison between ME interpolation and regression models - simulated \
mutagenesis - Figure S3 \
\>", "Section",
 CellChangeTimes->{{3.787574360266654*^9, 3.787574361484476*^9}, {
  3.787679405163518*^9, 3.787679406345693*^9}, {3.7876797847748117`*^9, 
  3.787679786485756*^9}, {3.787870670056967*^9, 
  3.787870693319079*^9}},ExpressionUUID->"bfb27046-4655-4539-adf3-\
39976e866476"],

Cell[CellGroupData[{

Cell["Define the crater landscape", "Subsection",
 CellChangeTimes->{
  3.786456366088717*^9},ExpressionUUID->"bd88beae-6cb4-4525-aedd-\
b04caf6b2792"],

Cell[CellGroupData[{

Cell[BoxData[{
 RowBox[{
  RowBox[{"l", "=", "16"}], ";"}], "\[IndentingNewLine]", 
 RowBox[{
  RowBox[{
   RowBox[{"hc", "[", "d_", "]"}], ":=", 
   RowBox[{
    FractionBox["1", 
     RowBox[{"1", "+", 
      RowBox[{"N", "[", 
       RowBox[{"Exp", "[", 
        RowBox[{"1", 
         RowBox[{"(", 
          RowBox[{"d", "-", "6"}], ")"}]}], "]"}], "]"}]}]], "-", 
    FractionBox["1", 
     RowBox[{"1", "+", 
      RowBox[{"N", "[", 
       RowBox[{"Exp", "[", 
        RowBox[{"1", 
         RowBox[{"(", 
          RowBox[{"d", "-", "1"}], ")"}]}], "]"}], "]"}]}]]}]}], 
  ";"}], "\n", 
 RowBox[{"Show", "[", 
  RowBox[{
   RowBox[{"Plot", "[", 
    RowBox[{
     RowBox[{"hc", "[", "x", "]"}], ",", 
     RowBox[{"{", 
      RowBox[{"x", ",", "0", ",", "l"}], "}"}]}], "]"}], ",", 
   RowBox[{"ListPlot", "[", 
    RowBox[{"Normalize", "@", 
     RowBox[{"Table", "[", 
      RowBox[{
       RowBox[{"Binomial", "[", 
        RowBox[{"l", ",", "k"}], "]"}], ",", 
       RowBox[{"{", 
        RowBox[{"k", ",", "0", ",", "l"}], "}"}]}], "]"}]}], "]"}]}], 
  "]"}], "\n", 
 RowBox[{
  RowBox[{"response", "=", 
   RowBox[{
    RowBox[{
     RowBox[{"hc", "[", 
      RowBox[{"Total", "[", "#", "]"}], "]"}], "&"}], "/@", " ", 
    "sequences"}]}], ";"}], "\[IndentingNewLine]", 
 RowBox[{
  RowBox[{"noise", "=", 
   RowBox[{"RandomVariate", "[", 
    RowBox[{
     RowBox[{"NormalDistribution", "[", 
      RowBox[{"0", ",", ".2"}], "]"}], ",", 
     RowBox[{"alpha", "^", "l"}]}], "]"}]}], ";"}], "\n", 
 RowBox[{
  RowBox[{"response", "=", 
   RowBox[{"response", "+", "noise"}]}], ";"}]}], "Input",
 CellChangeTimes->{
  3.762085297074975*^9, {3.765806780206683*^9, 3.76580678741509*^9}, {
   3.765806878258623*^9, 3.7658068909938593`*^9}, {3.766227739531052*^9, 
   3.766227740836739*^9}, {3.780852446354533*^9, 3.780852464389028*^9}, 
   3.78085251059765*^9, {3.780852795386466*^9, 3.7808527993885603`*^9}, {
   3.7808530048138514`*^9, 3.780853016062006*^9}, {3.780853232846981*^9, 
   3.780853242958671*^9}, {3.784638315190104*^9, 3.7846383154754343`*^9}, {
   3.7849773312362757`*^9, 3.7849773321749907`*^9}, 3.784977363170293*^9, 
   3.785601686406014*^9, {3.786456359943296*^9, 3.786456368417631*^9}, {
   3.787680176315576*^9, 3.787680176948381*^9}},
 CellLabel->
  "In[584]:=",ExpressionUUID->"2d4900ea-65e3-4a01-bca3-686a9ec8de10"],

Cell[BoxData[
 GraphicsBox[{{{{}, {}, 
     TagBox[
      {RGBColor[0.368417, 0.506779, 0.709798], AbsoluteThickness[1.6], 
       Opacity[1.], LineBox[CompressedData["
1:eJwV13k8lF8XAHBrhhm7yG6sY1cJSc6JsmXfI2uWfhVljaKUZA+FEEpJdrKl
CMnSJiSkaCHLzCTtReKd95+Zz/cz9z7n3rnn3Hsfsu9Re38WJiYmEcbH/78t
/BeGu6g5hm9Px/03wj0MbMZix96JhkPoesSzMMlh2Ho1r7BR9BzkejtvklQf
hr0D4w1FotlAqiC7pFgOg4vf7/sXRUtBSi52+nnqMExpJhqnizaBs8XZE3+J
L+DaRpvzKaI9UMap8bxVYATOEBqVkkVfgg7zSaHNeqPguq+k7svXjyD1hW1B
dPtrIK6f2W8qtQSR6VLFYfLvQMHu88LD1B/wrFSo03b5Axx/vh3yfixD8K1g
DkrQR+DRaJ59TFgB8ejHDqMRH6E0XSvtr8QKnLm9M+7UqY8wbKk04blnBe5+
POXTk/ERVJ8KhSnkrkCcWM1VyYaP8K5/qaxB9y88cvdfYfr1EUwf3OQZOLEK
iuMJ5/xOzIJIE/9bZuZ12GAlvCMpfA72p/11/Ci8DvLfpWxKY+bgut/s0z61
deBr5ZG8d24O1DbevZvqug6Rpb9GXmTPgVGkd87G+nXYvnFJvbVpDnQKXcqy
NZmQ6W9fm/X3OfDxLPMof8uE5L4KnozD83DOQjw/n8qELI/e73wdOg9lOpkv
U34wYaETa4XUiXn4xHNibxAXM+Zm+iteSpqHyE6r7Vt0mFGz50Kgys15SJP5
KdSezoxKo87HeafmoWXa+NmgAQvWQU1xiekCjJmd+ZpuyoL7Yo9wfLVagF+1
HcKW9iw4dpBWuN1xAXRPbvd5FMiCB/QETFu8F6BVUPNX10UW5LA8e9AjegHu
7haTaVhgwVfHaad8KhagvexLWHY2KyqXVGXrslFhkqSRb3+VFVdkeh5WcFJh
NfRwB18lK7bMOPwS4qXCTpgjpHey4tmtl33HRKnQMf6mKIHGikz7TI3YNanQ
Sejvj0Q2PCsXnyjgSoXuQ0Xi+z6x4Wzj7evzpVRopB4+7PmLDX+U/m5XqaBC
6UH9tgNM7Pjy6L/mwBoqJASMuwULseP26pfGg81UMPPlL4g3YMeERv1njn1U
GNyXsKk2jR3fbjY8v32OMV6zoI2s6huwRP77zH9kGgz07/An6G5Apo+6owvy
NOgw4Wrm3rUBNyl/LfOh0ODq7luOm5w24IUnFz+hJg188cMl9dgNaDJQv6HF
gAYLuk4CrgMb0KagofqEMw1+Ku7krQniwM+p9LajCTQwnDbqT4niwDNW5GX/
JBqcLzI7fTCeA231eHmcUmkgLOS4JJfPgWvlH7oks2iMOjk8WNDDgf3R6i77
CmkQ9SYvI0mcgEcmq2ujb9OgK7fYNECRgJfrRov/NdKAYF+6bryZgN4bNYNP
tNAg/1Hd0XUTAjaNuld7ttHgXnOfTWQoATco/Gwc7qHBasYPXr/HBNz8w8XN
d4wGu/eu9O96ScDltajI8Fc0SNvAFCf9joCGVMfo069pIBlL/PL6BwG7bfm3
xb1lzOeQ7JCdDCc2lO/KUptjzEeBkqSpyokBP6eX2Bdo8Py9OnLrMLzppd4r
Kg08XbbXP9rLiWZ13qmBizQ4vds2E45z4pt4Amz+QYNH605mkmc5sfOf4Orw
Txrwtbkz/U3jRJWuJ2WHf9Pg2ubAYy3XObFEZKQveYUxf6lTturPOdG3YLtB
CBMdCK/jCcQJTmwezAqZYKaDbU5y18IMo//tssv6rHT4QMzRKl3mxFPfIu7M
s9OBZbmKT1yBC98bB9gsctFBfMDoO2hyIajoSXKS6KBdMjHqt50Ll6zs+6S4
6eBvznGl1ooLX7cdqNLlpcOjfF8Fo0gu5HYd7ZcWZDw/aJkjMI4LX1x5Gskl
RIeVXZm01BQuTMn4xrLEsBrtPmOluPCGc23jTWE6ZOiL6v/Xz4U/uHJiHovS
oZynXuLCMBfy5A6LxYvRoWvaZL3hDRcOwshlHXE6fEsJ71ld4sJ7E6MaqRJ0
IHoRb5FXuJB5s6q5miQd5LdeTzZhI6Lxsc9G/Qw7vxm0ztxERJVCl1GaFB2O
1gVsbpYlIo+nSXCYNB2S4v8JvlYjolKt9vxPhu+qqk7I7SKiz+Gs6AUZOrxY
f9BmtpeIVq8MLrmS6UAbcS0OciJi6qBPejfDEjHnD9z5j4hVL8/InZOlwzZb
SZPJMCI2vKzpfMOwtXwThfkUEROw2UBdjg4BfyyIiklEtH1QXRDF8OlnHxYt
LhKx+fitifsM512LGjpaSMSKlZblVYbrw3kbs8uIGOlMX9kmT4fHZmU5d+uJ
+ILoMHWQ4WmJnVFv7xGRj/fvtRyG/34ZcWPtJaJd/+c97QwL9R7aSRkk4m9u
vWeTDKvnM8tYTRCRRePd1t8MmwTlsYTOELFohhZDVKCD1y7N2dxFIj5w974l
ynDUxr7+tt9EnN1q3EhmOJO6v/I9Mwl7onOuyTFccf97GjuJhHurXI5KM9yd
lXJURZiEaS1J0hsZfu1PtreRIeHTZYXbbAx/396qHa5CwhvGqvKfGfFJPDYi
+doktBm5GDXMsML07PJ9QxJ+dnWqrWXYsCVmctqMhKs//+tNYNglRbCTw4GE
vTv77jszfMyzskTNg4QEHc/LZIaTt+w6ZxdIwhIXefs5xv93fcOrgMgQEtpm
cH4uZfje62DzKydJmG3475AHwyO17GpdCSQsNlh8xMvwp7OFPLMZJHQd7+Vo
Z6wfm8vWr5wFJLzwMkTJl2Gdde8Wh1oSahyZJxQy1t/SquvsnlYS1pnfX9nM
8IEr0ja63SRUSRTi6mbkT6bu23mxMRI27ZuIG2LkV1nCzibSexKG5ZIWrBlu
HymMW6My5pNgeaSfkZ/Uo+6i0/9IyHs/+GkZI3+ZOu7NjnBwY2E3sYybYWGS
WEMvPzd2LqsUBTPy36j8lUWFAjfqtzu/l2LUR+F7p5hjVtw4QqA2622iQ4NG
s5mvCzc6nlQ8dkyEUa8xQhsdfbixozRrz3VG/f3cNFKjG8GNl5I0dv1g1Ke1
ne27tUJubN9Jj7Djp4Pf1bqqL2Xc6POHg82Njw4nF3mipuu5UfxoTdV+Rv2X
Jw/w9fVw41hwhYktY39g7rYwSv/EjVmkvtIvBDps4qvkOf2LG09A1p/HHHTQ
8OR8c4yJBzM6fh4o2kAHt5X+MEchHnzteCpuCxsdmrbsuSluwINjt9cebVyn
wZO40hBuEx78l0l60fmPBu+fsxqu2/DgZukzXw6s0oD7cPfY9AEedB8JPVKw
TIOAG0CoTOXBg8wirl3faRDztfjllRwe7LRdZ93xjQaXYO1a+lUefLjhQ3fd
F8b++aZ9e0gjI95Ni6hExn4sKqR/WO8NDwYTS1uXGPv5s3Paz/tUeFE8uWH3
DcZ5oM/7lCVrGy8Omfol5jDOi/J8H1135MXJtcHHcS9pEF974dqSEy8aZbNb
Gg0x2r9aCN10htF/QXp7SD+jvWqRyKFxXryYddn6VBPjvGvZaqk9zYsmfx44
MTXQ4Bw+iVv7xItjreh0so4G9ZV/w82Z+ZD7m8eO/ZU0SO2kvJ0S5sMX24Uu
P75KAyPq2foNRnxYlBKsYJ9Mg2iN508Om/KhzmLqiQPnGf3DRGeHLPlQ72hD
V1A8DaTW6kSvuPChyT0PqaBYGiwLTJ3VDOLDghZdQZEQRnsDXSfXPD409GFJ
FHGhgXQmfbniMx9eK4hjeyTJuA/4nK5o+M6HO2fe7tMTY5xnWwX3tf3hwwAb
17jrwjQoHNNvfcbCjx9KGLnDS4NNkimRS8L8qBiinVDERAOBSsp3beDHbL4u
0vwHKrD3+H/qzOBH0hn1u6NXGfeZnOUrj7L5Mb9wkjPuChV2B6bvHc7nx2/z
v1XkL1PhLFdz5fQNhjcpv9t3gQprtmz/sbfy40zQjo0nY6jwZ+r6rMV7fpy1
vPst24UK9N/v3o5qCeDmo++llBn3sZbAjG4LHQE0ZmkQu8ZKhbhxw7LOHQKY
LtD5gXdtAYTvFAVVmAgg3w3D0YlvC4z7q/tqzH4B5N9hFSQyuQAFP8ZE5ZME
UJb620m/ZgHMvg44hr4TQHZjCUuKxQKU0tqe8FwQRILm6mPi0XkIvmwjd+iS
IL7ZIrPzY+A86O6eOdmbJ4gLp6P0Wrzn4UkRl3rMDUGcLJF/aWI/D19t92VQ
WwXRZ5vjH7Ft82B455dDz4wgVt+/+TZreQ4m4jdPRW8XQp2ivLsjsXPAI3lr
6eNHIbzBdfNJfvgspP3XHHBNXhjHlo/9VrKZgV9Y9fHgaRH8EO8h0d79HsK3
9DQJP9yEBFPblV1XJuFdbU/qMFkMKf7aCZGHxuHvoZdXlE+I49WbHr9r774A
1V0cawFtErjN8JX8n64BRj5WKb3qkkCP6juD4tcHQFvI1s68TwK73g3mOcUP
gMF8XqnqsAS+Kn2SRzQZAOt0lb1f5iTQ9LfW0zPPnkHohFVetIAkrn0L0S2Y
egp3Q7K3pP0niZ7fzEpS+Z6A6XVy4G0RKRx/oqwQeLcPtPN4FPskpLCc8rnx
UUkfyFz4+/E1WQrzLRuDdqb0wUr0qC+bmhSOJb2z9Xbvgxq7ZE8XlELlyRnn
1LVeEGT+6vTvoBQ++hctFWrWC++8unab35PCddKldXfaQzgu6SX7Yb802leO
fVb1fwC+tlrOkz7SGPiU0yDJ/gFYxzOnjAdI42VRa8ef8AAUqTe+DhyTxgHB
Zz3M4g/gZdNC171z0sj55/y96eEu0LIM9cqulsaoes5T9426YOFEQqHpqjQa
vL+tvdmnA2jOqgdLmGTwzc8/cyvQAd5fBFmkWWVQKoP0e0aqA/bKzW4TI8gg
R9a+WcGp+yCbnFjEJyCDj5eZqQtu92HI8dmRfwoy6GInNOG8vx3UPjkRx61k
MDybWnQv4h60Olp2ptjKoOf67cpnTvfA+L5RmKGDDL5f7HrIpHMP3C5ovrnp
KoMj7R1Nz3/dhWQtzqrwAzJove9v31r0XZgLb7cQiJbBv9RfO/PPt8K1f7Ip
VqUyWFtcsYm1tQXUAkQNmW/JIG9Y3rx8YQvcec77ralCBhO2n03xj2uB51dX
90nUyeDpqqGPRuYt8G/XmDL9LiN+bIjI4clmcDuf/DhpUAZP/G2ZdCM0gyDv
F0LPigw6nlN4zxrZCC/upySa/5PBcpg7dtirES4eUdgwuC6DXDsG+ehmjSDw
xI31NRsZ9357o7pFguGE3n9LPGRMDYjMnHrYAHx/C76Jy5FR1rlX+7JIA5Dm
90yG7SVjlqe0O2GoHp7lvHdbtiJjgndOpEV7PaTtPjlxypaM9x32SFwvrwfi
9fqxZCcyntrz8E7WmXrg8hAfvupFxg8L+sRj2vVAGPnS+zSMEf++424tgzpg
67xSJ1dIRvL0El2auQZeG+w2e1dMxgs7p5+/eVMNdfc+vS8oIaO8ObW2p6Ua
3Fp2CgjcIuO9xkeVEkHVcLvmXThTAxmtyW5R799UgWehnP5UPxl5hfxZMh5U
Qmt0VU/udzKeyMifs6guhwu/HTzsf5FxhVVg1iqtHA5ErP7kXma4jAujjpQD
T4iVUsIaGQ1ku7yM1MvB/+BSchinLK79Nbxyq/4WCLhstbGVlsXIulzhrI4y
OKzdNsG5VxZT8kZTOn+WQtfQaHWrlSxmXhVgn3pdChuDvpwOtJXFvMhLceJd
pdB5U0Gx10kWve/lLqyklIKgSGZonLcs2iwsngbZUmhb9iP+jpDFk1fMLbuc
bwCxk2fnx2uySNGZba8cKwFvd2W+Szdk0VGwL/NGZwk0/zae2VUmi9cLHnDd
LS8BL63o5KtVsihxpSlo+8kSaCyZGXVrkcUvTxc808gl4H6uNXj4qSw6PBcZ
8Ay7BlXmvtc6fsni5+U7X5udikFbjWwIy7JoFPH1y4pWMXTwvH/T+VcW2VR3
kQ6TimFoxEPkAZMcdu+Rfv30YRH88Nh34SGXHIr/sbmdol0EhqG2MY+k5PC7
q+7QS8lCGCowdH1hIocvMqfuePEUwL7Yfz/tzeXQY7/BVN3nfJj2ar80slcO
149kJykM5sMPef3Bl7Zy2OcV/DguMx9E67aZjLvJ4exUUMA3oXzwfaimPRks
h3MqH5WK5fPgJ12Mby5XjrFLH3jG5JkL2UXz/YX5crgy23E1AHNhq03TaYdC
OWRuut35TTYXQhqslrpK5NDqeBkldiEHFqPinl+plsNYXpkzThE5MMs+l2bX
LYfPmps4PuVkw6j0bc77i3IYwKxUHPX1IoQPxz4I+yKHlPWV/bavLoJgvEW0
ync5zCqbmDbrvAh2czMLl//IYWJh39Ur6RdhoFr4USirPLrxcgQ9VL0Ivdtj
zlNE5TF9cKPvclAWNDuYsmbvlkd6T4zfF0ImJO1tTZAwZfipaOo6NQP2GysT
bprLo2zNjKhNdwawbCVyt1jLI19cS8vpsAywFhgUfuUqj7GJq1Uyry7AwpCz
ikSQPG5jNTfVqkwHMesAu9IcedTiPzdJOJYKi3vGR9Ty5PFthen6qFUqdO00
c24ukMextCD1AdVUCFBXce+7Ko/c16Vm9BZSoJH02W+hQh7VxTYZMx1IAcun
EVFqHfJYO/eQVd47GU6bJVxtmpNHDtsC8fDjifDC8+B+Lao8Jvt3fmh1SwT5
iL2i1XR53Dtz5IiMYSI8KeG/dOOLPAq826Pqwp4IQn+Lzl9ckUfw2THpmXMe
ymtago7xKKDz+F6uprYEGBJY2KGmo4Al0ZeuB8icA1nlp39u6Sng1rIdT+5w
nIMIqG2W26GA5sPMNMWleBA7Eq4pjgq4LBwV79kRD369THJcFgp4z+vlLk3P
ePhzXJRrwUMBD1YkpOvdOAvkKYtXNxIUcPiAW8D6rjOQ0r2jzimJ8TzXsEUm
1TPw7ZbaeY5UBazivvNSRugMdIfyaB/OVMCPsE2xbS4O/AgvMrZcUUANLc4s
p/Q4KN+6z/RBvQJat9zgZOo6DRopgS1v3yjg1ZSz7PbasZB71DU9860C1p9x
TXPnjoV1R3M/ow8K+N+Bytq8uRgYklYVKJtTwJuE8tbq/BgIaf4cFPRVAWVP
zuVps8RA0/sIhdUNitg6W+eQMnkC9HXPZYtuUcQGYc+y7KYoGPMV1SnSZvyu
OTn4OCcKwi7UjsvoKuKc6jkpheNRUD37SoxioIhCghPHrPSjQCpbvUTHRBGD
mg5OenUfB5avYzUOborY1fJ7k99EJDytVO5PP6uItA+3Pe6QI+DgWMdB/gRF
ZOquGnHjiAA2FkeunERFDM45xyS9GA6G+05ZFaYp4qq+w1vC3XCo5xgZqcxV
xJ8nDtp52odDtl/M+/5KxnhkmaiLKWGwX2pwmXlEEdfimBcvC4QCj2hoc9uo
IoY4X7ojtxICDwQ3hkS8UkTti+SwoQ8hoMjpvrAwpYgOtHjutNshsPR9bmxw
gdH+qQxPon0InH281li0pojuKiyfAwqOQXm4RvB2FSUUjtNq8zgTDG5Hh5W/
qymhvnFCFq9rMHAfCp+t1lRCv8Q/0ssawRDqdW+/zDYlVGfS3xE6FQQ7LEz2
cqASytukuf0wCILn0p6UUSclDOJP+v6H/Qj8fJI+feyMEg6faA6S6PgPJomj
B1fjlXB/sWVfctF/0G0psZR4XgnXSKXaMrH/Qebzyr/FqUpIOfzmXL/Bf6Dy
ol9oIIcRzwh9Vu4fBM8JZlPlSiWsHgzb09sfCH3zEVUfXihhU8kvQvFvf6im
3N8cNKqEToU31p6/8YdL/7G1/hlXws/bpPjkuvzBm36xh3dKCWm4f2xrsj+s
fK6b2jmvhJNcHKrfJfxB8xeVt+AvI157WuxDCz/IY/MMt5enYIasaltyhy+s
HRDZNqxIwWnd1cvGt3zB7+HQTxtlCtZHtZmLZfqC1lnj41YaFHzfvVIk6esL
j9YpJ8z0KPhNskYrisMXfq98P21oScEeZnKPp4sPOH9NTlUJp+AGM2lzAtEb
2m2NLSsiKYgP5aR1PnuBbP0qiRJNwSWWnYLpfV7wOfjoBYVTFFRtcN75/LgX
JHxyzJJJoiDH/aj13ElPaJqXvixcSMHnUQGePHUeIPi2+TpLDwVlbL9vY4t0
hwuk2Ng7fRTcXXJRjM3OHbh27HY98piC/gEGPdvU3IEl7wX32HMKnm9S3K8+
4wbf7JaiKiYoGHJ9KTDAwQ2Geik2tksUPB7iv6/fYB+k1Vz5WySmjAd+Repn
bXYBwqTvmL2kMtpfpPyyFnCBc1wqtzlklNGxPeyhzndnOBnYGhCioIycu2xu
xzc7wyHy6PBuLWWkpzztJBk4g1kOTzl9jzI+2oD9VbZOwB57xnF7iDImsSrK
1OQ6QNPXT8udYco4sH9kbsMpB/ALcL1qEqmMB0ePlZ/2d4AeG02aw0llfN9l
eWZA2wHOyU6dDk5QRm/qY6exl/bA9kiv6ka+Mj6YbU88KWYPLIJfmHm6lTHU
Yih0Y5stNCS638ruUcapE7LvN5TZgu9qn6V4vzL6JH/qE8iyhe7ZosuUZ8ro
u7glJjrQFs627lU3HlNGoYbCxVMbbYHZ85ZrFE0Z6y99PnDlkzUwVXjWTQuo
YNCim6BRtiX0fRoPvrpRBcdllDabBVlCmpadxv5NKviaMHYo3sQSRFqNa0Yl
VbDFy4w/b3kvaPRTqh5RVFC4vMd9i+9e2D/7razWUAWtdl6oWjSwgLvkxOIT
h1RQLqrYo1zYDE75M3nqBqmgU/E9uYGfprC7Ilryx1EV5A6mNEiNmsKQ1pHC
oAgVXPQ5o22abQoLYFfgHaeC+VzTereETEHYUzzXJFcFg8l5l49KmkBoQV26
QLcKss4cj8i22g13VgsSu3tUkF2hU/TAlt2w6nn+TGi/CppKzco5i+yGRDmP
iBfPVPDV7cO3yj8YQ2E1l8fFcRVMLR+nrBw3ht4OfzWBRRWc30keVqgygk0z
4k/5N6liuIH7Vl+VXeCxh6P3gZgq431bhOAnuAuu3/rWESKpim/SeW+eW0VQ
O/K4YVhWFVPj4RJ5EGHXz8iCLHVV3OEVMNAbgXCI48V//Maq6DU8W6ycBXBf
NYnAH6yKQ2vOE3EbdoLOS5GBi8dUsVQ3e2X7tAHUx9zKEgpTxcncqiCZDgO4
PtAntilKFdkVDweGRxpA0lF2demzDD/PSdlC3QH2jWft1HNVsc07PHZ8TB/m
9WMLzDtUkfl7jZHdsB54z5C8nnapYt27FTXLBj14nVooZ/VQFa0/USaCLunB
s8m2attHqjjvPN4s76wHDadWOlxeqOKFwsDd7lO6ENN9fMZ/ThXX+3Mud3/T
AX6LULWzPGqYu8l1xkBvG1x7wEvU51dDS49zT06KbwOt7TXUr4JqKOxuefPD
mjZYUxbKfETVUESf6wC5TxtSNniSd8mr4e5fOywPO2sD20NzYSZ9NTx/RV92
NXYr/NpBZjrlr4Z1o7Fi9+Y3Q0Jjx9ttB9XQRCwvJnJwMwip7r+/eEgNI5sI
HQ53NsNWscsnPI6pYUuylPqxxM1w7A/pp8FJNdx6J+uTqvJmoDb9of7NVMMj
EhHbkkO1YFJ9aCS6XQ0PfyClh+hqwFU6fyxrpxr+ub3xlTa/BvhWOCimP1DD
wdM74il0daDKj0dd61PDgaJo9mtX1eGX+FvJ/iE15Dw6Iv6YSx34uT4FCs2q
oY0oc/4gVRVM5jhWa7nVkedLjZrkY2XgLDW/qcenjplmVwtOlivDM59U624B
dWSp7rBjTVIGhymeklERdaylfnqSbqoM3i83mqyS1VGiVtk4+REFTnbLZZrr
qGOwqNWXxWElqC8G+Y+e6njyF9FoE7MifD/xncPHRx3tq15ZPJ1VAB2XW/Sp
A+roLee9+doTBWjj5W0cP6iO9cLjS7XZCtAX93bX01DGeE7BLXcVBXjjG+vV
cF4dhfnlrZ+7y8MGpbaCuFp1LLKTEmIfkwVz1qOn/tWrY2DlX+OyDllIeyfr
e6JRHcv8hkP8bskCf16KcnirOtLmOnV1o2VBgtOtNbBbHZ9qvUjaIiULW+h/
Rq3H1HEgyqveJ4gMHnU6/JJr6qhlS7dokZaBFrc/PENMGtgSEUhl4ZIBng33
SPGsGnioufj4xII0dO3fSaASNJB9/W2HxiVpkOXavd4kqIH2unm9STQpmPOz
W7RU1kDD6IdCrTckIVjsyOMYRw30vylgwmooDn296v2aLhqoOCfy3VVUHKRD
lnqm92ng2szE73c/xGCoP7TLzEsDZ3w91+OqxWBLRPQdoUMaePmU1wSHlBj8
Hjx/s/q0BnaZpBz9wikKcQklZyYrNbA9nK4ewyoC3Mc5LHxqNLDPvqri0pww
FBwMEpir08DyucrwwcfC0Lh3+42lJg00tzY0aswUhjn+4R6WTg28NrT+TFFG
GPYWMxGURzQwX2HHTO6ejSB8x+tCxF8N9B3QsDpWIQg3ynudV/5p4CZTycT7
mYKgVaAqfZpJE0s0RvqUowTBPPZ3XRK7JlYPfG7zNBWEGOOM4Su8mmj35N8e
nXkBmB7sEOqW00SF6ejOE2oCULMgeYXHUhMj3VKY3J7xQVJRgvdba00MuxgQ
P9DEB372iwq1dpqovDZI8C3iA4n29norF03EkBO+i8F8kJLh3pfmq4nMEXl2
SYJ8cFAn/ytXtCb+Gvb/aNPLA7LnhMw4yjTxlcXCs24NEqzpxXCPl2tiZ4N0
EXKQYGJx5kVZlSa+TfAb/PmOCJkujR4mtxnzqWCSZ79IhHUV+7CEdk3kpOSo
1P3hgsnhjGLWEU2cc7787fMgJ7Se/31gZFQTL+2RPdRZxQnZO7yUb7zSxDu0
gCvdiZyw96ZGk9FbRnxmMV5v5IR7UQOPz1A18cLh+2lLjQTIVd+WYfdJE/V4
6DLWWQQImS50JC9p4nfiM5wKJgDF8si7rh+aGJ7xSjBNhQBszC9LM39rouQW
LqwiEOB9845D3iuaKOG1Ql2e44D2Qzc0tf5p4r86kcHjvRxwWZr4c31dEx8Q
NGrkSzngfyip+pg=
        "]]},
      Annotation[#, "Charting`Private`Tag$12876725#1"]& ]}, {}}, {{}, {
     {RGBColor[0.368417, 0.506779, 0.709798], PointSize[
      0.012833333333333334`], AbsoluteThickness[1.6], 
      PointBox[{{1., 0.00004078812299580594}, {2., 0.000652609967932895}, {3.,
        0.004894574759496713}, {4., 0.022841348877651328`}, {5., 
       0.07423438385236682}, {6., 0.17816252124568036`}, {7., 
       0.326631288950414}, {8., 0.46661612707202}, {9., 0.5249431429560225}, {
       10., 0.46661612707202}, {11., 0.326631288950414}, {12., 
       0.17816252124568036`}, {13., 0.07423438385236682}, {14., 
       0.022841348877651328`}, {15., 0.004894574759496713}, {16., 
       0.000652609967932895}, {17., 0.00004078812299580594}}]}, {
      {RGBColor[0.368417, 0.506779, 0.709798], PointSize[
       0.012833333333333334`], AbsoluteThickness[1.6]}, {}}, {
      {RGBColor[0.368417, 0.506779, 0.709798], PointSize[
       0.012833333333333334`], AbsoluteThickness[1.6]}, {}}}, {{}, {}}}},
  AspectRatio->NCache[GoldenRatio^(-1), 0.6180339887498948],
  Axes->{True, True},
  AxesLabel->{None, None},
  AxesOrigin->{0, 0},
  DisplayFunction->Identity,
  Frame->{{False, False}, {False, False}},
  FrameLabel->{{None, None}, {None, None}},
  FrameTicks->{{Automatic, 
     Charting`ScaledFrameTicks[{Identity, Identity}]}, {Automatic, 
     Charting`ScaledFrameTicks[{Identity, Identity}]}},
  GridLines->{None, None},
  GridLinesStyle->Directive[
    GrayLevel[0.5, 0.4]],
  ImagePadding->All,
  Method->{
   "DefaultBoundaryStyle" -> Automatic, 
    "DefaultGraphicsInteraction" -> {
     "Version" -> 1.2, "TrackMousePosition" -> {True, False}, 
      "Effects" -> {
       "Highlight" -> {"ratio" -> 2}, "HighlightPoint" -> {"ratio" -> 2}, 
        "Droplines" -> {
         "freeformCursorMode" -> True, 
          "placement" -> {"x" -> "All", "y" -> "None"}}}}, "DefaultMeshStyle" -> 
    AbsolutePointSize[6], "ScalingFunctions" -> None, 
    "CoordinatesToolOptions" -> {"DisplayFunction" -> ({
        (Identity[#]& )[
         Part[#, 1]], 
        (Identity[#]& )[
         Part[#, 2]]}& ), "CopiedValueFunction" -> ({
        (Identity[#]& )[
         Part[#, 1]], 
        (Identity[#]& )[
         Part[#, 2]]}& )}},
  PlotRange->{{0, 16}, {0., 0.8482835899738395}},
  PlotRangeClipping->True,
  PlotRangePadding->{{
     Scaled[0.02], 
     Scaled[0.02]}, {
     Scaled[0.05], 
     Scaled[0.05]}},
  Ticks->{Automatic, Automatic}]], "Output",
 CellChangeTimes->{
  3.7849773331487293`*^9, 3.7849773642894917`*^9, 3.786107994143139*^9, 
   3.786127562062796*^9, 3.7862781652074966`*^9, 3.786365203789019*^9, 
   3.7863711388899107`*^9, 3.786371237552496*^9, 3.78637184959834*^9, 
   3.786455514368009*^9, 3.786703353209526*^9, 3.786713665857904*^9, 
   3.7870603744261637`*^9, 3.787397827203923*^9, 3.787680179371213*^9, 
   3.787873187584468*^9, 3.7878736889256563`*^9, {3.788103736825801*^9, 
   3.788103741116428*^9}},
 CellLabel->
  "Out[586]=",ExpressionUUID->"762e3488-a924-4035-8a02-58a2b59c755e"]
}, Open  ]],

Cell[BoxData[
 RowBox[{
  RowBox[{"proportions", "=", 
   RowBox[{"{", 
    RowBox[{".01", ",", ".1", ",", ".5", ",", ".9"}], "}"}]}], ";"}]], "Input",\

 CellChangeTimes->{{3.780852322382408*^9, 3.780852366873899*^9}, {
   3.780852641127762*^9, 3.780852641606079*^9}, {3.784638425039392*^9, 
   3.784638434186371*^9}, 3.784641714865391*^9, {3.786365237067191*^9, 
   3.786365237921384*^9}, {3.7864556059104652`*^9, 3.786455608404574*^9}, {
   3.786455960350676*^9, 3.786455972994458*^9}},
 CellLabel->
  "In[590]:=",ExpressionUUID->"768a1603-5951-43e1-b34b-de8f387b9c33"]
}, Open  ]],

Cell[CellGroupData[{

Cell["Sampling", "Subsection",
 CellChangeTimes->{{3.7849833494032087`*^9, 3.784983353217999*^9}, {
  3.786455990677746*^9, 3.786455992635785*^9}, {3.787679842264349*^9, 
  3.78767984256704*^9}},ExpressionUUID->"54245039-0b6f-4e24-bbb4-\
4e9f911a6e62"],

Cell[BoxData[{
 RowBox[{
  RowBox[{"hd", "=", 
   RowBox[{
    RowBox[{
     RowBox[{"HammingDistance", "[", 
      RowBox[{
       RowBox[{"ConstantArray", "[", 
        RowBox[{"0", ",", "l"}], "]"}], ",", "#"}], "]"}], "&"}], "/@", 
    "sequences"}]}], ";"}], "\n", 
 RowBox[{
  RowBox[{"seqbyhd", "=", 
   RowBox[{"Table", "[", 
    RowBox[{
     RowBox[{"Flatten", "[", 
      RowBox[{"Position", "[", 
       RowBox[{"hd", ",", "d"}], "]"}], "]"}], ",", 
     RowBox[{"{", 
      RowBox[{"d", ",", "0", ",", "l"}], "}"}]}], "]"}]}], ";"}], "\n", 
 RowBox[{
  RowBox[{"seqsbyD", "=", 
   RowBox[{
    RowBox[{"GatherBy", "[", 
     RowBox[{
      RowBox[{"Transpose", "@", 
       RowBox[{"{", 
        RowBox[{
         RowBox[{
          RowBox[{
           RowBox[{"HammingDistance", "[", 
            RowBox[{"#", ",", 
             RowBox[{"ConstantArray", "[", 
              RowBox[{"0", ",", "l"}], "]"}]}], "]"}], "&"}], "/@", 
          "sequences"}], ",", "sequences"}], "}"}]}], ",", "First"}], "]"}], 
    "[", 
    RowBox[{"[", 
     RowBox[{"All", ",", "All", ",", "2"}], "]"}], "]"}]}], ";"}], "\n", 
 RowBox[{
  RowBox[{"hdsub", "=", 
   RowBox[{"Flatten", "@", 
    RowBox[{"Table", "[", 
     RowBox[{
      RowBox[{"RandomSample", "[", 
       RowBox[{
        RowBox[{"seq2pos", "/@", 
         RowBox[{"seqsbyD", "[", 
          RowBox[{"[", "i", "]"}], "]"}]}], ",", "1"}], "]"}], ",", 
      RowBox[{"{", 
       RowBox[{"i", ",", 
        RowBox[{"lg", "@", "seqsbyD"}]}], "}"}]}], "]"}]}]}], ";"}]}], "Input",\

 CellChangeTimes->{{3.7808437630307817`*^9, 3.780843794011559*^9}, 
   3.7864529625379143`*^9},
 CellLabel->
  "In[689]:=",ExpressionUUID->"1e06d5c1-b6a1-4085-832a-52a0ecba6b83"],

Cell[BoxData[{
 RowBox[{
  RowBox[{"p", "=", ".2"}], ";"}], "\n", 
 RowBox[{
  RowBox[{"weights", "=", 
   RowBox[{
    RowBox[{
     RowBox[{
      SuperscriptBox[
       RowBox[{"(", 
        RowBox[{"1", "-", "p"}], ")"}], 
       RowBox[{
        RowBox[{"-", "#"}], "+", "l"}]], " ", 
      SuperscriptBox["p", "#"]}], " ", "&"}], "/@", "hd"}]}], ";"}]}], "Input",\

 CellChangeTimes->{{3.780843757554625*^9, 3.780843760258093*^9}, {
   3.780844073425549*^9, 3.7808441131864862`*^9}, 3.780844717772211*^9, {
   3.78084493748734*^9, 3.7808449414672823`*^9}, {3.780845794902852*^9, 
   3.780845828736547*^9}, {3.780845872963282*^9, 3.7808458733050528`*^9}, {
   3.78084591037824*^9, 3.780845910912065*^9}, 3.780852074320318*^9, {
   3.780852131113812*^9, 3.780852132112256*^9}, 3.7808521701664658`*^9},
 CellLabel->
  "In[693]:=",ExpressionUUID->"e0876f18-6071-460a-befd-f9161d141380"],

Cell[BoxData[
 RowBox[{
  RowBox[{"(*", 
   RowBox[{
    RowBox[{
    "We", " ", "give", " ", "minimum", " ", "epistasis", " ", "interpolation",
      " ", "1", "%"}], ",", " ", 
    RowBox[{"10", "%"}], ",", " ", 
    RowBox[{
    "50", "%", " ", "and", " ", "90", "%", " ", "of", " ", "all", " ", "data",
      " ", "as", " ", "training", " ", "and", " ", "use", " ", "the", " ", 
     "rest", " ", "of", " ", "the", " ", "data", " ", "as", " ", "test"}]}], 
   "*)"}], "\[IndentingNewLine]", 
  RowBox[{
   RowBox[{
    RowBox[{"training", "=", 
     RowBox[{"Table", "[", 
      RowBox[{
       RowBox[{"RandomSample", "[", 
        RowBox[{
         RowBox[{"weights", "\[Rule]", 
          RowBox[{"Range", "[", 
           RowBox[{"alpha", "^", "l"}], "]"}]}], ",", 
         RowBox[{"Ceiling", "[", 
          RowBox[{"i", " ", 
           RowBox[{"alpha", "^", "l"}]}], "]"}]}], "]"}], ",", 
       RowBox[{"{", 
        RowBox[{"i", ",", "proportions"}], "}"}]}], "]"}]}], ";"}], 
   "\[IndentingNewLine]", 
   RowBox[{
    RowBox[{"test", "=", 
     RowBox[{"Table", "[", 
      RowBox[{
       RowBox[{
        RowBox[{"Complement", "[", 
         RowBox[{
          RowBox[{"Range", "[", 
           RowBox[{"alpha", "^", "l"}], "]"}], ",", 
          RowBox[{"training", "[", 
           RowBox[{"[", "i", "]"}], "]"}]}], "]"}], "//", "Flatten"}], ",", 
       RowBox[{"{", 
        RowBox[{"i", ",", 
         RowBox[{"Length", "[", "proportions", "]"}]}], "}"}]}], "]"}]}], 
    ";"}]}]}]], "Input",
 CellChangeTimes->{{3.762085512756638*^9, 3.7620855807492867`*^9}, {
   3.762094727170327*^9, 3.762094741497457*^9}, 3.765806908555455*^9, {
   3.766228416379088*^9, 3.766228479898402*^9}, 3.780844793196917*^9, {
   3.780852316904729*^9, 3.780852321121105*^9}, {3.7808526959889383`*^9, 
   3.780852705451377*^9}, {3.780853156192951*^9, 3.780853160610716*^9}, {
   3.780854667019451*^9, 3.7808546698144608`*^9}, {3.784978967643351*^9, 
   3.784978969711825*^9}, {3.784979302892748*^9, 3.7849793032094307`*^9}, 
   3.786110783203618*^9, {3.7861112660029383`*^9, 3.7861112672788553`*^9}, 
   3.786365218447443*^9},
 CellLabel->
  "In[695]:=",ExpressionUUID->"6f18afa2-6c97-4193-8234-14f9f1bc79ee"],

Cell[BoxData[
 RowBox[{
  RowBox[{"(*", 
   RowBox[{"(*", 
    RowBox[{
     RowBox[{
     "If", " ", "there", " ", "is", " ", "zero", " ", "seq", " ", "in", " ", 
      "the", " ", "held", " ", "out", " ", "data", " ", "in", " ", "a", " ", 
      "distance", " ", "class"}], ",", 
     RowBox[{
     "we", " ", "choose", " ", "one", " ", "random", " ", "sequence", " ", 
      "to", " ", "be", " ", "held", " ", "out"}]}], "*)"}], "*)"}], 
  "\[IndentingNewLine]", 
  RowBox[{
   RowBox[{"Do", "[", 
    RowBox[{
     RowBox[{"If", "[", 
      RowBox[{
       RowBox[{
        RowBox[{"Intersection", "[", 
         RowBox[{
          RowBox[{"test", "[", 
           RowBox[{"[", "i", "]"}], "]"}], ",", 
          RowBox[{"seqbyhd", "[", 
           RowBox[{"[", "j", "]"}], "]"}]}], "]"}], "==", 
        RowBox[{"{", "}"}]}], ",", 
       RowBox[{
        RowBox[{"test", "[", 
         RowBox[{"[", "i", "]"}], "]"}], " ", "=", " ", 
        RowBox[{"Union", "[", 
         RowBox[{
          RowBox[{"test", "[", 
           RowBox[{"[", "i", "]"}], "]"}], ",", 
          RowBox[{"{", 
           RowBox[{"hdsub", "[", 
            RowBox[{"[", "j", "]"}], "]"}], "}"}]}], "]"}]}]}], "]"}], ",", 
     RowBox[{"{", 
      RowBox[{"j", ",", 
       RowBox[{"lg", "@", "hdsub"}]}], "}"}], ",", 
     RowBox[{"{", 
      RowBox[{"i", ",", 
       RowBox[{"lg", "@", "test"}]}], "}"}]}], "]"}], "\n", 
   RowBox[{"(*", 
    RowBox[{"Do", "[", 
     RowBox[{
      RowBox[{"Do", "[", 
       RowBox[{
        RowBox[{
         RowBox[{"test", "[", 
          RowBox[{"[", "i", "]"}], "]"}], "=", 
         RowBox[{"Union", "[", 
          RowBox[{
           RowBox[{"test", "[", 
            RowBox[{"[", "i", "]"}], "]"}], ",", "hdsub"}], "]"}]}], ",", 
        RowBox[{"{", 
         RowBox[{"k", ",", "1", ",", 
          RowBox[{"l", "+", "1"}]}], "}"}]}], "]"}], ",", 
      RowBox[{"{", 
       RowBox[{"i", ",", 
        RowBox[{"Length", "[", "test", "]"}]}], "}"}]}], "]"}], 
    "*)"}]}]}]], "Input",
 CellChangeTimes->{{3.784979257841935*^9, 3.784979311858176*^9}, {
  3.7861110896398087`*^9, 3.786111095116246*^9}, {3.786111408108942*^9, 
  3.786111421887671*^9}, {3.786111688455844*^9, 3.786111695211438*^9}},
 CellLabel->
  "In[697]:=",ExpressionUUID->"c9a808e1-2a14-4747-b218-2170c50ccbe8"],

Cell[CellGroupData[{

Cell[BoxData[
 RowBox[{"Table", "[", 
  RowBox[{
   RowBox[{
    RowBox[{"Tally", "[", 
     RowBox[{
      RowBox[{
       RowBox[{"HammingDistance", "[", 
        RowBox[{"#", ",", 
         RowBox[{"sequences", "[", 
          RowBox[{"[", "1", "]"}], "]"}]}], "]"}], "&"}], "/@", 
      RowBox[{"sequences", "[", 
       RowBox[{"[", 
        RowBox[{"test", "[", 
         RowBox[{"[", "i", "]"}], "]"}], "]"}], "]"}]}], "]"}], "//", 
    "Length"}], ",", 
   RowBox[{"{", 
    RowBox[{"i", ",", 
     RowBox[{"Length", "[", "proportions", "]"}]}], "}"}]}], "]"}]], "Input",
 CellChangeTimes->{{3.7849789207318068`*^9, 3.784978922694579*^9}, 
   3.784978988182393*^9, {3.784979035300151*^9, 3.7849790402922373`*^9}, {
   3.784979145805146*^9, 3.784979155073846*^9}},
 CellLabel->
  "In[698]:=",ExpressionUUID->"159a1a2b-e14f-413b-adbb-910755a8717d"],

Cell[BoxData[
 RowBox[{"{", 
  RowBox[{"17", ",", "17", ",", "17", ",", "17"}], "}"}]], "Output",
 CellChangeTimes->{
  3.7849789190216627`*^9, 3.784978988470655*^9, {3.784979037848645*^9, 
   3.7849790408298473`*^9}, {3.784979144480536*^9, 3.784979157068482*^9}, {
   3.784979317195868*^9, 3.784979332226945*^9}, 3.7861084130433273`*^9, 
   3.786110918486574*^9, 3.786111108047683*^9, 3.786111338582179*^9, 
   3.786111425581237*^9, 3.786111662729374*^9, 3.7861275675658617`*^9, 
   3.786278171568606*^9, 3.78636525211395*^9, 3.786366092270175*^9, 
   3.786370976620873*^9, 3.7863710142356863`*^9, 3.786371248337317*^9, 
   3.786371853194216*^9, 3.786455620252336*^9, 3.786455979421648*^9, 
   3.787060754643992*^9, 3.787060785372505*^9, 3.787873196343646*^9, 
   3.7878736974926643`*^9, 3.788103748918086*^9, 3.788104682427124*^9},
 CellLabel->
  "Out[698]=",ExpressionUUID->"cc938cd4-757b-4cc8-9c29-756b09371e5e"]
}, Open  ]],

Cell[BoxData[
 RowBox[{
  RowBox[{"training", "=", 
   RowBox[{"Table", "[", 
    RowBox[{
     RowBox[{
      RowBox[{"Complement", "[", 
       RowBox[{
        RowBox[{"Range", "[", 
         RowBox[{"alpha", "^", "l"}], "]"}], ",", 
        RowBox[{"test", "[", 
         RowBox[{"[", "i", "]"}], "]"}]}], "]"}], "//", "Flatten"}], ",", 
     RowBox[{"{", 
      RowBox[{"i", ",", 
       RowBox[{"Length", "[", "proportions", "]"}]}], "}"}]}], "]"}]}], 
  ";"}]], "Input",
 CellChangeTimes->{{3.784979172058062*^9, 3.784979184877059*^9}, {
  3.7876799357830048`*^9, 3.7876799467073*^9}},
 CellLabel->
  "In[699]:=",ExpressionUUID->"73d28200-1aa9-4ebe-b62b-609813b7c672"]
}, Open  ]],

Cell[CellGroupData[{

Cell["Pairwise (This take ~2h to evaluate)", "Subsection",
 CellChangeTimes->{{3.784641776176703*^9, 3.7846417775878897`*^9}, {
  3.787679868568205*^9, 3.787679869708352*^9}, {3.787871858053361*^9, 
  3.787871876225078*^9}},ExpressionUUID->"67b434f1-e02c-4fc4-af02-\
f30d28c558a2"],

Cell[CellGroupData[{

Cell[BoxData[
 RowBox[{
  RowBox[{
   RowBox[{"design2way", " ", "=", " ", 
    RowBox[{"Table", "[", "\n", "   ", 
     RowBox[{
      RowBox[{"Join", "[", 
       RowBox[{
        RowBox[{"s2dTaylor", "[", 
         RowBox[{
          RowBox[{"sequences", "[", 
           RowBox[{"[", "i", "]"}], "]"}], ",", " ", "0", ",", " ", 
          RowBox[{"ConstantArray", "[", 
           RowBox[{"0", ",", "l"}], "]"}]}], "]"}], ",", " ", "\n", "    ", 
        RowBox[{"s2dTaylor", "[", 
         RowBox[{
          RowBox[{"sequences", "[", 
           RowBox[{"[", "i", "]"}], "]"}], ",", " ", "1", ",", " ", 
          RowBox[{"ConstantArray", "[", 
           RowBox[{"0", ",", "l"}], "]"}]}], "]"}], ",", 
        RowBox[{"s2dTaylor", "[", 
         RowBox[{
          RowBox[{"sequences", "[", 
           RowBox[{"[", "i", "]"}], "]"}], ",", " ", "2", ",", " ", 
          RowBox[{"ConstantArray", "[", 
           RowBox[{"0", ",", "l"}], "]"}]}], "]"}]}], "]"}], ",", " ", 
      RowBox[{"{", 
       RowBox[{"i", ",", " ", 
        RowBox[{"Length", "[", "sequences", "]"}]}], "}"}]}], "]"}]}], ";"}], 
  "//", "AbsoluteTiming"}]], "Input",
 CellChangeTimes->{{3.780847376077072*^9, 3.780847382653027*^9}, {
   3.780847488066617*^9, 3.780847490217873*^9}, {3.780847652220488*^9, 
   3.780847657736158*^9}, {3.780849103402898*^9, 3.780849103661834*^9}, {
   3.7808513391668863`*^9, 3.780851343327421*^9}, 3.786702181810843*^9, 
   3.787873733393857*^9},
 CellLabel->
  "In[608]:=",ExpressionUUID->"66e74435-e1db-4daf-812a-a2e9a45528b8"],

Cell[BoxData[
 RowBox[{"{", 
  RowBox[{"38.274917`", ",", "Null"}], "}"}]], "Output",
 CellChangeTimes->{3.7878734933372383`*^9, 3.787873756478291*^9, 
  3.7881041792571373`*^9},
 CellLabel->
  "Out[608]=",ExpressionUUID->"ec0f3208-316c-4993-81a1-33a210db2217"]
}, Open  ]],

Cell[BoxData[
 RowBox[{
  RowBox[{"lambdas", "=", 
   RowBox[{"Table", "[", 
    RowBox[{
     RowBox[{"10", "^", "k"}], ",", 
     RowBox[{"{", 
      RowBox[{"k", ",", 
       RowBox[{"Range", "[", 
        RowBox[{
         RowBox[{"-", "5"}], ",", "2", ",", ".5"}], "]"}]}], "}"}]}], "]"}]}],
   ";"}]], "Input",
 CellChangeTimes->{{3.780850235403571*^9, 3.780850259739663*^9}, {
   3.7808504042782297`*^9, 3.780850422449623*^9}, 3.780851375648426*^9, {
   3.7861084275053873`*^9, 3.786108427661427*^9}, {3.7862782409637403`*^9, 
   3.7862782410736647`*^9}},
 CellLabel->
  "In[602]:=",ExpressionUUID->"072e17d2-251c-4f94-a797-145895467aa6"],

Cell[BoxData[{
 RowBox[{
  RowBox[{
   RowBox[{"crossval2way", "=", 
    RowBox[{"Table", "[", 
     RowBox[{
      RowBox[{"Crossvalidation", "[", 
       RowBox[{
        RowBox[{"design2way", "[", 
         RowBox[{"[", 
          RowBox[{"training", "[", 
           RowBox[{"[", "i", "]"}], "]"}], "]"}], "]"}], ",", 
        RowBox[{"response", "[", 
         RowBox[{"[", 
          RowBox[{"training", "[", 
           RowBox[{"[", "i", "]"}], "]"}], "]"}], "]"}], ",", "lambdas", ",", 
        "10"}], "]"}], ",", 
      RowBox[{"{", 
       RowBox[{"i", ",", 
        RowBox[{"Length", "[", "training", "]"}]}], "}"}]}], "]"}]}], ";"}], "//",
   "AbsoluteTiming"}], "\n", 
 RowBox[{
  RowBox[{"bestlambdas", "=", 
   RowBox[{"Table", "[", 
    RowBox[{
     RowBox[{
      RowBox[{"CV", "[", 
       RowBox[{
        RowBox[{"crossval2way", "[", 
         RowBox[{"[", "i", "]"}], "]"}], ",", "lambdas"}], "]"}], "[", 
      RowBox[{"[", "1", "]"}], "]"}], ",", 
     RowBox[{"{", 
      RowBox[{"i", ",", 
       RowBox[{"Length", "[", "crossval2way", "]"}]}], "}"}]}], "]"}]}], 
  ";"}]}], "Input",
 CellChangeTimes->{{3.7808514395667753`*^9, 3.7808514784129133`*^9}, {
   3.780851588104204*^9, 3.780851590793147*^9}, {3.7808548699044743`*^9, 
   3.780854872183407*^9}, 3.7846387725903597`*^9, {3.7861084256887083`*^9, 
   3.78610842584826*^9}, {3.786278245083232*^9, 3.786278245173216*^9}, {
   3.786456010200148*^9, 3.786456010318757*^9}, 3.78767985444628*^9, 
   3.787873204729611*^9, 3.787873958128491*^9, {3.787874008588449*^9, 
   3.787874008866693*^9}},ExpressionUUID->"4c29da06-df41-4234-87f3-\
7245ecf44f56"],

Cell[CellGroupData[{

Cell[BoxData[
 RowBox[{
  RowBox[{
   RowBox[{"pd2way", "=", 
    RowBox[{"Table", "[", 
     RowBox[{
      RowBox[{"design2way", ".", 
       RowBox[{"RidgeRegression", "[", 
        RowBox[{
         RowBox[{"design2way", "[", 
          RowBox[{"[", 
           RowBox[{"training", "[", 
            RowBox[{"[", "i", "]"}], "]"}], "]"}], "]"}], ",", 
         RowBox[{"response", "[", 
          RowBox[{"[", 
           RowBox[{"training", "[", 
            RowBox[{"[", "i", "]"}], "]"}], "]"}], "]"}], ",", 
         RowBox[{"bestlambdas", "[", 
          RowBox[{"[", "i", "]"}], "]"}]}], "]"}]}], ",", 
      RowBox[{"{", 
       RowBox[{"i", ",", 
        RowBox[{"Length", "[", "proportions", "]"}]}], "}"}]}], "]"}]}], 
   ";"}], "//", "AbsoluteTiming"}]], "Input",
 CellLabel->"In[94]:=",ExpressionUUID->"2edb15fc-9fe6-4b6a-a00f-2b6781a1e9fa"],

Cell[BoxData[
 RowBox[{"{", 
  RowBox[{"5.126263`", ",", "Null"}], "}"}]], "Output",
 CellChangeTimes->{3.787873973445199*^9},
 CellLabel->"Out[94]=",ExpressionUUID->"8eba074e-2931-4bc8-b55e-9f0e4d5a53b8"]
}, Open  ]]
}, Open  ]],

Cell[CellGroupData[{

Cell["Three-way (This take ~2h to evaluate)", "Subsection",
 CellChangeTimes->{{3.78085484024667*^9, 3.78085484129125*^9}, {
  3.787679874523246*^9, 3.787679876463462*^9}, {3.7878718785551662`*^9, 
  3.787871878912813*^9}},ExpressionUUID->"677b8cc3-f8b5-4f2f-9f4b-\
6e6efb61ce1a"],

Cell[CellGroupData[{

Cell[BoxData[
 RowBox[{
  RowBox[{
   RowBox[{"design3way", " ", "=", " ", 
    RowBox[{"Table", "[", "\n", "   ", 
     RowBox[{
      RowBox[{"Join", "[", 
       RowBox[{
        RowBox[{"s2dTaylor", "[", 
         RowBox[{
          RowBox[{"sequences", "[", 
           RowBox[{"[", "i", "]"}], "]"}], ",", " ", "0", ",", " ", 
          RowBox[{"ConstantArray", "[", 
           RowBox[{"0", ",", "l"}], "]"}]}], "]"}], ",", " ", "\n", "    ", 
        RowBox[{"s2dTaylor", "[", 
         RowBox[{
          RowBox[{"sequences", "[", 
           RowBox[{"[", "i", "]"}], "]"}], ",", " ", "1", ",", " ", 
          RowBox[{"ConstantArray", "[", 
           RowBox[{"0", ",", "l"}], "]"}]}], "]"}], ",", 
        RowBox[{"s2dTaylor", "[", 
         RowBox[{
          RowBox[{"sequences", "[", 
           RowBox[{"[", "i", "]"}], "]"}], ",", " ", "2", ",", " ", 
          RowBox[{"ConstantArray", "[", 
           RowBox[{"0", ",", "l"}], "]"}]}], "]"}], ",", 
        RowBox[{"s2dTaylor", "[", 
         RowBox[{
          RowBox[{"sequences", "[", 
           RowBox[{"[", "i", "]"}], "]"}], ",", " ", "3", ",", " ", 
          RowBox[{"ConstantArray", "[", 
           RowBox[{"0", ",", "l"}], "]"}]}], "]"}]}], "]"}], ",", " ", 
      RowBox[{"{", 
       RowBox[{"i", ",", " ", 
        RowBox[{"Length", "[", "sequences", "]"}]}], "}"}]}], "]"}]}], ";"}], 
  "//", "AbsoluteTiming"}]], "Input",
 CellChangeTimes->{{3.780851348372135*^9, 3.7808513588137293`*^9}, {
  3.786452431054847*^9, 3.786452432931121*^9}},
 CellLabel->"In[95]:=",ExpressionUUID->"69d42b3c-8569-4d5a-a17a-a1c41abfda89"],

Cell[BoxData[
 RowBox[{"{", 
  RowBox[{"231.337383`", ",", "Null"}], "}"}]], "Output",
 CellChangeTimes->{3.787874206712422*^9},
 CellLabel->"Out[95]=",ExpressionUUID->"52c5e692-ef8a-4f4f-8ff2-c5789ab70839"]
}, Open  ]],

Cell[BoxData[{
 RowBox[{
  RowBox[{
   RowBox[{"crossval3way", "=", 
    RowBox[{"Table", "[", 
     RowBox[{
      RowBox[{"Crossvalidation", "[", 
       RowBox[{
        RowBox[{"design3way", "[", 
         RowBox[{"[", 
          RowBox[{"training", "[", 
           RowBox[{"[", "i", "]"}], "]"}], "]"}], "]"}], ",", 
        RowBox[{"response", "[", 
         RowBox[{"[", 
          RowBox[{"training", "[", 
           RowBox[{"[", "i", "]"}], "]"}], "]"}], "]"}], ",", "lambdas", ",", 
        "10"}], "]"}], ",", 
      RowBox[{"{", 
       RowBox[{"i", ",", 
        RowBox[{"Length", "[", "training", "]"}]}], "}"}]}], "]"}]}], ";"}], "//",
   "AbsoluteTiming"}], "\n", 
 RowBox[{
  RowBox[{"bestlambdas", "=", 
   RowBox[{"Table", "[", 
    RowBox[{
     RowBox[{
      RowBox[{"CV", "[", 
       RowBox[{
        RowBox[{"crossval3way", "[", 
         RowBox[{"[", "i", "]"}], "]"}], ",", "lambdas"}], "]"}], "[", 
      RowBox[{"[", "1", "]"}], "]"}], ",", 
     RowBox[{"{", 
      RowBox[{"i", ",", 
       RowBox[{"Length", "[", "crossval3way", "]"}]}], "}"}]}], "]"}]}], 
  ";"}]}], "Input",
 CellChangeTimes->{{3.7808514395667753`*^9, 3.7808514784129133`*^9}, {
   3.780851588104204*^9, 3.780851590793147*^9}, {3.780854854905299*^9, 
   3.780854859826664*^9}, 3.784641885037807*^9, {3.786108488002481*^9, 
   3.786108488154353*^9}, {3.786278257385536*^9, 3.78627825748809*^9}, {
   3.787679886634707*^9, 3.787679905748168*^9}, 3.787873981101932*^9, {
   3.787918017880777*^9, 3.78791802415926*^9}, {3.787918059149469*^9, 
   3.787918075388445*^9}},ExpressionUUID->"86467eb7-5d32-4220-8357-\
339d9993ae58"],

Cell[BoxData[
 RowBox[{
  RowBox[{
   RowBox[{"pd3way", "=", 
    RowBox[{"Table", "[", 
     RowBox[{
      RowBox[{"design3way", ".", 
       RowBox[{"RidgeRegression", "[", 
        RowBox[{
         RowBox[{"design3way", "[", 
          RowBox[{"[", 
           RowBox[{"training", "[", 
            RowBox[{"[", "i", "]"}], "]"}], "]"}], "]"}], ",", 
         RowBox[{"response", "[", 
          RowBox[{"[", 
           RowBox[{"training", "[", 
            RowBox[{"[", "i", "]"}], "]"}], "]"}], "]"}], ",", 
         RowBox[{"bestlambdas", "[", 
          RowBox[{"[", "i", "]"}], "]"}]}], "]"}]}], ",", 
      RowBox[{"{", 
       RowBox[{"i", ",", 
        RowBox[{"Length", "[", "proportions", "]"}]}], "}"}]}], "]"}]}], 
   ";"}], "//", "AbsoluteTiming"}]], "Input",
 CellChangeTimes->{{3.787918090666171*^9, 3.7879180908182917`*^9}},
 CellLabel->"In[98]:=",ExpressionUUID->"52d5aae3-026f-44f7-8839-ee3f9489ad55"]
}, Open  ]],

Cell[CellGroupData[{

Cell["Interpolation", "Subsection",
 CellChangeTimes->{{3.7849829541713467`*^9, 3.784982957127975*^9}, {
  3.787871884785631*^9, 
  3.7878718893235893`*^9}},ExpressionUUID->"1820746e-5e8d-467c-ae98-\
1355ca5c837d"],

Cell[BoxData[
 RowBox[{
  RowBox[{"pdMEI", "=", 
   RowBox[{"Table", "[", 
    RowBox[{
     RowBox[{"Cinterp", "[", 
      RowBox[{
       RowBox[{"training", "[", 
        RowBox[{"[", "i", "]"}], "]"}], ",", 
       RowBox[{"response", "[", 
        RowBox[{"[", 
         RowBox[{"training", "[", 
          RowBox[{"[", "i", "]"}], "]"}], "]"}], "]"}]}], "]"}], ",", 
     RowBox[{"{", 
      RowBox[{"i", ",", 
       RowBox[{"Length", "[", "proportions", "]"}]}], "}"}]}], "]"}]}], 
  ";"}]], "Input",
 CellLabel->"In[99]:=",ExpressionUUID->"8b4d3aa9-fa7e-43fb-aac9-4c9352823ad2"]
}, Open  ]],

Cell[CellGroupData[{

Cell["Plotting", "Subsection",
 CellChangeTimes->{{3.784643772898196*^9, 
  3.784643773993369*^9}},ExpressionUUID->"ab091dc2-8937-4c8b-b8ed-\
8d5fbefde192"],

Cell[BoxData[{
 RowBox[{
  RowBox[{"labsize", "=", "14"}], ";"}], "\n", 
 RowBox[{
  RowBox[{"ticklabsize", "=", "14"}], ";"}]}], "Input",
 CellChangeTimes->{{3.78637159618468*^9, 3.786371601467079*^9}, {
  3.786371750674171*^9, 3.786371755642322*^9}},
 CellLabel->
  "In[130]:=",ExpressionUUID->"55fde8e0-fe4a-438b-a194-ee50b5b0ef98"],

Cell[BoxData[{
 RowBox[{
  RowBox[{
   RowBox[{"hc", "[", "d_", "]"}], ":=", 
   RowBox[{
    FractionBox["1", 
     RowBox[{"1", "+", 
      RowBox[{"N", "[", 
       RowBox[{"Exp", "[", 
        RowBox[{"1", 
         RowBox[{"(", 
          RowBox[{"d", "-", "6"}], ")"}]}], "]"}], "]"}]}]], "-", 
    FractionBox["1", 
     RowBox[{"1", "+", 
      RowBox[{"N", "[", 
       RowBox[{"Exp", "[", 
        RowBox[{"1", 
         RowBox[{"(", 
          RowBox[{"d", "-", "1"}], ")"}]}], "]"}], "]"}]}]]}]}], 
  ";"}], "\n", 
 RowBox[{
  RowBox[{"plotdat", "=", 
   RowBox[{"{", 
    RowBox[{"pdMEI", ",", "pd2way", ",", "pd3way"}], "}"}]}], ";"}]}], "Input",\

 CellChangeTimes->{3.7876801968346033`*^9},
 CellLabel->
  "In[113]:=",ExpressionUUID->"1f2821ee-f6e1-4df4-a90b-b6c0a7cb5150"],

Cell[BoxData[{
 RowBox[{
  RowBox[{"pr", "=", 
   RowBox[{"Table", "[", 
    RowBox[{
     RowBox[{"{", 
      RowBox[{
       RowBox[{"{", 
        RowBox[{"0", ",", 
         RowBox[{"l", "+", "1"}]}], "}"}], ",", 
       RowBox[{
        RowBox[{"{", 
         RowBox[{
          RowBox[{
           RowBox[{"Flatten", "@", 
            RowBox[{"plotdat", "[", 
             RowBox[{"[", "k", "]"}], "]"}]}], "//", "Min"}], ",", 
          RowBox[{
           RowBox[{"Flatten", "@", 
            RowBox[{"plotdat", "[", 
             RowBox[{"[", "k", "]"}], "]"}]}], "//", "Max"}]}], "}"}], "+", 
        RowBox[{"{", 
         RowBox[{
          RowBox[{"-", ".1"}], ",", ".1"}], "}"}]}]}], "}"}], ",", 
     RowBox[{"{", 
      RowBox[{"k", ",", "3"}], "}"}]}], "]"}]}], ";"}], "\n", 
 RowBox[{
  RowBox[{
   RowBox[{
    RowBox[{"pr", "[", 
     RowBox[{"[", "1", "]"}], "]"}], "[", 
    RowBox[{"[", "2", "]"}], "]"}], "=", 
   RowBox[{"{", 
    RowBox[{
     RowBox[{"-", "1.4"}], ",", "1.3"}], "}"}]}], ";"}], "\n", 
 RowBox[{
  RowBox[{
   RowBox[{
    RowBox[{"pr", "[", 
     RowBox[{"[", "3", "]"}], "]"}], "[", 
    RowBox[{"[", "2", "]"}], "]"}], "=", 
   RowBox[{"{", 
    RowBox[{
     RowBox[{"-", "7.5"}], ",", "6"}], "}"}]}], ";"}], "\n", 
 RowBox[{
  RowBox[{"as", "=", 
   RowBox[{"Table", "[", 
    RowBox[{
     RowBox[{"6", 
      RowBox[{
       RowBox[{"(", 
        RowBox[{
         RowBox[{"pr", "[", 
          RowBox[{"[", 
           RowBox[{"k", ",", "2", ",", "2"}], "]"}], "]"}], "-", 
         RowBox[{"pr", "[", 
          RowBox[{"[", 
           RowBox[{"k", ",", "2", ",", "1"}], "]"}], "]"}]}], ")"}], "/", 
       "17"}]}], ",", 
     RowBox[{"{", 
      RowBox[{"k", ",", "3"}], "}"}]}], "]"}]}], ";"}]}], "Input",
 CellChangeTimes->{{3.784644417048332*^9, 3.784644427360791*^9}, {
  3.784644478499786*^9, 3.784644479341214*^9}, {3.786371367393291*^9, 
  3.7863713797452993`*^9}, {3.7863714559462557`*^9, 3.78637145733138*^9}, {
  3.787680199996024*^9, 3.787680216010097*^9}},
 CellLabel->
  "In[115]:=",ExpressionUUID->"aaad8a7c-f7ca-41a6-b037-c3e4598e8d2b"],

Cell[BoxData[
 RowBox[{
  RowBox[{"names", "=", 
   RowBox[{"{", 
    RowBox[{
    "\"\<Interpolation \>\"", ",", "\"\<Pairwise \>\"", ",", 
     "\"\<Three-way \>\""}], "}"}]}], ";"}]], "Input",
 CellChangeTimes->{{3.784643657108522*^9, 3.7846436767024927`*^9}, {
  3.7861121468905783`*^9, 3.786112147375893*^9}},
 CellLabel->
  "In[119]:=",ExpressionUUID->"23e22ab8-a4cd-4ae5-bfab-308d725e1e99"],

Cell[BoxData[
 RowBox[{
  RowBox[{"labs", "=", 
   RowBox[{"Table", "[", 
    RowBox[{
     RowBox[{"Style", "[", 
      RowBox[{
       RowBox[{
        RowBox[{"names", "[", 
         RowBox[{"[", "k", "]"}], "]"}], "<>", 
        RowBox[{"ToString", "[", 
         RowBox[{"IntegerPart", "[", 
          RowBox[{"100", " ", 
           RowBox[{"proportions", "[", 
            RowBox[{"[", "i", "]"}], "]"}]}], "]"}], "]"}], "<>", " ", 
        "\"\<%\>\""}], ",", 
       RowBox[{"FontSize", "\[Rule]", "labsize"}]}], "]"}], ",", 
     RowBox[{"{", 
      RowBox[{"k", ",", "3"}], "}"}], ",", 
     RowBox[{"{", 
      RowBox[{"i", ",", 
       RowBox[{"lg", "@", "proportions"}]}], "}"}]}], "]"}]}], ";"}]], "Input",\

 CellChangeTimes->{{3.786112126047233*^9, 3.786112187979789*^9}, {
   3.7861128804569902`*^9, 3.7861128807338533`*^9}, 3.7863658735245237`*^9, {
   3.786371574754622*^9, 3.786371575629781*^9}},
 CellLabel->
  "In[120]:=",ExpressionUUID->"37c526de-cc29-4a70-b237-e594eef337dd"],

Cell[BoxData[
 RowBox[{
  RowBox[{"labpos", "=", 
   RowBox[{"{", 
    RowBox[{
     RowBox[{"{", 
      RowBox[{"8", ",", "1.2"}], "}"}], ",", 
     RowBox[{"{", 
      RowBox[{"8", ",", "1.2"}], "}"}], ",", 
     RowBox[{"{", 
      RowBox[{"8", ",", "5.5"}], "}"}]}], "}"}]}], ";"}]], "Input",
 CellChangeTimes->{{3.786112225918727*^9, 3.786112257502787*^9}, {
  3.786112345445643*^9, 3.786112345630443*^9}},
 CellLabel->
  "In[121]:=",ExpressionUUID->"db3f80d4-203e-4106-a34a-55783cf32f3d"],

Cell[BoxData[{
 RowBox[{
  RowBox[{"xticks", "=", 
   RowBox[{"Range", "[", 
    RowBox[{"0", ",", 
     RowBox[{"l", "+", "1"}], ",", "4"}], "]"}]}], 
  ";"}], "\[IndentingNewLine]", 
 RowBox[{
  RowBox[{"yticks", "=", 
   RowBox[{"Range", "[", 
    RowBox[{
     RowBox[{"-", "10"}], ",", "6", ",", "1"}], "]"}]}], ";"}], "\n", 
 RowBox[{
  RowBox[{"tk", "=", 
   RowBox[{"{", 
    RowBox[{
     RowBox[{
      RowBox[{
       RowBox[{"{", 
        RowBox[{"#", ",", 
         RowBox[{"Style", "[", 
          RowBox[{"Text", "[", "#", "]"}], "]"}], ",", 
         RowBox[{"{", 
          RowBox[{".02", ",", "0"}], "}"}]}], "}"}], "&"}], "/@", "xticks"}], 
     ",", 
     RowBox[{
      RowBox[{
       RowBox[{"{", 
        RowBox[{"#", ",", 
         RowBox[{"Style", "[", 
          RowBox[{"Text", "[", "#", "]"}], "]"}], ",", 
         RowBox[{"{", 
          RowBox[{".02", ",", "0"}], "}"}]}], "}"}], "&"}], "/@", 
      "yticks"}]}], "}"}]}], ";"}], "\n", 
 RowBox[{
  RowBox[{"ticks", "=", 
   RowBox[{"ConstantArray", "[", 
    RowBox[{"tk", ",", "4"}], "]"}]}], ";"}]}], "Input",
 CellChangeTimes->{{3.786278602189167*^9, 3.786278621449205*^9}, {
   3.786279038397882*^9, 3.786279039128044*^9}, {3.786641418985174*^9, 
   3.786641426383843*^9}, 3.7873987119023657`*^9, {3.78740166824247*^9, 
   3.787401668487213*^9}},
 CellLabel->
  "In[122]:=",ExpressionUUID->"18e6d249-d87a-48f3-8317-97f22f1041ae"],

Cell[BoxData[{
 RowBox[{
  RowBox[{"axstyle", "=", 
   RowBox[{"Join", "[", 
    RowBox[{
     RowBox[{"{", 
      RowBox[{"{", 
       RowBox[{"Transparent", ",", "Automatic"}], "}"}], "}"}], ",", 
     RowBox[{"ConstantArray", "[", 
      RowBox[{
       RowBox[{"{", 
        RowBox[{"Transparent", ",", "Transparent"}], "}"}], ",", "3"}], 
      "]"}]}], "]"}]}], ";"}], "\[IndentingNewLine]", 
 RowBox[{
  RowBox[{"tkstyle", "=", 
   RowBox[{"Join", "[", 
    RowBox[{
     RowBox[{"{", 
      RowBox[{"{", 
       RowBox[{"Transparent", ",", "Automatic"}], "}"}], "}"}], ",", 
     RowBox[{"ConstantArray", "[", 
      RowBox[{
       RowBox[{"{", 
        RowBox[{"Transparent", ",", "Transparent"}], "}"}], ",", "3"}], 
      "]"}]}], "]"}]}], ";"}]}], "Input",
 CellChangeTimes->{{3.786641195512438*^9, 3.7866412218920803`*^9}, {
  3.786641297533071*^9, 3.786641303920306*^9}, {3.786641409347529*^9, 
  3.786641411735862*^9}},
 CellLabel->
  "In[126]:=",ExpressionUUID->"e249e547-f971-46e1-8490-0403d6bbfe29"],

Cell[BoxData[
 RowBox[{
  RowBox[{"axstyle", "=", 
   RowBox[{"Join", "[", 
    RowBox[{
     RowBox[{"ConstantArray", "[", 
      RowBox[{
       RowBox[{"Join", "[", 
        RowBox[{
         RowBox[{"{", 
          RowBox[{"{", 
           RowBox[{"Transparent", ",", "Automatic"}], "}"}], "}"}], ",", 
         RowBox[{"ConstantArray", "[", 
          RowBox[{
           RowBox[{"{", 
            RowBox[{"Transparent", ",", "Transparent"}], "}"}], ",", "3"}], 
          "]"}]}], "]"}], ",", "2"}], "]"}], ",", 
     RowBox[{"{", 
      RowBox[{"Join", "[", 
       RowBox[{
        RowBox[{"{", 
         RowBox[{"{", 
          RowBox[{"Automatic", ",", "Automatic"}], "}"}], "}"}], ",", 
        RowBox[{"ConstantArray", "[", 
         RowBox[{
          RowBox[{"{", 
           RowBox[{"Automatic", ",", "Transparent"}], "}"}], ",", "3"}], 
         "]"}]}], "]"}], "}"}]}], "]"}]}], ";"}]], "Input",
 CellChangeTimes->{{3.786703106072482*^9, 3.786703150101513*^9}, {
   3.7867031823361*^9, 3.786703189702317*^9}, 3.786703235825037*^9},
 CellLabel->
  "In[128]:=",ExpressionUUID->"9ab45afb-637c-4baa-b352-db355de72403"],

Cell[BoxData[
 RowBox[{
  RowBox[{"plotdat1", "=", 
   RowBox[{"Table", "[", 
    RowBox[{
     RowBox[{"Table", "[", 
      RowBox[{
       RowBox[{"Rasterize", "[", 
        RowBox[{
         RowBox[{"Show", "[", 
          RowBox[{
           RowBox[{"ListPlot", "[", 
            RowBox[{
             RowBox[{"Transpose", "[", 
              RowBox[{"{", 
               RowBox[{
                RowBox[{
                 RowBox[{
                  RowBox[{"Total", "[", "#", "]"}], "&"}], "/@", 
                 RowBox[{"sequences", "[", 
                  RowBox[{"[", 
                   RowBox[{"test", "[", 
                    RowBox[{"[", "i", "]"}], "]"}], "]"}], "]"}]}], ",", 
                RowBox[{
                 RowBox[{
                  RowBox[{"plotdat", "[", 
                   RowBox[{"[", "k", "]"}], "]"}], "[", 
                  RowBox[{"[", "i", "]"}], "]"}], "[", 
                 RowBox[{"[", 
                  RowBox[{"test", "[", 
                   RowBox[{"[", "i", "]"}], "]"}], "]"}], "]"}]}], "}"}], 
              "]"}], ",", 
             RowBox[{"BaseStyle", "\[Rule]", 
              RowBox[{"{", 
               RowBox[{"FontSize", "\[Rule]", "ticklabsize"}], "}"}]}], ",", 
             RowBox[{"PlotRange", "\[Rule]", 
              RowBox[{"pr", "[", 
               RowBox[{"[", "k", "]"}], "]"}]}], ",", 
             RowBox[{"PlotStyle", "\[Rule]", 
              RowBox[{"{", 
               RowBox[{
                RowBox[{"PointSize", "[", ".02", "]"}], ",", "Black"}], 
               "}"}]}], ",", 
             RowBox[{"AspectRatio", "\[Rule]", 
              RowBox[{"as", "[", 
               RowBox[{"[", "k", "]"}], "]"}]}], ",", 
             RowBox[{"PlotRangeClipping", "\[Rule]", "False"}], ",", 
             RowBox[{"Axes", "\[Rule]", "True"}], ",", 
             RowBox[{"Ticks", "\[Rule]", 
              RowBox[{"ticks", "[", 
               RowBox[{"[", "i", "]"}], "]"}]}], ",", 
             RowBox[{"Epilog", "\[Rule]", 
              RowBox[{"Inset", "[", 
               RowBox[{
                RowBox[{"labs", "[", 
                 RowBox[{"[", 
                  RowBox[{"k", ",", "i"}], "]"}], "]"}], ",", 
                RowBox[{"labpos", "[", 
                 RowBox[{"[", "k", "]"}], "]"}]}], "]"}]}], ",", 
             RowBox[{"ImageSize", "\[Rule]", 
              RowBox[{"{", 
               RowBox[{"200", ",", "Automatic"}], "}"}]}], ",", 
             RowBox[{"ImagePadding", "\[Rule]", 
              RowBox[{"{", 
               RowBox[{
                RowBox[{"{", 
                 RowBox[{"Automatic", ",", "0"}], "}"}], ",", 
                RowBox[{"{", 
                 RowBox[{"16", ",", "10"}], "}"}]}], "}"}]}], ",", 
             RowBox[{"AxesStyle", "\[Rule]", 
              RowBox[{
               RowBox[{"axstyle", "[", 
                RowBox[{"[", "k", "]"}], "]"}], "[", 
               RowBox[{"[", "i", "]"}], "]"}]}], ",", 
             RowBox[{"AxesOrigin", "\[Rule]", 
              RowBox[{"{", 
               RowBox[{"0", ",", 
                RowBox[{"-", "7.5"}]}], "}"}]}]}], "]"}], ",", 
           "\[IndentingNewLine]", 
           RowBox[{"Plot", "[", 
            RowBox[{
             RowBox[{"hc", "[", "x", "]"}], ",", 
             RowBox[{"{", 
              RowBox[{"x", ",", "0", ",", "l"}], "}"}], ",", 
             RowBox[{"PlotStyle", "\[Rule]", "Gray"}]}], "]"}], ",", 
           RowBox[{"ImageMargins", "\[Rule]", "0"}]}], "]"}], ",", 
         RowBox[{"RasterSize", "\[Rule]", "400"}], ",", 
         RowBox[{"ImageSize", "\[Rule]", 
          RowBox[{"{", 
           RowBox[{"200", ",", "Automatic"}], "}"}]}]}], "]"}], ",", 
       RowBox[{"{", 
        RowBox[{"i", ",", 
         RowBox[{"lg", "@", "training"}]}], "}"}]}], "]"}], ",", 
     RowBox[{"{", 
      RowBox[{"k", ",", "3"}], "}"}]}], "]"}]}], ";"}]], "Input",
 CellChangeTimes->{{3.7866409295663557`*^9, 3.786640936612323*^9}, {
  3.786703248613977*^9, 3.786703259100115*^9}, {3.786703374561182*^9, 
  3.786703382681283*^9}, {3.786703431585951*^9, 3.786703432382967*^9}, {
  3.786713518318931*^9, 3.786713538949966*^9}, {3.787401562000387*^9, 
  3.787401562583243*^9}, {3.787401620900415*^9, 3.7874016211067*^9}, {
  3.787401734507362*^9, 3.787401734639344*^9}, {3.78741568115674*^9, 
  3.7874156813616123`*^9}, {3.78741580067492*^9, 3.787415800893301*^9}, {
  3.787415953702183*^9, 3.787415954441024*^9}},
 CellLabel->
  "In[132]:=",ExpressionUUID->"d2aa0d89-923e-48be-bb21-6b3b6ebb2abf"],

Cell[BoxData[{
 RowBox[{
  RowBox[{"fractionbyD", "=", 
   RowBox[{"Table", "[", 
    RowBox[{
     RowBox[{
      RowBox[{"PadLeft", "[", 
       RowBox[{
        RowBox[{"PadRight", "[", 
         RowBox[{
          RowBox[{
           RowBox[{"Sort", "[", 
            RowBox[{"Tally", "[", 
             RowBox[{
              RowBox[{
               RowBox[{"HammingDistance", "[", 
                RowBox[{"wt", ",", "#"}], "]"}], "&"}], "/@", 
              RowBox[{"sequences", "[", 
               RowBox[{"[", 
                RowBox[{"training", "[", 
                 RowBox[{"[", "i", "]"}], "]"}], "]"}], "]"}]}], "]"}], "]"}],
            "[", 
           RowBox[{"[", 
            RowBox[{"All", ",", "2"}], "]"}], "]"}], ",", "l"}], "]"}], ",", 
        RowBox[{"l", "+", "1"}]}], "]"}], "/", "mks"}], ",", 
     RowBox[{"{", 
      RowBox[{"i", ",", 
       RowBox[{"lg", "@", "training"}]}], "}"}]}], "]"}]}], ";"}], "\n", 
 RowBox[{
  RowBox[{"labsfrac", "=", 
   RowBox[{"Table", "[", 
    RowBox[{
     RowBox[{"Style", "[", 
      RowBox[{"(*", 
       RowBox[{"\"\<Fraction sampled \>\"", "<>"}], "*)"}], 
      RowBox[{
       RowBox[{
        RowBox[{"ToString", "[", 
         RowBox[{"IntegerPart", "[", 
          RowBox[{"100", " ", 
           RowBox[{"proportions", "[", 
            RowBox[{"[", "i", "]"}], "]"}]}], "]"}], "]"}], "<>", " ", 
        "\"\<%\>\""}], ",", 
       RowBox[{"FontSize", "\[Rule]", "labsize"}]}], "]"}], ",", 
     RowBox[{"{", 
      RowBox[{"i", ",", 
       RowBox[{"lg", "@", "proportions"}]}], "}"}]}], "]"}]}], ";"}], "\n", 
 RowBox[{
  RowBox[{"axstylefrac", "=", 
   RowBox[{"Join", "[", 
    RowBox[{
     RowBox[{"{", 
      RowBox[{"{", 
       RowBox[{"Automatic", ",", "Automatic"}], "}"}], "}"}], ",", 
     RowBox[{"ConstantArray", "[", 
      RowBox[{
       RowBox[{"{", 
        RowBox[{"Automatic", ",", "Transparent"}], "}"}], ",", "3"}], "]"}]}],
     "]"}]}], ";"}]}], "Input",
 CellChangeTimes->{{3.786639469535687*^9, 3.786639661817936*^9}, {
   3.7866397657325163`*^9, 3.786639811601791*^9}, 3.786640884128867*^9, 
   3.786713545306489*^9, {3.786977746076269*^9, 3.7869777529069557`*^9}, 
   3.7874015904348783`*^9},
 CellLabel->
  "In[140]:=",ExpressionUUID->"8c1fa682-e8e6-4477-a46f-bf74b44556a4"],

Cell[BoxData[
 RowBox[{
  RowBox[{"plotdat2", "=", 
   RowBox[{"Table", "[", 
    RowBox[{
     RowBox[{"Rasterize", "[", 
      RowBox[{
       RowBox[{"ListPlot", "[", 
        RowBox[{
         RowBox[{"Transpose", "@", 
          RowBox[{"{", 
           RowBox[{
            RowBox[{"Range", "[", 
             RowBox[{"0", ",", "l"}], "]"}], ",", 
            RowBox[{"fractionbyD", "[", 
             RowBox[{"[", "i", "]"}], "]"}]}], "}"}]}], ",", 
         RowBox[{"PlotRange", "\[Rule]", 
          RowBox[{"{", 
           RowBox[{
            RowBox[{"{", 
             RowBox[{"0", ",", "17"}], "}"}], ",", 
            RowBox[{"{", 
             RowBox[{"0", ",", "1.3"}], "}"}]}], "}"}]}], ",", 
         RowBox[{"BaseStyle", "\[Rule]", 
          RowBox[{"{", 
           RowBox[{"FontSize", "\[Rule]", "ticklabsize"}], "}"}]}], ",", 
         RowBox[{"PlotStyle", "\[Rule]", 
          RowBox[{"{", 
           RowBox[{
            RowBox[{"PointSize", "[", ".02", "]"}], ",", "Black"}], "}"}]}], 
         ",", 
         RowBox[{"PlotRangeClipping", "\[Rule]", "False"}], ",", 
         RowBox[{"Ticks", "\[Rule]", 
          RowBox[{"{", 
           RowBox[{
            RowBox[{
             RowBox[{
              RowBox[{"{", 
               RowBox[{"#", ",", 
                RowBox[{"Style", "[", 
                 RowBox[{"Text", "[", "#", "]"}], "]"}], ",", 
                RowBox[{"{", 
                 RowBox[{".02", ",", "0"}], "}"}]}], "}"}], "&"}], "/@", 
             RowBox[{"Range", "[", 
              RowBox[{"0", ",", 
               RowBox[{"l", "+", "1"}], ",", "5"}], "]"}]}], ",", 
            RowBox[{
             RowBox[{
              RowBox[{"{", 
               RowBox[{"#", ",", 
                RowBox[{"Style", "[", 
                 RowBox[{
                  RowBox[{"Text", "[", 
                   RowBox[{"#", "/.", 
                    RowBox[{"{", 
                    RowBox[{
                    RowBox[{"0.", "\[Rule]", "0"}], ",", 
                    RowBox[{"1.", "\[Rule]", "1"}]}], "}"}]}], "]"}], ",", 
                  RowBox[{"FontSize", "\[Rule]", "12"}]}], "]"}], ",", 
                RowBox[{"{", 
                 RowBox[{".02", ",", "0"}], "}"}]}], "}"}], "&"}], "/@", 
             RowBox[{"Range", "[", 
              RowBox[{"0", ",", "1", ",", ".5"}], "]"}]}]}], "}"}]}], ",", 
         RowBox[{"Epilog", "\[Rule]", 
          RowBox[{"Inset", "[", 
           RowBox[{
            RowBox[{"labsfrac", "[", 
             RowBox[{"[", "i", "]"}], "]"}], ",", 
            RowBox[{"{", 
             RowBox[{"8", ",", "1.2"}], "}"}]}], "]"}]}], ",", 
         RowBox[{"ImageSize", "\[Rule]", 
          RowBox[{"{", 
           RowBox[{"200", ",", "Automatic"}], "}"}]}], ",", 
         RowBox[{"AxesStyle", "\[Rule]", 
          RowBox[{"axstylefrac", "[", 
           RowBox[{"[", "i", "]"}], "]"}]}], ",", 
         RowBox[{"Filling", "\[Rule]", "Axis"}]}], "]"}], ",", 
       RowBox[{"RasterSize", "\[Rule]", "400"}], ",", 
       RowBox[{"ImageSize", "\[Rule]", 
        RowBox[{"{", 
         RowBox[{"200", ",", "Automatic"}], "}"}]}]}], "]"}], ",", 
     RowBox[{"{", 
      RowBox[{"i", ",", 
       RowBox[{"lg", "@", "fractionbyD"}]}], "}"}]}], "]"}]}], ";"}]], "Input",\

 CellChangeTimes->{{3.786639665186427*^9, 3.786639727367587*^9}, {
   3.7866398390402107`*^9, 3.786639865769209*^9}, {3.786639986716354*^9, 
   3.7866400483294077`*^9}, {3.786640107796389*^9, 3.786640108178526*^9}, {
   3.786640693108327*^9, 3.786640806267426*^9}, {3.786640858907872*^9, 
   3.786640866895298*^9}, {3.7866409414417553`*^9, 3.786640944860167*^9}, 
   3.7866410569150667`*^9, {3.786641091607527*^9, 3.786641110591296*^9}, {
   3.78664146095921*^9, 3.786641462667104*^9}, {3.786713427695341*^9, 
   3.78671344138922*^9}, 3.786713481061636*^9, {3.7867138578590508`*^9, 
   3.786713861642054*^9}, {3.78740159695345*^9, 3.787401597335556*^9}},
 CellLabel->
  "In[143]:=",ExpressionUUID->"79d63dbe-03fa-4fec-9224-4d0138575724"],

Cell[BoxData[
 RowBox[{
  RowBox[{"FigureS3", "=", 
   RowBox[{"Labeled", "[", 
    RowBox[{
     RowBox[{"Grid", "[", 
      RowBox[{
       RowBox[{"{", 
        RowBox[{
         RowBox[{"{", 
          RowBox[{"Labeled", "[", 
           RowBox[{
            RowBox[{"Labeled", "[", 
             RowBox[{
              RowBox[{"Grid", "[", 
               RowBox[{
                RowBox[{"{", "plotdat2", "}"}], ",", 
                RowBox[{"Spacings", "\[Rule]", "0"}]}], "]"}], ",", 
              RowBox[{"Style", "[", 
               RowBox[{"\"\<Fraction\>\"", ",", 
                RowBox[{"FontFamily", "\[Rule]", "\"\<Helvetica\>\""}], ",", 
                RowBox[{"FontSize", "\[Rule]", 
                 RowBox[{"labsize", "+", "1"}]}]}], "]"}], ",", "Left", ",", 
              RowBox[{"RotateLabel", "\[Rule]", "True"}]}], "]"}], ",", 
            RowBox[{"Style", "[", 
             RowBox[{"\"\<\\n A\>\"", ",", 
              RowBox[{"FontFamily", "\[Rule]", "\"\<Helvetica\>\""}], ",", 
              RowBox[{"FontSize", "\[Rule]", 
               RowBox[{"14", "+", "4"}]}]}], "]"}], ",", 
            RowBox[{"{", 
             RowBox[{"{", 
              RowBox[{"Left", ",", "Top"}], "}"}], "}"}], ",", 
            RowBox[{"RotateLabel", "\[Rule]", "False"}]}], "]"}], "}"}], ",", 
         
         RowBox[{"{", 
          RowBox[{"Labeled", "[", 
           RowBox[{
            RowBox[{"Labeled", "[", 
             RowBox[{
              RowBox[{"Grid", "[", 
               RowBox[{
                RowBox[{"{", 
                 RowBox[{"plotdat1", "[", 
                  RowBox[{"[", "1", "]"}], "]"}], "}"}], ",", 
                RowBox[{"Spacings", "\[Rule]", "0"}]}], "]"}], ",", 
              RowBox[{"Style", "[", 
               RowBox[{"\"\<Fitness\>\"", ",", 
                RowBox[{"FontFamily", "\[Rule]", "\"\<Helvetica\>\""}], ",", 
                RowBox[{"FontSize", "\[Rule]", 
                 RowBox[{"labsize", "+", "1"}]}]}], "]"}], ",", "Left", ",", 
              RowBox[{"RotateLabel", "\[Rule]", "True"}]}], "]"}], ",", 
            RowBox[{"Style", "[", 
             RowBox[{"\"\<\\n B\>\"", ",", 
              RowBox[{"FontFamily", "\[Rule]", "\"\<Helvetica\>\""}], ",", 
              RowBox[{"FontSize", "\[Rule]", 
               RowBox[{"14", "+", "4"}]}]}], "]"}], ",", 
            RowBox[{"{", 
             RowBox[{"{", 
              RowBox[{"Left", ",", "Top"}], "}"}], "}"}], ",", 
            RowBox[{"RotateLabel", "\[Rule]", "False"}]}], "]"}], "}"}], ",", 
         
         RowBox[{"{", 
          RowBox[{"Labeled", "[", 
           RowBox[{
            RowBox[{"Labeled", "[", 
             RowBox[{
              RowBox[{"Grid", "[", 
               RowBox[{
                RowBox[{"{", 
                 RowBox[{"plotdat1", "[", 
                  RowBox[{"[", "2", "]"}], "]"}], "}"}], ",", 
                RowBox[{"Spacings", "\[Rule]", "0"}]}], "]"}], ",", 
              RowBox[{"Style", "[", 
               RowBox[{"\"\<Fitness\>\"", ",", 
                RowBox[{"FontFamily", "\[Rule]", "\"\<Helvetica\>\""}], ",", 
                RowBox[{"FontSize", "\[Rule]", 
                 RowBox[{"labsize", "+", "1"}]}]}], "]"}], ",", "Left", ",", 
              RowBox[{"RotateLabel", "\[Rule]", "True"}]}], "]"}], ",", 
            RowBox[{"Style", "[", 
             RowBox[{"\"\<\\n C\>\"", ",", 
              RowBox[{"FontFamily", "\[Rule]", "\"\<Helvetica\>\""}], ",", 
              RowBox[{"FontSize", "\[Rule]", 
               RowBox[{"14", "+", "4"}]}]}], "]"}], ",", 
            RowBox[{"{", 
             RowBox[{"{", 
              RowBox[{"Left", ",", "Top"}], "}"}], "}"}], ",", 
            RowBox[{"RotateLabel", "\[Rule]", "False"}]}], "]"}], "}"}], ",", 
         
         RowBox[{"{", 
          RowBox[{"Labeled", "[", 
           RowBox[{
            RowBox[{"Labeled", "[", 
             RowBox[{
              RowBox[{"Grid", "[", 
               RowBox[{
                RowBox[{"{", 
                 RowBox[{"plotdat1", "[", 
                  RowBox[{"[", "3", "]"}], "]"}], "}"}], ",", 
                RowBox[{"Spacings", "\[Rule]", "0"}]}], "]"}], ",", 
              RowBox[{"Style", "[", 
               RowBox[{"\"\<Fitness\>\"", ",", 
                RowBox[{"FontFamily", "\[Rule]", "\"\<Helvetica\>\""}], ",", 
                RowBox[{"FontSize", "\[Rule]", 
                 RowBox[{"labsize", "+", "1"}]}]}], "]"}], ",", "Left", ",", 
              RowBox[{"RotateLabel", "\[Rule]", "True"}]}], "]"}], ",", 
            RowBox[{"Style", "[", 
             RowBox[{"\"\<\\n D\>\"", ",", 
              RowBox[{"FontFamily", "\[Rule]", "\"\<Helvetica\>\""}], ",", 
              RowBox[{"FontSize", "\[Rule]", 
               RowBox[{"14", "+", "4"}]}]}], "]"}], ",", 
            RowBox[{"{", 
             RowBox[{"{", 
              RowBox[{"Left", ",", "Top"}], "}"}], "}"}], ",", 
            RowBox[{"RotateLabel", "\[Rule]", "False"}]}], "]"}], "}"}]}], 
        "}"}], ",", 
       RowBox[{"Spacings", "\[Rule]", 
        RowBox[{"{", 
         RowBox[{"0", ",", "2"}], "}"}]}]}], "]"}], ",", 
     RowBox[{"Style", "[", 
      RowBox[{"\"\<Hamming distance to WT\>\"", ",", 
       RowBox[{"FontSize", "\[Rule]", 
        RowBox[{"labsize", "+", "1"}]}], ",", 
       RowBox[{"FontFamily", "\[Rule]", "\"\<Helvetica\>\""}]}], "]"}], ",", 
     "Bottom"}], "]"}]}], ";"}]], "Input",
 CellChangeTimes->{{3.786905553875635*^9, 3.78690571675259*^9}, {
   3.7869057602644367`*^9, 3.786905871879938*^9}, {3.786905942755144*^9, 
   3.78690594288943*^9}, {3.786977711959414*^9, 3.78697771282843*^9}, {
   3.7873979503777122`*^9, 3.787397958585623*^9}, {3.787398031236607*^9, 
   3.78739807903321*^9}, {3.787398597126135*^9, 3.787398620464897*^9}, 
   3.78787189901964*^9},
 CellLabel->
  "In[144]:=",ExpressionUUID->"11e5bce8-f2c6-46d6-8fdc-351378a16169"],

Cell[BoxData[
 RowBox[{
  RowBox[{"Export", "[", 
   RowBox[{"\"\<FigureS3.pdf\>\"", ",", 
    RowBox[{"Rasterize", "[", 
     RowBox[{"FigureS3", ",", 
      RowBox[{"RasterSize", "\[Rule]", "1000"}]}], "]"}]}], "]"}], 
  ";"}]], "Input",
 CellChangeTimes->{{3.7869058860724783`*^9, 3.786905974158149*^9}, {
  3.787680333246933*^9, 3.787680333305463*^9}},
 CellLabel->
  "In[3305]:=",ExpressionUUID->"f0b0849a-6066-425b-9c43-fd64b38271aa"]
}, Open  ]]
}, Closed]]
}, Closed]],

Cell[CellGroupData[{

Cell["Sparse random field landscape", "Chapter",
 CellChangeTimes->{{3.787574251456504*^9, 3.787574254966331*^9}, {
   3.787574378467307*^9, 3.7875743810693893`*^9}, {3.787574424853819*^9, 
   3.7875744250864353`*^9}, {3.7878707103092957`*^9, 3.787870710604806*^9}, 
   3.787918617064802*^9, {3.791548958730946*^9, 3.7915489592307997`*^9}, 
   3.79293528973775*^9},ExpressionUUID->"a5026086-8ca8-41bb-a4eb-\
ba103442bcc0"],

Cell[CellGroupData[{

Cell["Set parameters", "Section",
 CellChangeTimes->{{3.7330678736663647`*^9, 3.7330678747298183`*^9}, {
   3.765807107119442*^9, 3.765807110330986*^9}, 3.786385520799467*^9, 
   3.788129639011012*^9},ExpressionUUID->"1ba5967c-8e93-4e51-9b0d-\
3797faf46b81"],

Cell[BoxData[{
 RowBox[{
  RowBox[{
   RowBox[{"alpha", "=", "4"}], ";"}], 
  RowBox[{"(*", " ", 
   RowBox[{"alleles", " ", "per", " ", "site"}], " ", "*)"}]}], "\n", 
 RowBox[{
  RowBox[{
   RowBox[{"l", "=", "7"}], ";"}], 
  RowBox[{"(*", " ", 
   RowBox[{"length", " ", "of", " ", "sequence"}], " ", "*)"}]}], "\n", 
 RowBox[{
  RowBox[{
   RowBox[{"A", "=", 
    RowBox[{"Range", "[", 
     RowBox[{"0", ",", 
      RowBox[{"alpha", "-", "1"}]}], "]"}]}], ";"}], 
  RowBox[{"(*", 
   RowBox[{
    RowBox[{"the", " ", "alphabet", " ", "in", " ", "numbers", " ", "0"}], 
    "-", "19"}], "*)"}]}], "\n", 
 RowBox[{
  RowBox[{
   RowBox[{"sequences", "=", 
    RowBox[{"Tuples", "[", 
     RowBox[{"A", ",", "l"}], "]"}]}], ";"}], 
  RowBox[{"(*", 
   RowBox[{"list", " ", "of", " ", "all", " ", "sequences"}], 
   "*)"}]}], "\n", 
 RowBox[{
  RowBox[{
   RowBox[{"seq2pos", "[", "seq_", "]"}], ":=", 
   RowBox[{
    RowBox[{"FromDigits", "[", 
     RowBox[{"seq", ",", "alpha"}], "]"}], "+", "1"}]}], ";"}], "\n", 
 RowBox[{
  RowBox[{"wt", "=", 
   RowBox[{"ConstantArray", "[", 
    RowBox[{"0", ",", "l"}], "]"}]}], ";"}], "\[IndentingNewLine]", 
 RowBox[{
  RowBox[{
   RowBox[{"multiplicities", "=", 
    RowBox[{"Table", "[", 
     RowBox[{
      RowBox[{
       RowBox[{"Binomial", "[", 
        RowBox[{"l", ",", "k"}], "]"}], 
       RowBox[{
        RowBox[{"(", 
         RowBox[{"alpha", "-", "1"}], ")"}], "^", "k"}]}], ",", 
      RowBox[{"{", 
       RowBox[{"k", ",", "0", ",", "l"}], "}"}]}], "]"}]}], ";"}], 
  " "}]}], "Input",
 CellChangeTimes->{
  3.765809188632872*^9, 3.765809230513093*^9, {3.765818554425509*^9, 
   3.7658185803234243`*^9}, 3.766229531853812*^9, 3.766229579196743*^9, {
   3.766229619564746*^9, 3.766229838748877*^9}, {3.766229919109879*^9, 
   3.7662301636376123`*^9}, {3.7662301945029373`*^9, 
   3.7662302338331842`*^9}, {3.783274186128935*^9, 3.783274231984097*^9}, {
   3.783274330146632*^9, 3.783274333883054*^9}, {3.783275180656855*^9, 
   3.783275195589322*^9}, 3.783275352797121*^9, {3.785018447155464*^9, 
   3.785018451227006*^9}, 3.78791874973298*^9, {3.787918798823038*^9, 
   3.7879188070274067`*^9}, 3.788109244688747*^9},
 CellLabel->
  "In[111]:=",ExpressionUUID->"2993f7d3-8be1-4ac4-8b03-1ff341232243"],

Cell[BoxData[
 RowBox[{
  RowBox[{"samplesizes", "=", 
   RowBox[{"Table", "[", 
    RowBox[{
     RowBox[{"Round", "[", 
      RowBox[{"i", " ", 
       RowBox[{"Length", "[", "sequences", "]"}]}], "]"}], ",", 
     RowBox[{"{", 
      RowBox[{"i", ",", 
       RowBox[{"Join", "[", 
        RowBox[{
         RowBox[{"{", 
          RowBox[{".01", ",", ".05"}], "}"}], ",", 
         RowBox[{"Range", "[", 
          RowBox[{".1", ",", ".9", ",", ".1"}], "]"}]}], "]"}]}], "}"}]}], 
    "]"}]}], ";"}]], "Input",
 CellChangeTimes->{3.78519268097628*^9},
 CellLabel->
  "In[118]:=",ExpressionUUID->"a4be6c18-c349-463f-a0f4-5c06de788fbb"],

Cell[BoxData[
 RowBox[{
  RowBox[{"proportions", "=", 
   RowBox[{"samplesizes", "/", 
    RowBox[{"(", 
     RowBox[{"alpha", "^", "l"}], ")"}]}]}], ";"}]], "Input",
 CellChangeTimes->{{3.7851926837072973`*^9, 3.785192693901081*^9}},
 CellLabel->
  "In[119]:=",ExpressionUUID->"5129c248-dbf0-43dc-9939-1559e1741a69"]
}, Closed]],

Cell[CellGroupData[{

Cell["Functions", "Section",
 CellChangeTimes->{{3.7335158887380867`*^9, 3.733515889676353*^9}, 
   3.786385528376131*^9, 
   3.788129637721571*^9},ExpressionUUID->"76602c41-173f-460b-bd1b-\
94d745d5cca9"],

Cell[CellGroupData[{

Cell["Basic functions", "Subsection",
 CellChangeTimes->{{3.783446856410367*^9, 3.7834468579394484`*^9}, {
  3.7836868814985313`*^9, 
  3.783686883507257*^9}},ExpressionUUID->"20914934-e121-41a0-8f10-\
55e624fc3490"],

Cell[BoxData[{
 RowBox[{
  RowBox[{"dp", "[", "v_", "]"}], ":=", 
  RowBox[{"v", "//", "DeleteDuplicates"}]}], "\n", 
 RowBox[{
  RowBox[{"uqc", "[", "v_", "]"}], ":=", 
  RowBox[{
   RowBox[{"v", "//", "DeleteDuplicates"}], "//", "Length"}]}], "\n", 
 RowBox[{
  RowBox[{"lg", "[", "v_", "]"}], ":=", 
  RowBox[{"v", "//", "Length"}]}], "\[IndentingNewLine]", 
 RowBox[{
  RowBox[{"dim", "[", "m_", "]"}], ":=", 
  RowBox[{"m", "//", "Dimensions"}]}]}], "Input",
 CellChangeTimes->{{3.7818888604652367`*^9, 3.781888869322523*^9}, {
   3.781906467636136*^9, 3.781906484693853*^9}, 3.785018461724689*^9, 
   3.7850185069229517`*^9},
 CellLabel->
  "In[120]:=",ExpressionUUID->"011350f9-cc61-4df9-bb5f-91ed461ee8a5"],

Cell[BoxData[
 RowBox[{
  RowBox[{"seq2posAA", "[", "seqAA_", "]"}], ":=", 
  RowBox[{"seq2pos", "[", 
   RowBox[{
    RowBox[{"Characters", "[", "seqAA", "]"}], "/.", "AAtoDigitRules"}], 
   "]"}]}]], "Input",
 CellLabel->
  "In[124]:=",ExpressionUUID->"e7bbc1e8-f272-458f-ba3a-ad83489c1c55"],

Cell[BoxData[
 RowBox[{
  RowBox[{"associate0", "[", 
   RowBox[{"list_", ",", "obj_"}], "]"}], ":=", 
  RowBox[{"Table", "[", 
   RowBox[{
    RowBox[{
     RowBox[{"list", "[", 
      RowBox[{"[", "i", "]"}], "]"}], "->", "obj"}], ",", 
    RowBox[{"{", 
     RowBox[{"i", ",", 
      RowBox[{"Length", "[", "list", "]"}]}], "}"}]}], "]"}]}]], "Input",
 CellChangeTimes->{{3.7832653184669533`*^9, 3.783265348782815*^9}},
 CellLabel->
  "In[125]:=",ExpressionUUID->"b09bce7b-e96d-4146-aa3a-93f351832bb6"],

Cell[BoxData[
 RowBox[{
  RowBox[{"MakeDiagonal", "[", "vect_", "]"}], ":=", " ", 
  RowBox[{"SparseArray", "[", 
   RowBox[{"Table", "[", 
    RowBox[{
     RowBox[{
      RowBox[{"{", 
       RowBox[{"i", ",", "i"}], "}"}], "->", 
      RowBox[{"vect", "[", 
       RowBox[{"[", "i", "]"}], "]"}]}], ",", 
     RowBox[{"{", 
      RowBox[{"i", ",", 
       RowBox[{"Length", "[", "vect", "]"}]}], "}"}]}], "]"}], 
   "]"}]}]], "Input",
 CellLabel->
  "In[126]:=",ExpressionUUID->"fb6ec802-1d9d-4a01-8cc5-4297e28a96c4"],

Cell[BoxData[{
 RowBox[{
  RowBox[{"Nbysum", "[", "y_", "]"}], ":=", 
  RowBox[{
   RowBox[{"(", 
    RowBox[{"1", "/", 
     RowBox[{"Total", "[", "y", "]"}]}], ")"}], "*", "y"}]}], "\n", 
 RowBox[{
  RowBox[{"Nbyfirst", "[", "y_", "]"}], ":=", 
  RowBox[{
   RowBox[{"(", 
    RowBox[{"1", "/", 
     RowBox[{"First", "@", "y"}]}], ")"}], "*", "y"}]}]}], "Input",
 CellChangeTimes->{{3.739979078807541*^9, 3.739979101020073*^9}, 
   3.7832913778620567`*^9},
 CellLabel->
  "In[127]:=",ExpressionUUID->"686eaa29-034a-4e27-b704-689e95de32c7"],

Cell[BoxData[
 RowBox[{
  RowBox[{"ginv", "[", "x_", "]"}], ":=", 
  RowBox[{"If", "[", 
   RowBox[{
    RowBox[{
     RowBox[{"N", "[", "x", "]"}], "==", "0."}], ",", "0", ",", 
    RowBox[{"1", "/", "x"}]}], "]"}]}]], "Input",
 CellChangeTimes->{{3.783344035981493*^9, 3.783344065586173*^9}},
 CellLabel->
  "In[129]:=",ExpressionUUID->"3ecce705-001e-43b3-821a-0e24e8e77d4f"],

Cell[BoxData[{
 RowBox[{
  RowBox[{
   RowBox[{"r2", "[", 
    RowBox[{"x_", ",", " ", "y_"}], "]"}], " ", ":=", " ", 
   RowBox[{
    RowBox[{"Correlation", "[", 
     RowBox[{"x", ",", " ", "y"}], "]"}], "^", "2"}]}], ";"}], "\n", 
 RowBox[{
  RowBox[{
   RowBox[{"mse", "[", 
    RowBox[{"x_", ",", " ", "y_"}], "]"}], " ", ":=", " ", 
   RowBox[{"Mean", "[", 
    RowBox[{
     RowBox[{"(", 
      RowBox[{"x", " ", "-", " ", "y"}], ")"}], "^", "2"}], "]"}]}], 
  ";"}], "\n", 
 RowBox[{
  RowBox[{
   RowBox[{
    RowBox[{"maxorder", "[", "list_", "]"}], " ", ":=", " ", "\n", "  ", 
    RowBox[{"Module", "[", 
     RowBox[{
      RowBox[{"{", "i", "}"}], ",", " ", "\n", "   ", 
      RowBox[{
       RowBox[{"For", "[", 
        RowBox[{
         RowBox[{"i", " ", "=", " ", "1"}], ",", " ", 
         RowBox[{
          RowBox[{"list", "[", 
           RowBox[{"[", 
            RowBox[{"i", " ", ";;"}], "]"}], "]"}], " ", "!=", " ", 
          RowBox[{"ConstantArray", "[", 
           RowBox[{"0", ",", " ", 
            RowBox[{"Length", "[", 
             RowBox[{"list", "[", 
              RowBox[{"[", 
               RowBox[{"i", " ", ";;"}], "]"}], "]"}], "]"}]}], "]"}]}], ",", 
         " ", "\n", "    ", 
         RowBox[{"i", "++"}]}], "]"}], ";", " ", 
       RowBox[{"i", " ", "-", " ", "1"}]}]}], "]"}]}], ";"}], "\n", "\n", 
  RowBox[{"(*", 
   RowBox[{
   "From", " ", "sequence", " ", "to", " ", "lexicographical", " ", 
    "position"}], "*)"}], "\n"}], "\n", 
 RowBox[{
  RowBox[{
   RowBox[{"seq2pos", "[", "seq_", "]"}], " ", ":=", " ", 
   RowBox[{
    RowBox[{"FromDigits", "[", 
     RowBox[{"seq", ",", " ", "alpha"}], "]"}], " ", "+", " ", "1"}]}], 
  "\n"}], "\n", 
 RowBox[{
  RowBox[{"(*", 
   RowBox[{
   "Map", " ", "a", " ", "vector", " ", "of", " ", "length", " ", "m", " ", 
    "to", " ", "a", " ", "vector", " ", "of", " ", "length", " ", 
    RowBox[{
     RowBox[{"alpha", "^", "l"}], ".", " ", "\"\<list\>\""}], " ", "contains",
     " ", "the", " ", "lexicographical", " ", "positions", " ", "for", " ", 
    "all", " ", "sequences", " ", "in", " ", "\"\<data\>\""}], "*)"}], 
  RowBox[{
   RowBox[{"MapPartialVal", "[", 
    RowBox[{"list_", ",", "data_", ",", "height_"}], "]"}], ":=", 
   RowBox[{"Module", "[", 
    RowBox[{
     RowBox[{"{", "Ab", "}"}], ",", 
     RowBox[{
      RowBox[{"Ab", "=", 
       RowBox[{"SparseArray", "[", 
        RowBox[{
         RowBox[{
          RowBox[{"Transpose", "[", 
           RowBox[{"{", 
            RowBox[{"list", ",", 
             RowBox[{"Range", "[", 
              RowBox[{"1", ",", 
               RowBox[{"Length", "[", "list", "]"}]}], "]"}]}], "}"}], "]"}], 
          "->", "1"}], ",", 
         RowBox[{"{", 
          RowBox[{"height", ",", 
           RowBox[{"Length", "[", "list", "]"}]}], "}"}]}], "]"}]}], ";", 
      RowBox[{"Ab", ".", "data"}]}]}], "]"}]}]}]}], "Input",
 CellChangeTimes->{{3.766313986573913*^9, 3.7663139865999117`*^9}, 
   3.766314018570455*^9, 3.766314054454777*^9, {3.766918374798053*^9, 
   3.766918375323598*^9}, {3.766933287510947*^9, 3.766933303779005*^9}, {
   3.76693447774188*^9, 3.766934479190014*^9}, {3.783275084640926*^9, 
   3.7832751364618587`*^9}, {3.783292092099407*^9, 3.783292092576839*^9}, {
   3.783686214211725*^9, 3.783686219245088*^9}, {3.78368660982717*^9, 
   3.783686647156082*^9}, {3.7850184617356033`*^9, 3.785018461748094*^9}},
 CellLabel->
  "In[130]:=",ExpressionUUID->"9cc0ad88-276b-406e-8759-422dfac82c8b"]
}, Closed]],

Cell[CellGroupData[{

Cell["Projection operators", "Subsection",
 CellChangeTimes->{{3.783686545560483*^9, 
  3.78368655178538*^9}},ExpressionUUID->"26670fb5-aca2-47bd-a7a8-\
a77415852617"],

Cell[BoxData[
 RowBox[{
  RowBox[{
   RowBox[{"Pby", "[", 
    RowBox[{"x_", ",", "Pcoeffs_"}], "]"}], ":=", 
   RowBox[{
    RowBox[{"Pcoeffs", "[", 
     RowBox[{"[", 
      RowBox[{"1", ";;", 
       RowBox[{"maxorder", "[", "Pcoeffs", "]"}]}], "]"}], "]"}], ".", 
    RowBox[{"NestList", "[", 
     RowBox[{
      RowBox[{
       RowBox[{"L", ".", "#"}], "&"}], ",", "x", ",", 
      RowBox[{
       RowBox[{"maxorder", "[", "Pcoeffs", "]"}], "-", "1"}]}], "]"}]}]}], 
  ";"}]], "Input",
 CellChangeTimes->{3.7392763243559313`*^9},
 CellLabel->
  "In[135]:=",ExpressionUUID->"ed07af60-47a3-48e0-b746-924147377377"],

Cell[BoxData[
 RowBox[{
  RowBox[{
   RowBox[{"Pkby", "[", 
    RowBox[{"x_", ",", "k_"}], "]"}], ":=", 
   RowBox[{"Module", "[", 
    RowBox[{
     RowBox[{"{", "Pcoeffs", "}"}], ",", 
     RowBox[{
      RowBox[{"Pcoeffs", "=", 
       RowBox[{
        RowBox[{"Inverse", "[", "LPs", "]"}], ".", 
        RowBox[{"wkd", "[", 
         RowBox[{"[", 
          RowBox[{"All", ",", 
           RowBox[{"k", "+", "1"}]}], "]"}], "]"}]}]}], ";", 
      RowBox[{
       RowBox[{"Pcoeffs", "[", 
        RowBox[{"[", 
         RowBox[{"1", ";;", 
          RowBox[{"maxorder", "[", "Pcoeffs", "]"}]}], "]"}], "]"}], ".", 
       RowBox[{"NestList", "[", 
        RowBox[{
         RowBox[{
          RowBox[{"L", ".", "#"}], "&"}], ",", "x", ",", 
         RowBox[{
          RowBox[{"maxorder", "[", "Pcoeffs", "]"}], "-", "1"}]}], 
        "]"}]}]}]}], "]"}]}], ";"}]], "Input",
 CellChangeTimes->{{3.7832761735711946`*^9, 3.7832761931318903`*^9}, {
  3.7832762386144876`*^9, 3.7832762534338827`*^9}, {3.783276354301653*^9, 
  3.783276354546401*^9}, {3.785018461756366*^9, 3.7850184617592688`*^9}},
 CellLabel->
  "In[136]:=",ExpressionUUID->"8a9ef1d1-17bf-4fa8-9f70-4a1a8910c871"]
}, Closed]],

Cell[CellGroupData[{

Cell["Regression functions", "Subsection",
 CellChangeTimes->{{3.783686555977028*^9, 3.783686562291398*^9}, {
  3.7836869188645353`*^9, 
  3.7836869199685*^9}},ExpressionUUID->"d2b353a3-291a-4bd8-b0e6-378a2d3a5ef4"],

Cell[BoxData[
 RowBox[{
  RowBox[{"(*", 
   RowBox[{
   "Ridge", " ", "regression", " ", "with", " ", "regularization", " ", 
    "parameter", " ", "\"\<\[CapitalIHat]\[RightGuillemet]\>\"", " ", "and", 
    " ", "design", " ", "matrix", " ", "\"\<design\>\""}], "*)"}], "\n", "\n", 
  RowBox[{
   RowBox[{
    RowBox[{"RidgeRegression", "[", 
     RowBox[{
     "design_", ",", " ", "response_", ",", " ", 
      "\[CapitalIHat]\[RightGuillemet]_"}], "]"}], " ", ":=", " ", 
    RowBox[{"Module", "[", 
     RowBox[{
      RowBox[{"{", "cross", "}"}], ",", "\n", "  ", 
      RowBox[{
       RowBox[{"cross", " ", "=", " ", 
        RowBox[{
         RowBox[{"Transpose", "[", "design", "]"}], ".", "design"}]}], ";", 
       "\n", "  ", 
       RowBox[{"Do", "[", 
        RowBox[{
         RowBox[{
          RowBox[{"cross", "[", 
           RowBox[{"[", 
            RowBox[{"i", ",", " ", "i"}], "]"}], "]"}], " ", "+=", " ", 
          RowBox[{"\[CapitalIHat]\[RightGuillemet]", "^", "2"}]}], ",", " ", 
         RowBox[{"{", 
          RowBox[{"i", ",", " ", 
           RowBox[{"Length", "[", "cross", "]"}]}], "}"}]}], "]"}], ";", "\n",
        "  ", 
       RowBox[{"LinearSolve", "[", 
        RowBox[{"cross", ",", "\n", "   ", 
         RowBox[{
          RowBox[{"Transpose", "[", "design", "]"}], ".", "response"}], ",", 
         "\n", "   ", 
         RowBox[{"Method", " ", "->", " ", 
          RowBox[{"{", 
           RowBox[{"\"\<Krylov\>\"", ",", " ", 
            RowBox[{
            "\"\<Method\>\"", " ", "->", " ", "\"\<ConjugateGradient\>\""}], 
            ",", " ", "\n", "     ", 
            RowBox[{
            "\"\<Preconditioner\>\"", " ", "->", " ", "\"\<ILU0\>\""}]}], 
           "}"}]}]}], "]"}]}]}], "]"}]}], "\n", "\n", 
   RowBox[{"(*", 
    RowBox[{"Ordinary", " ", "least", " ", "square", " ", "regression"}], 
    "*)"}], "\n", "\n", 
   RowBox[{
    RowBox[{"OrdinaryRegression", "[", 
     RowBox[{"design_", ",", " ", "response_"}], "]"}], " ", ":=", " ", 
    RowBox[{"Module", "[", 
     RowBox[{
      RowBox[{"{", "cross", "}"}], ",", "\n", "  ", 
      RowBox[{
       RowBox[{"cross", " ", "=", " ", 
        RowBox[{
         RowBox[{"Transpose", "[", "design", "]"}], ".", "design"}]}], ";", 
       "\n", "  ", 
       RowBox[{"LinearSolve", "[", 
        RowBox[{"cross", ",", " ", 
         RowBox[{
          RowBox[{"Transpose", "[", "design", "]"}], ".", "response"}], ",", 
         " ", 
         RowBox[{"Method", " ", "->", " ", "\"\<Krylov\>\""}]}], "]"}]}]}], 
     "]"}]}], "\n", "\n", 
   RowBox[{"(*", 
    RowBox[{
    "Build", " ", "design", " ", "vector", " ", "for", " ", "a", " ", 
     "sequence", " ", "using", " ", "the", " ", "Taylor", " ", "encoding"}], 
    "*)"}], "\n", "\n", 
   RowBox[{
    RowBox[{"s2dTaylor", "[", 
     RowBox[{"seq_", ",", " ", "order_", ",", " ", "wt_"}], "]"}], " ", ":=", 
    " ", 
    RowBox[{"Module", "[", 
     RowBox[{
      RowBox[{"{", 
       RowBox[{
       "seqprime", ",", " ", "sub1", ",", " ", "sub2", ",", " ", "pos"}], 
       "}"}], ",", "\n", "  ", 
      RowBox[{
       RowBox[{"seqprime", " ", "=", " ", 
        RowBox[{"Mod", "[", 
         RowBox[{
          RowBox[{"seq", " ", "-", " ", "wt"}], ",", " ", "alpha"}], "]"}]}], 
       ";", "\n", "  ", 
       RowBox[{"sub1", " ", "=", " ", 
        RowBox[{"Subsets", "[", 
         RowBox[{"seqprime", ",", " ", 
          RowBox[{"{", "order", "}"}]}], "]"}]}], ";", "\n", "  ", 
       RowBox[{"sub2", " ", "=", " ", 
        RowBox[{"Table", "[", 
         RowBox[{
          RowBox[{"Join", "[", 
           RowBox[{
            RowBox[{"{", "i", "}"}], ",", " ", 
            RowBox[{"sub1", "[", 
             RowBox[{"[", "i", "]"}], "]"}]}], "]"}], ",", " ", 
          RowBox[{"{", 
           RowBox[{"i", ",", " ", 
            RowBox[{"Length", "[", "sub1", "]"}]}], "}"}]}], "]"}]}], ";", 
       " ", "\n", "  ", 
       RowBox[{"pos", " ", "=", " ", 
        RowBox[{
         RowBox[{
          RowBox[{
           RowBox[{"FromDigits", "[", 
            RowBox[{
             RowBox[{
              RowBox[{"Rest", "[", "#", "]"}], " ", "-", " ", "1"}], ",", " ", 
             RowBox[{"alpha", " ", "-", " ", "1"}]}], "]"}], " ", "+", " ", 
           "\n", "      ", "1", " ", "+", " ", 
           RowBox[{
            RowBox[{"(", 
             RowBox[{
              RowBox[{"#", "[", 
               RowBox[{"[", "1", "]"}], "]"}], " ", "-", " ", "1"}], ")"}], 
            "*", 
            RowBox[{"(", 
             RowBox[{
              RowBox[{"(", 
               RowBox[{"alpha", " ", "-", " ", "1"}], ")"}], "^", "order"}], 
             ")"}]}]}], " ", "&"}], " ", "/@", " ", "\n", "    ", 
         RowBox[{"Select", "[", 
          RowBox[{"sub2", ",", " ", 
           RowBox[{
            RowBox[{"!", " ", 
             RowBox[{"MemberQ", "[", 
              RowBox[{"#", ",", " ", "0"}], "]"}]}], " ", "&"}]}], "]"}]}]}], 
       ";", "\n", "  ", 
       RowBox[{"SparseArray", "[", "\n", "   ", 
        RowBox[{
         RowBox[{"Table", "[", 
          RowBox[{
           RowBox[{
            RowBox[{"pos", "[", 
             RowBox[{"[", "i", "]"}], "]"}], " ", "->", " ", "1"}], ",", " ", 
           
           RowBox[{"{", 
            RowBox[{"i", ",", " ", "\n", "     ", 
             RowBox[{"Length", "[", "pos", "]"}]}], "}"}]}], "]"}], ",", " ", 
         
         RowBox[{"{", 
          RowBox[{
           RowBox[{"Binomial", "[", 
            RowBox[{"l", ",", " ", "order"}], "]"}], "*", 
           RowBox[{
            RowBox[{"(", 
             RowBox[{"alpha", " ", "-", " ", "1"}], ")"}], "^", "order"}]}], 
          "}"}]}], "]"}]}]}], "\n", "  ", "]"}]}], "\n", 
   RowBox[{"(*", 
    RowBox[{
     RowBox[{
     "Build", " ", "design", " ", "vector", " ", "for", " ", "sequence", " ", 
      "using", " ", "the", " ", "one"}], "-", 
     RowBox[{"hot", " ", "encoding"}]}], "*)"}], "\n", "\n", 
   RowBox[{
    RowBox[{"s2d", "[", 
     RowBox[{"seq_", ",", " ", "order_"}], "]"}], " ", ":=", " ", 
    RowBox[{"Module", "[", 
     RowBox[{
      RowBox[{"{", 
       RowBox[{"sub1", ",", " ", "sub2", ",", " ", "pos"}], "}"}], ",", "\n", 
      "  ", 
      RowBox[{
       RowBox[{"sub1", " ", "=", " ", 
        RowBox[{"Subsets", "[", 
         RowBox[{"seq", ",", " ", 
          RowBox[{"{", "order", "}"}]}], "]"}]}], ";", "\n", "  ", 
       RowBox[{"sub2", " ", "=", " ", 
        RowBox[{"Table", "[", 
         RowBox[{
          RowBox[{"Join", "[", 
           RowBox[{
            RowBox[{"{", "i", "}"}], ",", " ", 
            RowBox[{"sub1", "[", 
             RowBox[{"[", "i", "]"}], "]"}]}], "]"}], ",", " ", 
          RowBox[{"{", 
           RowBox[{"i", ",", " ", 
            RowBox[{"Length", "[", "sub1", "]"}]}], "}"}]}], "]"}]}], ";", 
       " ", "\n", "  ", 
       RowBox[{"pos", " ", "=", " ", 
        RowBox[{
         RowBox[{
          RowBox[{
           RowBox[{"FromDigits", "[", 
            RowBox[{
             RowBox[{"Rest", "[", "#", "]"}], ",", " ", "alpha"}], "]"}], " ",
            "+", " ", "\n", "      ", "1", " ", "+", " ", 
           RowBox[{
            RowBox[{"(", 
             RowBox[{
              RowBox[{"#", "[", 
               RowBox[{"[", "1", "]"}], "]"}], " ", "-", " ", "1"}], ")"}], 
            "*", 
            RowBox[{"(", 
             RowBox[{"alpha", "^", "order"}], ")"}]}]}], " ", "&"}], " ", "/@",
          " ", "sub2"}]}], ";", "\n", "  ", 
       RowBox[{"SparseArray", "[", "\n", "   ", 
        RowBox[{
         RowBox[{"Table", "[", 
          RowBox[{
           RowBox[{
            RowBox[{"pos", "[", 
             RowBox[{"[", "i", "]"}], "]"}], " ", "->", " ", "1"}], ",", " ", 
           
           RowBox[{"{", 
            RowBox[{"i", ",", " ", "\n", "     ", 
             RowBox[{"Length", "[", "pos", "]"}]}], "}"}]}], "]"}], ",", " ", 
         
         RowBox[{"{", 
          RowBox[{
           RowBox[{"Binomial", "[", 
            RowBox[{"l", ",", " ", "order"}], "]"}], "*", 
           RowBox[{
            RowBox[{"(", "alpha", ")"}], "^", "order"}]}], "}"}]}], "]"}]}]}],
      "\n", "  ", "]"}]}], "\n", "\n", 
   RowBox[{
    RowBox[{"designrules", "[", 
     RowBox[{"seq_", ",", " ", "order_", ",", " ", "wt_", ",", "j_"}], "]"}], 
    ":=", 
    RowBox[{"Module", "[", 
     RowBox[{
      RowBox[{"{", 
       RowBox[{
       "seqprime", ",", " ", "sub1", ",", " ", "sub2", ",", " ", "pos"}], 
       "}"}], ",", "\n", "  ", 
      RowBox[{
       RowBox[{"seqprime", " ", "=", " ", 
        RowBox[{"Mod", "[", 
         RowBox[{
          RowBox[{"seq", " ", "-", " ", "wt"}], ",", " ", "alpha"}], "]"}]}], 
       ";", "\n", "  ", 
       RowBox[{"sub1", " ", "=", " ", 
        RowBox[{"Subsets", "[", 
         RowBox[{"seqprime", ",", " ", 
          RowBox[{"{", "order", "}"}]}], "]"}]}], ";", "\n", "  ", 
       RowBox[{"sub2", " ", "=", " ", 
        RowBox[{"Table", "[", 
         RowBox[{
          RowBox[{"Join", "[", 
           RowBox[{
            RowBox[{"{", "i", "}"}], ",", " ", 
            RowBox[{"sub1", "[", 
             RowBox[{"[", "i", "]"}], "]"}]}], "]"}], ",", " ", 
          RowBox[{"{", 
           RowBox[{"i", ",", " ", 
            RowBox[{"Length", "[", "sub1", "]"}]}], "}"}]}], "]"}]}], ";", 
       " ", "\n", "  ", 
       RowBox[{"pos", " ", "=", " ", 
        RowBox[{
         RowBox[{
          RowBox[{
           RowBox[{"FromDigits", "[", 
            RowBox[{
             RowBox[{
              RowBox[{"Rest", "[", "#", "]"}], " ", "-", " ", "1"}], ",", " ", 
             RowBox[{"alpha", " ", "-", " ", "1"}]}], "]"}], " ", "+", " ", 
           "\n", "      ", "1", " ", "+", " ", 
           RowBox[{
            RowBox[{"(", 
             RowBox[{
              RowBox[{"#", "[", 
               RowBox[{"[", "1", "]"}], "]"}], " ", "-", " ", "1"}], ")"}], 
            "*", 
            RowBox[{"(", 
             RowBox[{
              RowBox[{"(", 
               RowBox[{"alpha", " ", "-", " ", "1"}], ")"}], "^", "order"}], 
             ")"}]}], "+", " ", 
           RowBox[{"Total", "@", 
            RowBox[{"Table", "[", 
             RowBox[{
              RowBox[{
               RowBox[{"Binomial", "[", 
                RowBox[{"l", ",", "k"}], "]"}], 
               RowBox[{
                RowBox[{"(", 
                 RowBox[{"alpha", "-", "1"}], ")"}], "^", 
                RowBox[{"(", "k", ")"}]}]}], ",", 
              RowBox[{"{", 
               RowBox[{"k", ",", "0", ",", 
                RowBox[{"order", "-", "1"}]}], "}"}]}], "]"}]}]}], "&"}], " ",
          "/@", " ", "\n", "    ", 
         RowBox[{"Select", "[", 
          RowBox[{"sub2", ",", " ", 
           RowBox[{
            RowBox[{"!", " ", 
             RowBox[{"MemberQ", "[", 
              RowBox[{"#", ",", " ", "0"}], "]"}]}], " ", "&"}]}], "]"}]}]}], 
       ";", "\n", "  ", 
       RowBox[{"Table", "[", 
        RowBox[{
         RowBox[{
          RowBox[{"{", 
           RowBox[{"j", ",", 
            RowBox[{"pos", "[", 
             RowBox[{"[", "i", "]"}], "]"}]}], "}"}], " ", "->", " ", "1"}], 
         ",", " ", 
         RowBox[{"{", 
          RowBox[{"i", ",", " ", "\n", "     ", 
           RowBox[{"Length", "[", "pos", "]"}]}], "}"}]}], "]"}]}]}], "\n", 
     "  ", "]"}]}], "\n", 
   RowBox[{
    RowBox[{"s2dTaylor2", "[", 
     RowBox[{"seqs_", ",", "order_", ",", "wt_"}], "]"}], ":=", 
    RowBox[{"Module", "[", 
     RowBox[{
      RowBox[{"{", "rules", "}"}], ",", 
      RowBox[{
       RowBox[{"rules", "=", 
        RowBox[{"Flatten", "[", 
         RowBox[{
          RowBox[{"Table", "[", 
           RowBox[{
            RowBox[{"Join", "[", 
             RowBox[{"Table", "[", 
              RowBox[{
               RowBox[{"designrules", "[", 
                RowBox[{
                 RowBox[{"seqs", "[", 
                  RowBox[{"[", "j", "]"}], "]"}], ",", "k", ",", "wt", ",", 
                 "j"}], "]"}], ",", 
               RowBox[{"{", 
                RowBox[{"k", ",", "order"}], "}"}]}], "]"}], "]"}], ",", 
            RowBox[{"{", 
             RowBox[{"j", ",", 
              RowBox[{"Length", "[", "seqs", "]"}]}], "}"}]}], "]"}], ",", 
          "2"}], "]"}]}], ";", 
       RowBox[{"SparseArray", "[", 
        RowBox[{"rules", ",", 
         RowBox[{"{", 
          RowBox[{
           RowBox[{"Length", "[", "seqs", "]"}], ",", 
           RowBox[{"Total", "@", 
            RowBox[{"Table", "[", 
             RowBox[{
              RowBox[{
               RowBox[{"Binomial", "[", 
                RowBox[{"l", ",", " ", "k"}], "]"}], "*", 
               RowBox[{
                RowBox[{"(", 
                 RowBox[{"alpha", " ", "-", " ", "1"}], ")"}], "^", "k"}]}], 
              ",", 
              RowBox[{"{", 
               RowBox[{"k", ",", "order"}], "}"}]}], "]"}]}]}], "}"}]}], 
        "]"}]}]}], "]"}]}], "\[IndentingNewLine]", "\[IndentingNewLine]", 
   RowBox[{
    RowBox[{"designrulesonehot", "[", 
     RowBox[{"seq_", ",", " ", "order_", ",", "j_"}], "]"}], ":=", 
    RowBox[{"Module", "[", 
     RowBox[{
      RowBox[{"{", " ", 
       RowBox[{"sub1", ",", " ", "sub2", ",", " ", "pos"}], "}"}], ",", "\n", 
      "\n", "  ", 
      RowBox[{
       RowBox[{"sub1", " ", "=", " ", 
        RowBox[{"Subsets", "[", 
         RowBox[{"seq", ",", " ", 
          RowBox[{"{", "order", "}"}]}], "]"}]}], ";", "\n", "  ", 
       RowBox[{"sub2", " ", "=", " ", 
        RowBox[{"Table", "[", 
         RowBox[{
          RowBox[{"Join", "[", 
           RowBox[{
            RowBox[{"{", "i", "}"}], ",", " ", 
            RowBox[{"sub1", "[", 
             RowBox[{"[", "i", "]"}], "]"}]}], "]"}], ",", " ", 
          RowBox[{"{", 
           RowBox[{"i", ",", " ", 
            RowBox[{"Length", "[", "sub1", "]"}]}], "}"}]}], "]"}]}], ";", 
       " ", "\n", "  ", 
       RowBox[{"pos", " ", "=", " ", 
        RowBox[{
         RowBox[{
          RowBox[{
           RowBox[{"FromDigits", "[", 
            RowBox[{
             RowBox[{"Rest", "[", "#", "]"}], " ", ",", " ", "alpha"}], " ", 
            "]"}], " ", "+", " ", "\n", "      ", "1", " ", "+", " ", 
           RowBox[{
            RowBox[{"(", 
             RowBox[{
              RowBox[{"#", "[", 
               RowBox[{"[", "1", "]"}], "]"}], "-", "1"}], " ", ")"}], "*", 
            RowBox[{"(", 
             RowBox[{
              RowBox[{"(", "alpha", " ", ")"}], "^", "order"}], ")"}]}], "+", 
           " ", 
           RowBox[{"Total", "@", 
            RowBox[{"Table", "[", 
             RowBox[{
              RowBox[{
               RowBox[{"Binomial", "[", 
                RowBox[{"l", ",", "k"}], "]"}], 
               RowBox[{
                RowBox[{"(", "alpha", ")"}], "^", 
                RowBox[{"(", "k", ")"}]}]}], ",", 
              RowBox[{"{", 
               RowBox[{"k", ",", "0", ",", 
                RowBox[{"order", "-", "1"}]}], "}"}]}], "]"}]}]}], "&"}], " ",
          "/@", " ", "\n", "    ", "sub2"}]}], ";", "\n", "  ", 
       RowBox[{"Table", "[", 
        RowBox[{
         RowBox[{
          RowBox[{"{", 
           RowBox[{"j", ",", 
            RowBox[{"pos", "[", 
             RowBox[{"[", "i", "]"}], "]"}]}], "}"}], " ", "->", " ", "1"}], 
         ",", " ", 
         RowBox[{"{", 
          RowBox[{"i", ",", " ", "\n", "     ", 
           RowBox[{"Length", "[", "pos", "]"}]}], "}"}]}], "]"}]}]}], "\n", 
     "  ", "]"}]}], "\n", 
   RowBox[{
    RowBox[{"s2donehot", "[", 
     RowBox[{"seqs_", ",", "order_"}], "]"}], ":=", 
    RowBox[{"Module", "[", 
     RowBox[{
      RowBox[{"{", "rules", "}"}], ",", 
      RowBox[{
       RowBox[{"rules", "=", 
        RowBox[{"Flatten", "[", 
         RowBox[{
          RowBox[{"Table", "[", 
           RowBox[{
            RowBox[{"Join", "[", 
             RowBox[{"Table", "[", 
              RowBox[{
               RowBox[{"designrulesonehot", "[", 
                RowBox[{
                 RowBox[{"seqs", "[", 
                  RowBox[{"[", "j", "]"}], "]"}], ",", "k", ",", "j"}], "]"}],
                ",", 
               RowBox[{"{", 
                RowBox[{"k", ",", "order"}], "}"}]}], "]"}], "]"}], ",", 
            RowBox[{"{", 
             RowBox[{"j", ",", 
              RowBox[{"Length", "[", "seqs", "]"}]}], "}"}]}], "]"}], ",", 
          "2"}], "]"}]}], ";", 
       RowBox[{"SparseArray", "[", 
        RowBox[{"rules", ",", 
         RowBox[{"{", 
          RowBox[{
           RowBox[{"Length", "[", "seqs", "]"}], ",", 
           RowBox[{"Total", "@", 
            RowBox[{"Table", "[", 
             RowBox[{
              RowBox[{
               RowBox[{"Binomial", "[", 
                RowBox[{"l", ",", " ", "k"}], "]"}], "*", 
               RowBox[{"(", 
                RowBox[{"alpha", " ", "^", "k"}], ")"}]}], ",", 
              RowBox[{"{", 
               RowBox[{"k", ",", "order"}], "}"}]}], "]"}]}]}], "}"}]}], 
        "]"}]}]}], "]"}]}]}]}]], "Input",
 CellChangeTimes->{{3.785018461771922*^9, 3.78501846177962*^9}, {
  3.788109020678506*^9, 3.788109064804349*^9}},
 CellLabel->
  "In[137]:=",ExpressionUUID->"3e583ff4-59aa-4bf3-840b-dec09082552e"]
}, Closed]],

Cell[CellGroupData[{

Cell["Kernelized regressions", "Subsection",
 CellChangeTimes->{{3.7836869114185877`*^9, 
  3.783686914475037*^9}},ExpressionUUID->"7abe698c-350b-442f-a87e-\
c17e5e0a11c7"],

Cell[BoxData[{
 RowBox[{
  RowBox[{
   RowBox[{"CIby", "[", "x_", "]"}], ":=", 
   RowBox[{
    RowBox[{"{", 
     RowBox[{"0", ",", 
      RowBox[{
       RowBox[{"-", "alpha"}], "/", "2"}], ",", 
      RowBox[{"1", "/", "2"}]}], "}"}], ".", 
    RowBox[{"NestList", "[", 
     RowBox[{
      RowBox[{
       RowBox[{"L", ".", "#"}], "&"}], ",", "x", ",", "2"}], "]"}]}]}], 
  RowBox[{"(*", 
   RowBox[{
    RowBox[{"Similar", " ", "to", " ", 
     RowBox[{"C", ".", "f"}]}], ",", " ", 
    RowBox[{
    "we", " ", "implement", " ", "multiplication", " ", "by", " ", "a", " ", 
     "matrix", " ", "that", " ", "can", " ", "be", " ", "expressed", " ", 
     "as", " ", "a", " ", "polynomial", " ", "in", " ", "L", " ", "using", 
     " ", 
     RowBox[{"NestList", "."}]}]}], "*)"}], 
  RowBox[{"(*", 
   RowBox[{"coeffsinLn", ":", " ", 
    RowBox[{"vector", " ", "of", " ", "coefficients", " ", "for", " ", 
     RowBox[{"L", "^", "n"}]}]}], "*)"}]}], "\[IndentingNewLine]", 
 RowBox[{
  RowBox[{
   RowBox[{"SprsinLnBy", "[", 
    RowBox[{"x_", ",", "coeffsinLn_"}], "]"}], ":=", 
   RowBox[{
    RowBox[{"coeffsinLn", "[", 
     RowBox[{"[", 
      RowBox[{"1", ";;", 
       RowBox[{"maxorder", "[", "coeffsinLn", "]"}]}], "]"}], "]"}], ".", 
    RowBox[{"NestList", "[", 
     RowBox[{
      RowBox[{
       RowBox[{"L", ".", "#"}], "&"}], ",", "x", ",", 
      RowBox[{
       RowBox[{"maxorder", "[", "coeffsinLn", "]"}], "-", "1"}]}], "]"}]}]}], 
  
  RowBox[{"(*", 
   RowBox[{
    RowBox[{"Apply", " ", "the", " ", "locally", " ", "non"}], "-", 
    RowBox[{
    "epistatic", " ", "smoother", " ", "M", " ", "to", " ", "a", " ", 
     "vector"}]}], "*)"}]}], "\[IndentingNewLine]", 
 RowBox[{
  RowBox[{
   RowBox[{"Smooth", "[", "x_", "]"}], ":=", 
   RowBox[{
    RowBox[{
     RowBox[{"-", 
      RowBox[{"(", 
       RowBox[{"1", "/", 
        RowBox[{"(", 
         RowBox[{
          RowBox[{"Binomial", "[", 
           RowBox[{"l", ",", "2"}], "]"}], 
          RowBox[{
           RowBox[{"(", 
            RowBox[{"alpha", "-", "1"}], ")"}], "^", "2"}]}], ")"}]}], 
       ")"}]}], 
     RowBox[{"CIby", "[", "x", "]"}]}], "+", "x"}]}], 
  RowBox[{"(*", 
   RowBox[{
   "Calculate", " ", "the", " ", "average", " ", "squared", " ", "epistasic", 
    " ", "coefficient", " ", "for", " ", "a", " ", "vector", " ", "x"}], 
   "*)"}]}], "\[IndentingNewLine]", 
 RowBox[{
  RowBox[{"Cnorm", "[", "x_", "]"}], ":=", 
  RowBox[{
   RowBox[{"(", 
    RowBox[{"1", "/", 
     RowBox[{"(", "nfaces", ")"}]}], ")"}], 
   RowBox[{"x", ".", 
    RowBox[{"CIby", "[", "x", "]"}]}]}]}]}], "Input",
 CellChangeTimes->{{3.785018538945465*^9, 3.785018550834106*^9}},
 CellLabel->
  "In[145]:=",ExpressionUUID->"fce4fbe1-99a9-4107-a40b-cdb5a11fd6d1"],

Cell[BoxData[
 RowBox[{
  RowBox[{"(*", 
   RowBox[{
    RowBox[{
    "Multiplication", " ", "by", " ", "the", " ", "C", " ", "matrix", " ", 
     "defined", " ", "in", " ", "the", " ", "main", " ", 
     RowBox[{"text", ".", " ", "For"}], " ", "the", " ", "matrix", " ", "by", 
     " ", "vector", " ", "multiplication", " ", 
     RowBox[{"C", ".", "f"}]}], ",", " ", 
    RowBox[{"we", " ", "evaluate", " ", "it", " ", "as", " ", 
     RowBox[{
      RowBox[{"{", 
       RowBox[{"0", ",", 
        RowBox[{
         RowBox[{"-", "alpha"}], "/", "2"}], ",", 
        RowBox[{"1", "/", "2"}]}], "}"}], ".", 
      RowBox[{"{", 
       RowBox[{"f", ",", 
        RowBox[{"L", ".", "f"}], ",", 
        RowBox[{"L", ".", "L", ".", "f"}]}], "}"}]}], " ", "using", " ", 
     "the", " ", "function", " ", 
     RowBox[{"NestList", ".", " ", "Note"}], " ", "that", " ", "we", " ", 
     "have", " ", "omitted", " ", "the", " ", "constant", " ", 
     RowBox[{"1", "/", "s"}]}], ",", " ", 
    RowBox[{
    "since", " ", "it", " ", "does", " ", "not", " ", "affect", " ", "the", 
     " ", "solution", " ", "to", " ", "the", " ", "linear", " ", 
     "equation"}]}], "*)"}], "\n", 
  RowBox[{"(*", 
   RowBox[{"Minimum", " ", "epistasis", " ", "interpolation", " ", "solver"}],
    "*)"}], "\n", 
  RowBox[{
   RowBox[{
    RowBox[{"Cinterp", "[", 
     RowBox[{"training_", ",", "y_"}], "]"}], ":=", 
    RowBox[{"Module", "[", 
     RowBox[{
      RowBox[{"{", 
       RowBox[{"Ai", ",", "Ab"}], "}"}], ",", 
      RowBox[{
       RowBox[{"Ai", "=", 
        RowBox[{"SparseArray", "[", 
         RowBox[{
          RowBox[{
           RowBox[{"Transpose", "[", 
            RowBox[{"{", 
             RowBox[{
              RowBox[{"Complement", "[", 
               RowBox[{
                RowBox[{"Range", "[", 
                 RowBox[{"1", ",", 
                  RowBox[{"alpha", "^", "l"}]}], "]"}], ",", "training"}], 
               "]"}], ",", 
              RowBox[{"Range", "[", 
               RowBox[{"1", ",", 
                RowBox[{
                 RowBox[{"alpha", "^", "l"}], "-", 
                 RowBox[{"Length", "[", "training", "]"}]}]}], "]"}]}], "}"}],
             "]"}], "->", "1"}], ",", 
          RowBox[{"{", 
           RowBox[{
            RowBox[{"alpha", "^", "l"}], ",", 
            RowBox[{
             RowBox[{"alpha", "^", "l"}], "-", 
             RowBox[{"Length", "[", "training", "]"}]}]}], "}"}]}], "]"}]}], 
       ";", 
       RowBox[{"Ab", "=", 
        RowBox[{"SparseArray", "[", 
         RowBox[{
          RowBox[{
           RowBox[{"Transpose", "[", 
            RowBox[{"{", 
             RowBox[{"training", ",", 
              RowBox[{"Range", "[", 
               RowBox[{"1", ",", 
                RowBox[{"Length", "[", "training", "]"}]}], "]"}]}], "}"}], 
            "]"}], "->", "1"}], ",", 
          RowBox[{"{", 
           RowBox[{
            RowBox[{"alpha", "^", "l"}], ",", 
            RowBox[{"Length", "[", "training", "]"}]}], "}"}]}], "]"}]}], ";", 
       RowBox[{
        RowBox[{"(", 
         RowBox[{"Ai", ".", 
          RowBox[{"LinearSolve", "[", 
           RowBox[{
            RowBox[{
             RowBox[{
              RowBox[{"Transpose", "[", "Ai", "]"}], ".", 
              RowBox[{"CIby", "[", 
               RowBox[{"Ai", ".", "#"}], "]"}]}], "&"}], ",", 
            RowBox[{"-", 
             RowBox[{
              RowBox[{"Transpose", "[", "Ai", "]"}], ".", 
              RowBox[{"CIby", "[", 
               RowBox[{"Ab", ".", "y"}], "]"}]}]}], ",", 
            RowBox[{"Method", "->", 
             RowBox[{"{", 
              RowBox[{"\"\<Krylov\>\"", ",", 
               RowBox[{"Method", "->", "\"\<ConjugateGradient\>\""}], ",", 
               RowBox[{"Tolerance", "->", 
                RowBox[{"10", "^", 
                 RowBox[{"-", "15"}]}]}]}], "}"}]}]}], "]"}]}], ")"}], "+", 
        RowBox[{"Ab", ".", "y"}]}]}]}], "]"}]}], 
   RowBox[{"(*", 
    RowBox[{
    "Regularized", " ", "regression", " ", "with", " ", "regularization", " ",
      "parameter", " ", "given", " ", "by", " ", 
     RowBox[{"\"\<rp\>\"", ".", " ", "\"\<Ccoeffs\>\""}], " ", "and", " ", 
     "\"\<Pcoeffs\>\"", " ", "contain", " ", "entries", " ", "for", " ", "a", 
     " ", "general", " ", "cost", " ", "matrix", " ", "C", " ", 
     RowBox[{"(", 
      RowBox[{
      "not", " ", "necessarily", " ", "the", " ", "C", " ", "used", " ", "in",
        " ", "the", " ", "minimum", " ", "epistasis", " ", "interpolation", 
       " ", "problem"}], ")"}], " ", "and", " ", "projection", " ", "matrix", 
     " ", "P", " ", "each", " ", "of", " ", "which", " ", "is", " ", 
     "represented", " ", "as", " ", "the", " ", "coefficients", " ", "of", 
     " ", "a", " ", "polynomial", " ", "in", " ", 
     RowBox[{"L", ".", " ", "\"\<Ccoeffs\>\""}], " ", "and", " ", 
     "\"\<Pcoeffs\>\"", " ", "for", " ", "fitting", " ", "models", " ", "of", 
     " ", "different", " ", "orders", " ", "are", " ", "defined", " ", 
     "below"}], "*)"}], "\n", 
   RowBox[{
    RowBox[{"Creg", "[", 
     RowBox[{
     "Ccoeffs_", ",", "Pcoeffs_", ",", "training_", ",", "data_", ",", "rp_", 
      ",", "var_", ",", "startingvector_"}], "]"}], ":=", 
    RowBox[{"Module", "[", 
     RowBox[{
      RowBox[{"{", 
       RowBox[{"Ab", ",", "W", ",", "Cby", ",", "Pby"}], "}"}], ",", 
      RowBox[{
       RowBox[{"W", "=", 
        RowBox[{
         RowBox[{"(", 
          RowBox[{"1", "/", 
           RowBox[{"Length", "[", "data", "]"}]}], ")"}], " ", 
         RowBox[{"SparseArray", "[", 
          RowBox[{
           RowBox[{"Table", "[", 
            RowBox[{
             RowBox[{
              RowBox[{"{", 
               RowBox[{
                RowBox[{"training", "[", 
                 RowBox[{"[", "i", "]"}], "]"}], ",", 
                RowBox[{"training", "[", 
                 RowBox[{"[", "i", "]"}], "]"}]}], "}"}], "->", 
              RowBox[{"(", 
               RowBox[{"1", "/", 
                RowBox[{"var", "[", 
                 RowBox[{"[", "i", "]"}], "]"}]}], ")"}]}], ",", 
             RowBox[{"{", 
              RowBox[{"i", ",", 
               RowBox[{"Length", "[", "training", "]"}]}], "}"}]}], "]"}], 
           ",", 
           RowBox[{"{", 
            RowBox[{
             RowBox[{"alpha", "^", "l"}], ",", 
             RowBox[{"alpha", "^", "l"}]}], "}"}]}], "]"}]}]}], ";", 
       RowBox[{"Ab", "=", 
        RowBox[{"SparseArray", "[", 
         RowBox[{
          RowBox[{
           RowBox[{"Transpose", "[", 
            RowBox[{"{", 
             RowBox[{"training", ",", 
              RowBox[{"Range", "[", 
               RowBox[{"1", ",", 
                RowBox[{"Length", "[", "training", "]"}]}], "]"}]}], "}"}], 
            "]"}], "->", "1"}], ",", 
          RowBox[{"{", 
           RowBox[{
            RowBox[{"alpha", "^", "l"}], ",", 
            RowBox[{"Length", "[", "training", "]"}]}], "}"}]}], "]"}]}], ";", 
       RowBox[{
        RowBox[{"Cby", "[", "x_", "]"}], ":=", 
        RowBox[{"rp", "*", 
         RowBox[{
          RowBox[{"Ccoeffs", "[", 
           RowBox[{"[", 
            RowBox[{"1", ";;", 
             RowBox[{"maxorder", "[", "Ccoeffs", "]"}]}], "]"}], "]"}], ".", 
          RowBox[{"NestList", "[", 
           RowBox[{
            RowBox[{
             RowBox[{"L", ".", "#"}], "&"}], ",", "x", ",", 
            RowBox[{
             RowBox[{"maxorder", "[", "Ccoeffs", "]"}], "-", "1"}]}], 
           "]"}]}]}]}], ";", 
       RowBox[{
        RowBox[{"Pby", "[", "x_", "]"}], ":=", 
        RowBox[{
         RowBox[{"Pcoeffs", "[", 
          RowBox[{"[", 
           RowBox[{"1", ";;", 
            RowBox[{"maxorder", "[", "Pcoeffs", "]"}]}], "]"}], "]"}], ".", 
         RowBox[{"NestList", "[", 
          RowBox[{
           RowBox[{
            RowBox[{"L", ".", "#"}], "&"}], ",", "x", ",", 
           RowBox[{
            RowBox[{"maxorder", "[", "Pcoeffs", "]"}], "-", "1"}]}], 
          "]"}]}]}], ";", 
       RowBox[{"LinearSolve", "[", 
        RowBox[{
         RowBox[{
          RowBox[{"(", 
           RowBox[{
            RowBox[{"Cby", "[", "#", "]"}], "+", 
            RowBox[{"Pby", "[", 
             RowBox[{"W", ".", 
              RowBox[{"Pby", "[", "#", "]"}]}], "]"}]}], ")"}], "&"}], ",", 
         RowBox[{"Pby", "[", 
          RowBox[{"W", ".", "Ab", ".", "data"}], "]"}], ",", 
         RowBox[{"Method", "->", 
          RowBox[{"{", 
           RowBox[{"\"\<Krylov\>\"", ",", 
            RowBox[{"Method", "->", "\"\<ConjugateGradient\>\""}], ",", 
            RowBox[{"\"\<StartingVector\>\"", "->", 
             RowBox[{"If", "[", 
              RowBox[{
               RowBox[{
                RowBox[{"Length", "[", "startingvector", "]"}], "==", "0"}], 
               ",", 
               RowBox[{"ConstantArray", "[", 
                RowBox[{"0", ",", 
                 RowBox[{"alpha", "^", "l"}]}], "]"}], ",", 
               "startingvector"}], "]"}]}]}], "}"}]}]}], "]"}]}]}], "]"}]}], 
   "\n", "\n", 
   RowBox[{"(*", 
    RowBox[{"10", "-", 
     RowBox[{
     "fold", " ", "crossvalidation", " ", "using", " ", "the", " ", 
      "function", " ", "Creg"}]}], "*)"}], 
   RowBox[{
    RowBox[{"CrossvalidationC", "[", 
     RowBox[{
     "Ccoeffs_", ",", "Pcoeffs_", ",", "list_", ",", "response_", ",", "rps_",
       ",", "variance_", ",", "fold_", ",", "rep_"}], "]"}], ":=", 
    RowBox[{"Module", "[", 
     RowBox[{
      RowBox[{"{", 
       RowBox[{"size", ",", "subsets", ",", "r", ",", "rpsr"}], "}"}], ",", 
      "\n", 
      RowBox[{
       RowBox[{"size", "=", 
        RowBox[{"Ceiling", "[", 
         RowBox[{
          RowBox[{"Length", "[", "response", "]"}], "/", "fold"}], "]"}]}], 
       ";", " ", "\n", 
       RowBox[{"subsets", "=", 
        RowBox[{"Partition", "[", 
         RowBox[{
          RowBox[{"RandomSample", "[", 
           RowBox[{"Range", "[", 
            RowBox[{"1", ",", 
             RowBox[{"Length", "[", "response", "]"}]}], "]"}], "]"}], ",", 
          "size", ",", "size", ",", "1", ",", 
          RowBox[{"{", "}"}]}], "]"}]}], ";", 
       RowBox[{"r", "=", 
        RowBox[{"Table", "[", 
         RowBox[{
          RowBox[{"Table", "[", 
           RowBox[{
            RowBox[{"{", "}"}], ",", 
            RowBox[{
             RowBox[{"Length", "[", "rps", "]"}], "+", "1"}]}], "]"}], ",", 
          "rep"}], "]"}]}], ";", 
       RowBox[{"Do", "[", 
        RowBox[{
         RowBox[{"Do", "[", 
          RowBox[{
           RowBox[{
            RowBox[{
             RowBox[{"r", "[", 
              RowBox[{"[", "k", "]"}], "]"}], "[", 
             RowBox[{"[", 
              RowBox[{"i", "+", "1"}], "]"}], "]"}], "=", 
            RowBox[{"Creg", "[", 
             RowBox[{"Ccoeffs", ",", "Pcoeffs", ",", 
              RowBox[{"list", "[", 
               RowBox[{"[", 
                RowBox[{"Flatten", "[", 
                 RowBox[{"Drop", "[", 
                  RowBox[{"subsets", ",", 
                   RowBox[{"{", "k", "}"}]}], "]"}], "]"}], "]"}], "]"}], ",", 
              RowBox[{"response", "[", 
               RowBox[{"[", 
                RowBox[{"Flatten", "[", 
                 RowBox[{"Drop", "[", 
                  RowBox[{"subsets", ",", 
                   RowBox[{"{", "k", "}"}]}], "]"}], "]"}], "]"}], "]"}], ",", 
              RowBox[{"rps", "[", 
               RowBox[{"[", "i", "]"}], "]"}], ",", 
              RowBox[{"variance", "[", 
               RowBox[{"[", 
                RowBox[{"Flatten", "[", 
                 RowBox[{"Drop", "[", 
                  RowBox[{"subsets", ",", 
                   RowBox[{"{", "k", "}"}]}], "]"}], "]"}], "]"}], "]"}], ",", 
              RowBox[{"{", "}"}]}], "]"}]}], ",", 
           RowBox[{"{", 
            RowBox[{"i", ",", 
             RowBox[{"Length", "[", "rps", "]"}]}], "}"}]}], "]"}], ",", 
         RowBox[{"{", 
          RowBox[{"k", ",", "rep"}], "}"}]}], "]"}], ";", 
       RowBox[{"Table", "[", 
        RowBox[{
         RowBox[{"mse", "[", 
          RowBox[{
           RowBox[{
            RowBox[{
             RowBox[{"r", "[", 
              RowBox[{"[", "k", "]"}], "]"}], "[", 
             RowBox[{"[", 
              RowBox[{"i", "+", "1"}], "]"}], "]"}], "[", 
            RowBox[{"[", 
             RowBox[{"list", "[", 
              RowBox[{"[", 
               RowBox[{"subsets", "[", 
                RowBox[{"[", "k", "]"}], "]"}], "]"}], "]"}], "]"}], "]"}], 
           ",", 
           RowBox[{"response", "[", 
            RowBox[{"[", 
             RowBox[{"subsets", "[", 
              RowBox[{"[", "k", "]"}], "]"}], "]"}], "]"}]}], "]"}], "\n", 
         ",", 
         RowBox[{"{", 
          RowBox[{"k", ",", "rep"}], "}"}], ",", 
         RowBox[{"{", 
          RowBox[{"i", ",", 
           RowBox[{"Length", "[", "rps", "]"}]}], "}"}]}], "]"}]}]}], "\n", 
     "]"}]}], "\n", "\n", 
   RowBox[{"(*", 
    RowBox[{
    "Extract", " ", "best", " ", "regularization", " ", "parameter", " ", 
     "from", " ", "the", " ", "crossvalidation", " ", "outputs"}], "*)"}], 
   RowBox[{
    RowBox[{"CV", "[", 
     RowBox[{"mse_", ",", "rps_"}], "]"}], ":=", 
    RowBox[{"Module", "[", 
     RowBox[{
      RowBox[{"{", 
       RowBox[{"means", ",", "ses", ",", "min", ",", "bestlambda"}], "}"}], 
      ",", 
      RowBox[{
       RowBox[{"means", "=", 
        RowBox[{"Mean", "[", "mse", "]"}]}], ";", 
       RowBox[{"ses", "=", 
        RowBox[{"If", "[", 
         RowBox[{
          RowBox[{
           RowBox[{
            RowBox[{"Dimensions", "[", "mse", "]"}], "[", 
            RowBox[{"[", "1", "]"}], "]"}], ">", "1"}], ",", 
          RowBox[{
           RowBox[{"StandardDeviation", "[", "mse", "]"}], "/", 
           SqrtBox[
            RowBox[{
             RowBox[{"Dimensions", "[", "mse", "]"}], "[", 
             RowBox[{"[", "1", "]"}], "]"}]]}], ",", 
          RowBox[{"ConstantArray", "[", 
           RowBox[{"0", ",", 
            RowBox[{
             RowBox[{"Dimensions", "[", "mse", "]"}], "[", 
             RowBox[{"[", "2", "]"}], "]"}]}], "]"}]}], "]"}]}], ";", 
       RowBox[{"min", "=", 
        RowBox[{"First", "[", 
         RowBox[{"Ordering", "[", "means", "]"}], "]"}]}], ";", 
       RowBox[{"bestlambda", "=", 
        RowBox[{"rps", "[", 
         RowBox[{"[", "min", " ", "]"}], "]"}]}], ";", 
       RowBox[{"{", 
        RowBox[{"bestlambda", ",", "means", ",", "ses"}], "}"}]}]}], 
     "]"}]}]}]}]], "Input",
 CellChangeTimes->{{3.7837004472487507`*^9, 3.783700448186143*^9}, {
   3.78501846185739*^9, 3.785018462051797*^9}, 3.785018497034924*^9},
 CellLabel->
  "In[149]:=",ExpressionUUID->"2771ec78-7370-4f41-bae0-8042486a1c53"]
}, Closed]],

Cell[CellGroupData[{

Cell["Matrix coefficients", "Subsection",
 CellChangeTimes->{{3.7836865046179857`*^9, 
  3.783686514734417*^9}},ExpressionUUID->"0d2582a2-66ba-4fe7-806a-\
f97237f20deb"],

Cell[BoxData[
 RowBox[{
  RowBox[{"(*", 
   RowBox[{"Krawtchouk", " ", "polynomial"}], "*)"}], "\n", 
  RowBox[{
   RowBox[{
    RowBox[{"w", "[", " ", 
     RowBox[{"k_", ",", " ", "d_"}], "]"}], " ", ":=", " ", 
    RowBox[{
     RowBox[{"alpha", "^", 
      RowBox[{"(", 
       RowBox[{"-", "l"}], ")"}]}], " ", 
     RowBox[{
      UnderoverscriptBox["\[Sum]", 
       RowBox[{"q", "=", "0"}], 
       RowBox[{"Min", "[", 
        RowBox[{"k", ",", "d"}], "]"}]], 
      RowBox[{
       SuperscriptBox[
        RowBox[{"(", 
         RowBox[{"-", "1"}], ")"}], "q"], 
       SuperscriptBox[
        RowBox[{"(", 
         RowBox[{"alpha", "-", "1"}], ")"}], 
        RowBox[{"k", "-", "q"}]], 
       RowBox[{"Binomial", "[", 
        RowBox[{"d", ",", "q"}], "]"}], 
       RowBox[{"Binomial", "[", 
        RowBox[{
         RowBox[{"l", "-", "d"}], ",", 
         RowBox[{"k", "-", "q"}]}], "]"}]}]}]}]}], "\n", 
   RowBox[{
    RowBox[{"wkd", " ", "=", " ", 
     RowBox[{"Table", "[", 
      RowBox[{
       RowBox[{"w", "[", 
        RowBox[{"k", ",", "d"}], "]"}], ",", 
       RowBox[{"{", 
        RowBox[{"d", ",", "0", ",", "l"}], "}"}], ",", 
       RowBox[{"{", 
        RowBox[{"k", ",", "0", ",", "l"}], "}"}]}], "]"}]}], 
    ";"}]}]}]], "Input",
 CellChangeTimes->{{3.7836869289740562`*^9, 3.783686929363192*^9}, {
  3.787873005947504*^9, 3.787873008401565*^9}},
 CellLabel->
  "In[153]:=",ExpressionUUID->"fd125425-67cc-4d63-a234-49a7d47050c2"],

Cell[BoxData[
 RowBox[{"\n", 
  RowBox[{"(*", 
   RowBox[{
    RowBox[{
     RowBox[{"LPs", " ", "contains", " ", "entries", " ", "of", " ", 
      RowBox[{"L", "^", "n"}], " ", "defined", " ", "at", " ", "d"}], "=", 
     "0"}], ",", "1", ",", 
    RowBox[{
     RowBox[{"...", 
      RowBox[{"l", ".", " ", "For"}], " ", "any", " ", "matrix", " ", "whose",
       " ", 
      RowBox[{"(", 
       RowBox[{"i", ",", "j"}], ")"}]}], "-", 
     RowBox[{
     "th", " ", "entry", " ", "only", " ", "depends", " ", "on", " ", "d", 
      RowBox[{"(", 
       RowBox[{"i", ",", "j"}], ")"}]}]}], ",", " ", 
    RowBox[{
    "we", " ", "can", " ", "then", " ", "solve", " ", "a", " ", "linear", " ",
      "equation", " ", "for", " ", "the", " ", "coefficients"}]}], "*)"}], 
  "\n", 
  RowBox[{
   RowBox[{
    RowBox[{"B", "=", 
     RowBox[{
      RowBox[{"SparseArray", "[", 
       RowBox[{
        RowBox[{
         RowBox[{"{", 
          RowBox[{"i_", ",", "i_"}], "}"}], "\[Rule]", 
         RowBox[{
          RowBox[{"(", 
           RowBox[{"alpha", "-", "1"}], ")"}], "*", "l"}]}], ",", 
        RowBox[{"{", 
         RowBox[{
          RowBox[{"l", "+", "1"}], ",", 
          RowBox[{"l", "+", "1"}]}], "}"}]}], "]"}], "-", 
      RowBox[{"1", "*", 
       RowBox[{"(", 
        RowBox[{
         RowBox[{"SparseArray", "[", 
          RowBox[{
           RowBox[{
            RowBox[{
             RowBox[{"{", 
              RowBox[{"i_", ",", "j_"}], "}"}], "/;", 
             RowBox[{"i", "\[Equal]", "j"}]}], "\[RuleDelayed]", 
            RowBox[{
             RowBox[{"(", 
              RowBox[{"i", "-", "1"}], ")"}], "*", 
             RowBox[{"(", 
              RowBox[{"alpha", "-", "2"}], ")"}]}]}], ",", 
           RowBox[{"{", 
            RowBox[{
             RowBox[{"l", "+", "1"}], ",", 
             RowBox[{"l", "+", "1"}]}], "}"}]}], "]"}], "+", 
         RowBox[{"SparseArray", "[", 
          RowBox[{
           RowBox[{
            RowBox[{
             RowBox[{"{", 
              RowBox[{"i_", ",", "j_"}], "}"}], "/;", 
             RowBox[{
              RowBox[{"i", "-", "j"}], "\[Equal]", "1"}]}], "\[RuleDelayed]", 
            
            RowBox[{"i", "-", "1"}]}], ",", 
           RowBox[{"{", 
            RowBox[{
             RowBox[{"l", "+", "1"}], ",", 
             RowBox[{"l", "+", "1"}]}], "}"}]}], "]"}], "+", 
         RowBox[{"SparseArray", "[", 
          RowBox[{
           RowBox[{
            RowBox[{
             RowBox[{"{", 
              RowBox[{"i_", ",", "j_"}], "}"}], "/;", 
             RowBox[{
              RowBox[{"i", "-", "j"}], "\[Equal]", 
              RowBox[{"-", "1"}]}]}], "\[RuleDelayed]", 
            RowBox[{
             RowBox[{"(", 
              RowBox[{"l", "-", "j", "+", "2"}], ")"}], "*", 
             RowBox[{"(", 
              RowBox[{"alpha", "-", "1"}], ")"}]}]}], ",", 
           RowBox[{"{", 
            RowBox[{
             RowBox[{"l", "+", "1"}], ",", 
             RowBox[{"l", "+", "1"}]}], "}"}]}], "]"}]}], ")"}]}]}]}], ";"}], 
   "\[IndentingNewLine]", 
   RowBox[{
    RowBox[{"LPs", "=", 
     RowBox[{
      RowBox[{"ArrayReshape", "[", 
       RowBox[{
        RowBox[{"{", 
         RowBox[{
          RowBox[{"PadRight", "[", 
           RowBox[{
            RowBox[{"{", "1", "}"}], ",", 
            RowBox[{"l", "+", "1"}]}], "]"}], ",", 
          RowBox[{"PadRight", "[", 
           RowBox[{
            RowBox[{"{", 
             RowBox[{
              RowBox[{
               RowBox[{"(", 
                RowBox[{"alpha", "-", "1"}], ")"}], "*", "l"}], ",", 
              RowBox[{"-", "1"}]}], "}"}], ",", 
            RowBox[{"l", "+", "1"}]}], "]"}], ",", 
          RowBox[{"Table", "[", 
           RowBox[{
            RowBox[{
             RowBox[{"MatrixPower", "[", 
              RowBox[{"B", ",", "i"}], "]"}], ".", 
             RowBox[{"PadRight", "[", 
              RowBox[{
               RowBox[{"{", 
                RowBox[{
                 RowBox[{
                  RowBox[{"(", 
                   RowBox[{"alpha", "-", "1"}], ")"}], "*", "l"}], ",", 
                 RowBox[{"-", "1"}]}], "}"}], ",", 
               RowBox[{"l", "+", "1"}]}], "]"}]}], ",", 
            RowBox[{"{", 
             RowBox[{"i", ",", "1", ",", 
              RowBox[{"l", "-", "1"}]}], "}"}]}], "]"}]}], "}"}], ",", 
        RowBox[{"{", 
         RowBox[{
          RowBox[{"l", "+", "1"}], ",", 
          RowBox[{"l", "+", "1"}]}], "}"}]}], "]"}], "//", "Transpose"}]}], 
    ";"}], "\[IndentingNewLine]", "\n", 
   RowBox[{"(*", 
    RowBox[{
     RowBox[{"Entries", " ", "of", " ", "the", " ", "pseudo"}], "-", 
     RowBox[{
     "inverse", " ", "of", " ", "the", " ", "interpolation", " ", "matrix", 
      " ", "C"}]}], "*)"}], "\n", 
   RowBox[{
    RowBox[{"KIentries", "=", 
     RowBox[{"Table", "[", 
      RowBox[{
       RowBox[{"ReleaseHold", "[", 
        RowBox[{
         RowBox[{"Hold", "[", 
          RowBox[{
           UnderoverscriptBox["\[Sum]", 
            RowBox[{"k", "=", "2"}], "length"], 
           RowBox[{"(", 
            RowBox[{
             SuperscriptBox["alpha", 
              RowBox[{"(", 
               RowBox[{"-", "l"}], ")"}]], "  ", 
             FractionBox["1", 
              RowBox[{
               RowBox[{"(", 
                RowBox[{
                 SuperscriptBox[
                  RowBox[{"(", 
                   RowBox[{"a", " ", "k"}], ")"}], "2"], "-", 
                 RowBox[{"a", 
                  RowBox[{"(", 
                   RowBox[{"a", " ", "k"}], ")"}]}]}], ")"}], 
               SuperscriptBox["a", "length"]}]], 
             RowBox[{
              UnderoverscriptBox["\[Sum]", 
               RowBox[{"q", "=", "0"}], 
               RowBox[{"Min", "[", 
                RowBox[{"k", ",", "d"}], "]"}]], 
              RowBox[{
               SuperscriptBox[
                RowBox[{"(", 
                 RowBox[{"-", "1"}], ")"}], "q"], 
               SuperscriptBox[
                RowBox[{"(", 
                 RowBox[{"alpha", "-", "1"}], ")"}], 
                RowBox[{"k", "-", "q"}]], 
               RowBox[{"Binomial", "[", 
                RowBox[{"d", ",", "q"}], "]"}], 
               RowBox[{"Binomial", "[", 
                RowBox[{
                 RowBox[{"l", "-", "d"}], ",", 
                 RowBox[{"k", "-", "q"}]}], "]"}]}]}]}], ")"}]}], "]"}], "/.", 
         RowBox[{"{", 
          RowBox[{
           RowBox[{"length", "\[Rule]", "l"}], ",", 
           RowBox[{"a", "\[Rule]", "alpha"}]}], "}"}]}], "]"}], ",", 
       RowBox[{"{", 
        RowBox[{"d", ",", "0", ",", "l"}], "}"}]}], "]"}]}], ";"}], "\n", 
   "\n", 
   RowBox[{"(*", 
    RowBox[{
    "Entries", " ", "of", " ", "the", " ", "cost", " ", "matrix", " ", "for", 
     " ", "pairwise", " ", "regression"}], "*)"}], "\[IndentingNewLine]", 
   RowBox[{
    RowBox[{"C2entries", "=", 
     RowBox[{"Table", "[", 
      RowBox[{
       RowBox[{"ReleaseHold", "[", 
        RowBox[{
         RowBox[{"Hold", "[", 
          RowBox[{
           UnderoverscriptBox["\[Sum]", 
            RowBox[{"k", "=", "2"}], "2"], 
           RowBox[{"(", 
            RowBox[{
             SuperscriptBox["alpha", 
              RowBox[{"(", 
               RowBox[{"-", "l"}], ")"}]], "  ", 
             RowBox[{
              UnderoverscriptBox["\[Sum]", 
               RowBox[{"q", "=", "0"}], 
               RowBox[{"Min", "[", 
                RowBox[{"k", ",", "d"}], "]"}]], 
              RowBox[{
               SuperscriptBox[
                RowBox[{"(", 
                 RowBox[{"-", "1"}], ")"}], "q"], 
               SuperscriptBox[
                RowBox[{"(", 
                 RowBox[{"alpha", "-", "1"}], ")"}], 
                RowBox[{"k", "-", "q"}]], 
               RowBox[{"Binomial", "[", 
                RowBox[{"d", ",", "q"}], "]"}], 
               RowBox[{"Binomial", "[", 
                RowBox[{
                 RowBox[{"l", "-", "d"}], ",", 
                 RowBox[{"k", "-", "q"}]}], "]"}]}]}]}], ")"}]}], "]"}], "/.", 
         RowBox[{"{", 
          RowBox[{
           RowBox[{"length", "\[Rule]", "l"}], ",", 
           RowBox[{"a", "\[Rule]", "alpha"}]}], "}"}]}], "]"}], ",", 
       RowBox[{"{", 
        RowBox[{"d", ",", "0", ",", "l"}], "}"}]}], "]"}]}], ";"}], 
   "\[IndentingNewLine]", "\[IndentingNewLine]", 
   RowBox[{"(*", 
    RowBox[{
     RowBox[{
     "Entries", " ", "of", " ", "the", " ", "cost", " ", "matrix", " ", "for",
       " ", "three"}], "-", 
     RowBox[{"way", " ", "regression"}]}], "*)"}], "\n", 
   RowBox[{
    RowBox[{"C3entries", "=", 
     RowBox[{"Table", "[", 
      RowBox[{
       RowBox[{"ReleaseHold", "[", 
        RowBox[{
         RowBox[{"Hold", "[", 
          RowBox[{
           UnderoverscriptBox["\[Sum]", 
            RowBox[{"k", "=", "2"}], "3"], 
           RowBox[{"(", 
            RowBox[{
             SuperscriptBox["alpha", 
              RowBox[{"(", 
               RowBox[{"-", "l"}], ")"}]], "  ", 
             RowBox[{
              UnderoverscriptBox["\[Sum]", 
               RowBox[{"q", "=", "0"}], 
               RowBox[{"Min", "[", 
                RowBox[{"k", ",", "d"}], "]"}]], 
              RowBox[{
               SuperscriptBox[
                RowBox[{"(", 
                 RowBox[{"-", "1"}], ")"}], "q"], 
               SuperscriptBox[
                RowBox[{"(", 
                 RowBox[{"alpha", "-", "1"}], ")"}], 
                RowBox[{"k", "-", "q"}]], 
               RowBox[{"Binomial", "[", 
                RowBox[{"d", ",", "q"}], "]"}], 
               RowBox[{"Binomial", "[", 
                RowBox[{
                 RowBox[{"l", "-", "d"}], ",", 
                 RowBox[{"k", "-", "q"}]}], "]"}]}]}]}], ")"}]}], "]"}], "/.", 
         RowBox[{"{", 
          RowBox[{
           RowBox[{"length", "\[Rule]", "l"}], ",", 
           RowBox[{"a", "\[Rule]", "alpha"}]}], "}"}]}], "]"}], ",", 
       RowBox[{"{", 
        RowBox[{"d", ",", "0", ",", "l"}], "}"}]}], "]"}]}], ";"}], "\n", 
   RowBox[{"(*", 
    RowBox[{
    "Entries", " ", "of", " ", "the", " ", "cost", " ", "matrix", " ", "for", 
     " ", "the", " ", "Additive", " ", "model"}], "*)"}], 
   "\[IndentingNewLine]", 
   RowBox[{
    RowBox[{"P1entries", "=", 
     RowBox[{"Table", "[", 
      RowBox[{
       RowBox[{"ReleaseHold", "[", 
        RowBox[{
         RowBox[{"Hold", "[", 
          RowBox[{
           UnderoverscriptBox["\[Sum]", 
            RowBox[{"k", "=", "0"}], "1"], 
           RowBox[{"(", 
            RowBox[{
             SuperscriptBox["alpha", 
              RowBox[{"(", 
               RowBox[{"-", "l"}], ")"}]], 
             RowBox[{
              UnderoverscriptBox["\[Sum]", 
               RowBox[{"q", "=", "0"}], 
               RowBox[{"Min", "[", 
                RowBox[{"k", ",", "d"}], "]"}]], 
              RowBox[{
               SuperscriptBox[
                RowBox[{"(", 
                 RowBox[{"-", "1"}], ")"}], "q"], 
               SuperscriptBox[
                RowBox[{"(", 
                 RowBox[{"alpha", "-", "1"}], ")"}], 
                RowBox[{"k", "-", "q"}]], 
               RowBox[{"Binomial", "[", 
                RowBox[{"d", ",", "q"}], "]"}], 
               RowBox[{"Binomial", "[", 
                RowBox[{
                 RowBox[{"l", "-", "d"}], ",", 
                 RowBox[{"k", "-", "q"}]}], "]"}]}]}]}], ")"}]}], "]"}], "/.", 
         RowBox[{"{", 
          RowBox[{
           RowBox[{"length", "\[Rule]", "l"}], ",", 
           RowBox[{"a", "\[Rule]", "alpha"}]}], "}"}]}], "]"}], ",", 
       RowBox[{"{", 
        RowBox[{"d", ",", "0", ",", "l"}], "}"}]}], "]"}]}], ";"}], 
   "\[IndentingNewLine]", "\n", 
   RowBox[{"(*", 
    RowBox[{
    "Entries", " ", "of", " ", "the", " ", "cost", " ", "matrix", " ", "for", 
     " ", "the", " ", "Pairwise", " ", "model"}], "*)"}], "\n", 
   RowBox[{
    RowBox[{"P2entries", "=", 
     RowBox[{"Table", "[", 
      RowBox[{
       RowBox[{"ReleaseHold", "[", 
        RowBox[{
         RowBox[{"Hold", "[", 
          RowBox[{
           UnderoverscriptBox["\[Sum]", 
            RowBox[{"k", "=", "0"}], "2"], 
           RowBox[{"(", 
            RowBox[{
             SuperscriptBox["alpha", 
              RowBox[{"(", 
               RowBox[{"-", "l"}], ")"}]], 
             RowBox[{
              UnderoverscriptBox["\[Sum]", 
               RowBox[{"q", "=", "0"}], 
               RowBox[{"Min", "[", 
                RowBox[{"k", ",", "d"}], "]"}]], 
              RowBox[{
               SuperscriptBox[
                RowBox[{"(", 
                 RowBox[{"-", "1"}], ")"}], "q"], 
               SuperscriptBox[
                RowBox[{"(", 
                 RowBox[{"alpha", "-", "1"}], ")"}], 
                RowBox[{"k", "-", "q"}]], 
               RowBox[{"Binomial", "[", 
                RowBox[{"d", ",", "q"}], "]"}], 
               RowBox[{"Binomial", "[", 
                RowBox[{
                 RowBox[{"l", "-", "d"}], ",", 
                 RowBox[{"k", "-", "q"}]}], "]"}]}]}]}], ")"}]}], "]"}], "/.", 
         RowBox[{"{", 
          RowBox[{
           RowBox[{"length", "\[Rule]", "l"}], ",", 
           RowBox[{"a", "\[Rule]", "alpha"}]}], "}"}]}], "]"}], ",", 
       RowBox[{"{", 
        RowBox[{"d", ",", "0", ",", "l"}], "}"}]}], "]"}]}], ";"}], "\n", 
   "\n", 
   RowBox[{"(*", 
    RowBox[{
     RowBox[{
     "Entries", " ", "of", " ", "the", " ", "cost", " ", "matrix", " ", "for",
       " ", "the", " ", "Three"}], "-", 
     RowBox[{"way", " ", "model"}]}], "*)"}], "\[IndentingNewLine]", 
   RowBox[{
    RowBox[{"P3entries", "=", 
     RowBox[{"Table", "[", 
      RowBox[{
       RowBox[{"ReleaseHold", "[", 
        RowBox[{
         RowBox[{"Hold", "[", 
          RowBox[{
           UnderoverscriptBox["\[Sum]", 
            RowBox[{"k", "=", "0"}], "3"], 
           RowBox[{"(", 
            RowBox[{
             SuperscriptBox["alpha", 
              RowBox[{"(", 
               RowBox[{"-", "l"}], ")"}]], 
             RowBox[{
              UnderoverscriptBox["\[Sum]", 
               RowBox[{"q", "=", "0"}], 
               RowBox[{"Min", "[", 
                RowBox[{"k", ",", "d"}], "]"}]], 
              RowBox[{
               SuperscriptBox[
                RowBox[{"(", 
                 RowBox[{"-", "1"}], ")"}], "q"], 
               SuperscriptBox[
                RowBox[{"(", 
                 RowBox[{"alpha", "-", "1"}], ")"}], 
                RowBox[{"k", "-", "q"}]], 
               RowBox[{"Binomial", "[", 
                RowBox[{"d", ",", "q"}], "]"}], 
               RowBox[{"Binomial", "[", 
                RowBox[{
                 RowBox[{"l", "-", "d"}], ",", 
                 RowBox[{"k", "-", "q"}]}], "]"}]}]}]}], ")"}]}], "]"}], "/.", 
         RowBox[{"{", 
          RowBox[{
           RowBox[{"length", "\[Rule]", "l"}], ",", 
           RowBox[{"a", "\[Rule]", "alpha"}]}], "}"}]}], "]"}], ",", 
       RowBox[{"{", 
        RowBox[{"d", ",", "0", ",", "l"}], "}"}]}], "]"}]}], ";"}], 
   "\[IndentingNewLine]", 
   RowBox[{"(*", 
    RowBox[{
    "Coefficients", " ", "for", " ", "the", " ", "interpolation", " ", 
     "matrix", " ", "C", " ", "in", " ", "L"}], "*)"}], "\n", 
   RowBox[{
    RowBox[{"CIinLn", "=", 
     RowBox[{"PadRight", "[", 
      RowBox[{
       RowBox[{"{", 
        RowBox[{"0", ",", 
         RowBox[{
          RowBox[{"-", "alpha"}], "/", "2"}], ",", 
         RowBox[{"1", "/", "2"}]}], "}"}], ",", 
       RowBox[{"l", "+", "1"}]}], "]"}]}], ";"}], "\[IndentingNewLine]", "\n", 
   RowBox[{"(*", 
    RowBox[{
    "Coefficients", " ", "for", " ", "the", " ", "interpolation", " ", 
     "kernel", " ", "matrix", " ", "K", " ", "in", " ", "L"}], "*)"}], 
   "\[IndentingNewLine]", 
   RowBox[{
    RowBox[{"KIinLn", "=", 
     RowBox[{
      RowBox[{"Inverse", "[", "LPs", "]"}], ".", "KIentries"}]}], ";"}], 
   "\[IndentingNewLine]", "\[IndentingNewLine]", 
   RowBox[{"(*", 
    RowBox[{
    "Coefficients", " ", "for", " ", "the", " ", "cost", " ", "matrix", " ", 
     "for", " ", "the", " ", "Pairwise", " ", "model", " ", "in", " ", "L"}], 
    "*)"}], "\n", 
   RowBox[{
    RowBox[{"C2inLn", "=", 
     RowBox[{
      RowBox[{"Inverse", "[", "LPs", "]"}], ".", "C2entries"}]}], ";"}], 
   "\[IndentingNewLine]", "\[IndentingNewLine]", 
   RowBox[{"(*", 
    RowBox[{
     RowBox[{
     "Coefficients", " ", "for", " ", "the", " ", "cost", " ", "matrix", " ", 
      "for", " ", "the", " ", "Three"}], "-", 
     RowBox[{"way", " ", "model", " ", "in", " ", "L"}]}], "*)"}], 
   "\[IndentingNewLine]", 
   RowBox[{
    RowBox[{"C3inLn", "=", 
     RowBox[{
      RowBox[{"Inverse", "[", "LPs", "]"}], ".", "C3entries"}]}], ";"}], 
   "\[IndentingNewLine]", "\[IndentingNewLine]", 
   RowBox[{"(*", 
    RowBox[{
     RowBox[{
     "Coefficients", " ", "for", " ", "the", " ", "projection", " ", "matrix",
       " ", "for", " ", "the", " ", "Three"}], "-", 
     RowBox[{"way", " ", "model", " ", "in", " ", "L"}]}], "*)"}], "\n", 
   RowBox[{
    RowBox[{"P3inLn", "=", 
     RowBox[{
      RowBox[{"Inverse", "[", "LPs", "]"}], ".", "P3entries"}]}], ";"}], 
   "\[IndentingNewLine]", "\[IndentingNewLine]", 
   RowBox[{"(*", 
    RowBox[{
    "Coefficients", " ", "for", " ", "the", " ", "projection", " ", "matrix", 
     " ", "for", " ", "the", " ", "Pairwise", " ", "model", " ", "in", " ", 
     "L"}], "*)"}], "\n", 
   RowBox[{
    RowBox[{"P2inLn", "=", 
     RowBox[{
      RowBox[{"Inverse", "[", "LPs", "]"}], ".", "P2entries"}]}], ";"}], "\n",
    "\[IndentingNewLine]", 
   RowBox[{"(*", 
    RowBox[{
    "Coefficients", " ", "for", " ", "the", " ", "projection", " ", "matrix", 
     " ", "for", " ", "the", " ", "Additive", " ", "model", " ", "in", " ", 
     "L"}], "*)"}], "\[IndentingNewLine]", 
   RowBox[{
    RowBox[{"P1inLn", "=", 
     RowBox[{
      RowBox[{"Inverse", "[", "LPs", "]"}], ".", "P1entries"}]}], ";"}], 
   "\[IndentingNewLine]"}]}]], "Input",
 CellLabel->
  "In[155]:=",ExpressionUUID->"7f8c1f2b-5d33-42dd-a93e-2481297a6fcd"]
}, Closed]],

Cell[CellGroupData[{

Cell["Build matrices", "Subsection",
 CellChangeTimes->{{3.7836861789098473`*^9, 
  3.7836861805844584`*^9}},ExpressionUUID->"8785f2b3-fcc1-4d31-a366-\
c6981ff036f6"],

Cell[BoxData[
 RowBox[{
  RowBox[{"(*", 
   RowBox[{
    RowBox[{
    "Build", " ", "graph", " ", "Laplacian", " ", "of", " ", "the", " ", 
     "sequence", " ", 
     RowBox[{"space", ".", " ", "L"}], " ", "is", " ", "a", " ", "sparse", 
     " ", "matrix", " ", "with", " ", "sparsity"}], " ", "=", " ", 
    RowBox[{"1", " ", "-", " ", 
     RowBox[{
      RowBox[{
       RowBox[{"(", 
        RowBox[{
         RowBox[{
          RowBox[{"(", 
           RowBox[{"alpha", "-", "1"}], ")"}], "l"}], "+", "1"}], ")"}], "/", 
       
       RowBox[{
        RowBox[{"(", 
         RowBox[{"alpha", "^", "l"}], ")"}], ".", " ", "Therefore"}]}], " ", 
      RowBox[{"we", "'"}], "ll", " ", "use", " ", "it", " ", "to", " ", 
      "facilitate", " ", "fast", " ", "solution", " ", "of", " ", "most", " ",
       "linear", " ", "equations", " ", "in", " ", "this", " ", 
      "notebook"}]}]}], "*)"}], "\n", 
  RowBox[{
   RowBox[{"MakeLaplacian", "[", 
    RowBox[{"A_", ",", "l_"}], "]"}], ":=", 
   RowBox[{"SparseArray", "[", 
    RowBox[{"Join", "[", 
     RowBox[{
      RowBox[{"Table", "[", 
       RowBox[{
        RowBox[{
         RowBox[{"{", 
          RowBox[{"i", ",", "i"}], "}"}], "->", 
         RowBox[{"l", 
          RowBox[{"(", 
           RowBox[{"A", "-", "1"}], ")"}]}]}], ",", 
        RowBox[{"{", 
         RowBox[{"i", ",", "1", ",", 
          RowBox[{"A", "^", "l"}]}], "}"}]}], "]"}], ",", 
      RowBox[{"Flatten", "[", 
       RowBox[{
        RowBox[{"Table", "[", 
         RowBox[{
          RowBox[{
           RowBox[{"{", 
            RowBox[{"i", ",", 
             RowBox[{
              RowBox[{"FromDigits", "[", 
               RowBox[{
                RowBox[{"ReplacePart", "[", 
                 RowBox[{
                  RowBox[{"IntegerDigits", "[", 
                   RowBox[{
                    RowBox[{"i", "-", "1"}], ",", "A", ",", "l"}], "]"}], ",", 
                  RowBox[{
                   RowBox[{"-", "k"}], "->", "alt"}]}], "]"}], ",", "A"}], 
               "]"}], "+", "1"}]}], "}"}], "->", 
           RowBox[{"-", "1"}]}], ",", 
          RowBox[{"{", 
           RowBox[{"i", ",", "1", ",", 
            RowBox[{"A", "^", "l"}]}], "}"}], ",", 
          RowBox[{"{", 
           RowBox[{"k", ",", "1", ",", "l"}], "}"}], ",", 
          RowBox[{"{", 
           RowBox[{"alt", ",", 
            RowBox[{"Complement", "[", 
             RowBox[{
              RowBox[{"Range", "[", 
               RowBox[{"0", ",", 
                RowBox[{"A", "-", "1"}]}], "]"}], ",", 
              RowBox[{"{", 
               RowBox[{
                RowBox[{"IntegerDigits", "[", 
                 RowBox[{
                  RowBox[{"i", "-", "1"}], ",", "A", ",", "l"}], "]"}], "[", 
                RowBox[{"[", 
                 RowBox[{"-", "k"}], "]"}], "]"}], "}"}]}], "]"}]}], "}"}]}], 
         "]"}], ",", "2"}], "]"}]}], "]"}], "]"}]}]}]], "Input",
 CellChangeTimes->{{3.785018462180134*^9, 3.785018462190578*^9}, {
  3.787918425094078*^9, 3.7879184250973587`*^9}},
 CellLabel->
  "In[170]:=",ExpressionUUID->"dd47ef18-9699-4717-947e-c657269aba4e"],

Cell[CellGroupData[{

Cell[BoxData[
 RowBox[{"AbsoluteTiming", "[", 
  RowBox[{
   RowBox[{"L", "=", 
    RowBox[{"MakeLaplacian", "[", 
     RowBox[{"alpha", ",", "l"}], "]"}]}], ";"}], "]"}]], "Input",
 CellLabel->
  "In[171]:=",ExpressionUUID->"6b9bb869-dbb8-46fc-b31e-f68e8b904c58"],

Cell[BoxData[
 RowBox[{"{", 
  RowBox[{"3.435725`", ",", "Null"}], "}"}]], "Output",
 CellChangeTimes->{3.783276333313177*^9, 3.783291280177129*^9, 
  3.7833565542226677`*^9, 3.7834288721891537`*^9, 3.78342932691465*^9, 
  3.783438689629099*^9, 3.783641121610156*^9, 3.783686984776032*^9, 
  3.7837255121468487`*^9, 3.783863418589418*^9, 3.784288226928608*^9, 
  3.784980137082271*^9, 3.785018560852515*^9, 3.785075033197288*^9, 
  3.7851906397777853`*^9, 3.785193374632165*^9, 3.786379630500052*^9, 
  3.786380582159377*^9, 3.7863855962392473`*^9, 3.7866635712587214`*^9, 
  3.78733445481818*^9, 3.787335016363943*^9, 3.787681815966421*^9, 
  3.7876824719409933`*^9, 3.787918759127149*^9, 3.7881307968719387`*^9, 
  3.792936463724161*^9},
 CellLabel->
  "Out[171]=",ExpressionUUID->"3ae3f0fa-f484-4c9b-891b-a90dd3198584"]
}, Open  ]],

Cell[BoxData[
 RowBox[{
  RowBox[{"MakeAdj", "[", 
   RowBox[{"A_", ",", "l_"}], "]"}], ":=", 
  RowBox[{"SparseArray", "[", 
   RowBox[{"Flatten", "[", 
    RowBox[{
     RowBox[{"Table", "[", 
      RowBox[{
       RowBox[{
        RowBox[{"{", 
         RowBox[{"i", ",", 
          RowBox[{
           RowBox[{"FromDigits", "[", 
            RowBox[{
             RowBox[{"ReplacePart", "[", 
              RowBox[{
               RowBox[{"IntegerDigits", "[", 
                RowBox[{
                 RowBox[{"i", "-", "1"}], ",", "A", ",", "l"}], "]"}], ",", 
               RowBox[{
                RowBox[{"-", "k"}], "->", "alt"}]}], "]"}], ",", "A"}], "]"}],
            "+", "1"}]}], "}"}], "->", "1"}], ",", 
       RowBox[{"{", 
        RowBox[{"i", ",", "1", ",", 
         RowBox[{"A", "^", "l"}]}], "}"}], ",", 
       RowBox[{"{", 
        RowBox[{"k", ",", "1", ",", "l"}], "}"}], ",", 
       RowBox[{"{", 
        RowBox[{"alt", ",", 
         RowBox[{"Complement", "[", 
          RowBox[{
           RowBox[{"Range", "[", 
            RowBox[{"0", ",", 
             RowBox[{"A", "-", "1"}]}], "]"}], ",", 
           RowBox[{"{", 
            RowBox[{
             RowBox[{"IntegerDigits", "[", 
              RowBox[{
               RowBox[{"i", "-", "1"}], ",", "A", ",", "l"}], "]"}], "[", 
             RowBox[{"[", 
              RowBox[{"-", "k"}], "]"}], "]"}], "}"}]}], "]"}]}], "}"}]}], 
      "]"}], ",", "2"}], "]"}], "]"}]}]], "Input",
 CellChangeTimes->{{3.73888181943016*^9, 3.738881847259314*^9}, {
   3.738881904602605*^9, 3.7388819047778797`*^9}, 3.738881967991172*^9, {
   3.785018462199798*^9, 3.7850184622063217`*^9}, 3.7879184251585493`*^9},
 CellLabel->
  "In[172]:=",ExpressionUUID->"b7a17668-7ced-47d1-9424-5eab7c51273c"],

Cell[CellGroupData[{

Cell[BoxData[
 RowBox[{
  RowBox[{
   RowBox[{"Adj", "=", 
    RowBox[{"MakeAdj", "[", 
     RowBox[{"alpha", ",", "l"}], "]"}]}], ";"}], "//", 
  "AbsoluteTiming"}]], "Input",
 CellChangeTimes->{{3.738881972238666*^9, 3.738882007258684*^9}},
 CellLabel->
  "In[173]:=",ExpressionUUID->"e4eb6578-14a1-41ee-91ab-5c6e8db4fe61"],

Cell[BoxData[
 RowBox[{"{", 
  RowBox[{"3.060136`", ",", "Null"}], "}"}]], "Output",
 CellChangeTimes->CompressedData["
1:eJwVz30s1HEcB/CTa4nWgyVFFHnIdbg6xSXVR1LNKhXuWNmcoVTnDxWZUk0l
kxrLlIiidZJGKnnIjcsM+xnNTOryUMj3EyUP5bHP74/3Xv+9935bKaOOhukJ
BIIwSsbZyZnALgYtPup1KjLvZI30L+l4cVLGOxoFjnt1DOJujme7dDP4JK+4
X0XmZg5ElPYwSL/d8aaoj8G77pDXL8nhr9KK8m8Mkn+Xe86SmuqZn63fGdgZ
NTRZDTKwPHNJsp9U/xMcTCBXTelmHpLNdpUnc0lFup7sGZkYojJQk8ute4/x
akxHRHt/MBCFuxUGkMWicPvHQwyMPQorashGrUmaP2OQ1tTx7DKZ4if2SyBV
nRdLG5HBtjBzHUem7Nih/EVKtMuEyhEG2tgBRfw4g7K3j7njEwwEz3fHXCDn
jrwyjyGTZH2KtkkGO29lFU2RXJ/3OtNZBv1xxdc85qkPQ9GLFMfM5QeR+eBn
8pk0W5iYY6SPoIt277cVIgQuqkqyJ7eXJBq6kcJm/VOHyKxUryvVixGqrr2W
DJFBb7uE9w0RLhxe4/7NCMGsYCIUSQNOKe1bisD9vPpxyTKEXllwlmQlgqIh
MlpNDl5/aFO/GgHl2iu7zBAKU+w5JQmpqWdNzBE0Lx8drVyL0GCnuc5rKtp6
T2iF4Fo3XM57Wpmc4EAapC+elpO+8xsLFGRHkm+BjzXttbAQP7BBOKFbJWm0
RTiguLGkyQ5BuSGx2syBfqxoaeb1tVmf77IJ4U9HrF+SE/3OOBfE6/ulfq6d
FPT4nO90Rni/pe5BgAShqPXugnekcWR+ZAspsjzn3ktqhp/csd2MUOtcMjNG
cmKu3VuKUB+VnBlIjnrmbTpP9i6X57wg27ylY8WkNu2w0+hWhO4AKOB9mj1t
Ok5yoR/a4rchZOzcF6F1RRA3Rrzg9fCX66vcEPa0R/vzvknAsh5yP4x5HJAh
WAYE10Z7IvwH/myoKw==
  "],
 CellLabel->
  "Out[173]=",ExpressionUUID->"e3e70cf1-5168-4f96-92d7-403abfadc46d"]
}, Open  ]]
}, Closed]]
}, Open  ]],

Cell[CellGroupData[{

Cell["Analysis", "Section",
 CellChangeTimes->{{3.785084879291378*^9, 3.785084881244442*^9}, 
   3.7863855435824547`*^9, {3.787858994185855*^9, 
   3.787858995697297*^9}},ExpressionUUID->"d4cbd656-933f-4953-ae63-\
4b762a882ea5"],

Cell[BoxData[
 RowBox[{
  RowBox[{"samplesizes", "=", 
   RowBox[{"Table", "[", 
    RowBox[{
     RowBox[{"Round", "[", 
      RowBox[{"i", " ", 
       RowBox[{"Length", "[", "sequences", "]"}]}], "]"}], ",", 
     RowBox[{"{", 
      RowBox[{"i", ",", 
       RowBox[{"Join", "[", 
        RowBox[{
         RowBox[{"{", 
          RowBox[{".01", ",", ".05"}], "}"}], ",", 
         RowBox[{"Range", "[", 
          RowBox[{".1", ",", ".9", ",", ".1"}], "]"}], ",", 
         RowBox[{"{", 
          RowBox[{".95", ",", ".99"}], "}"}]}], "]"}]}], "}"}]}], "]"}]}], 
  ";"}]], "Input",
 CellChangeTimes->{{3.783344917635714*^9, 3.783344957829818*^9}, {
  3.785242990982191*^9, 3.785242998510944*^9}},
 CellLabel->
  "In[174]:=",ExpressionUUID->"94ef055a-904a-4127-a7d5-23d7177fb30f"],

Cell[BoxData[
 RowBox[{
  RowBox[{"proportions", "=", 
   RowBox[{"samplesizes", "/", 
    RowBox[{"(", 
     RowBox[{"alpha", "^", "l"}], ")"}]}]}], ";"}]], "Input",
 CellLabel->
  "In[175]:=",ExpressionUUID->"90fa7de7-14b0-4c19-ab8f-56fc9201de9c"],

Cell[BoxData[
 RowBox[{
  RowBox[{"trs", "=", 
   RowBox[{"Table", "[", 
    RowBox[{
     RowBox[{"RandomSample", "[", 
      RowBox[{
       RowBox[{"Range", "[", 
        RowBox[{"Length", "[", "sequences", "]"}], "]"}], ",", 
       RowBox[{"samplesizes", "[", 
        RowBox[{"[", "i", "]"}], "]"}]}], "]"}], ",", 
     RowBox[{"{", 
      RowBox[{"i", ",", 
       RowBox[{"Length", "[", "samplesizes", "]"}]}], "}"}]}], "]"}]}], 
  ";"}]], "Input",
 CellChangeTimes->{{3.7833448976781483`*^9, 3.7833448984662333`*^9}, {
  3.783344963121048*^9, 3.783344979261902*^9}},
 CellLabel->
  "In[176]:=",ExpressionUUID->"9ea6367e-fea8-4b86-8589-31f7b823e175"],

Cell[BoxData[
 RowBox[{
  RowBox[{"tts", "=", 
   RowBox[{"Table", "[", 
    RowBox[{
     RowBox[{"Complement", "[", 
      RowBox[{
       RowBox[{"Range", "[", 
        RowBox[{"alpha", "^", "l"}], "]"}], ",", 
       RowBox[{"trs", "[", 
        RowBox[{"[", "i", "]"}], "]"}]}], "]"}], ",", 
     RowBox[{"{", 
      RowBox[{"i", ",", 
       RowBox[{"Length", "[", "trs", "]"}]}], "}"}]}], "]"}]}], 
  ";"}]], "Input",
 CellChangeTimes->{{3.783344983947445*^9, 3.7833450039943037`*^9}},
 CellLabel->
  "In[177]:=",ExpressionUUID->"2791dc76-1b02-4e01-a52a-25cf48d6bbc9"],

Cell[CellGroupData[{

Cell["Generate random FL", "Subsubsection",
 CellChangeTimes->{{3.783878578283803*^9, 3.7838785814827223`*^9}, {
  3.785243072473133*^9, 3.785243089179103*^9}, {3.785243253718194*^9, 
  3.785243255647189*^9}, {3.785504734163208*^9, 3.785504744396756*^9}, {
  3.787859003141376*^9, 
  3.787859004147118*^9}},ExpressionUUID->"3a9db1eb-2968-4d1f-90f5-\
840c444f8364"],

Cell[CellGroupData[{

Cell[BoxData[
 RowBox[{
  RowBox[{
   RowBox[{"designAllonehot", "=", 
    RowBox[{"s2donehot", "[", 
     RowBox[{"sequences", ",", 
      RowBox[{"Range", "[", 
       RowBox[{"0", ",", "l"}], "]"}]}], "]"}]}], ";"}], "//", 
  "AbsoluteTiming"}]], "Input",
 CellChangeTimes->{{3.7838770543431377`*^9, 3.783877058392404*^9}, {
  3.785257343865099*^9, 3.785257350230983*^9}, {3.785257780115623*^9, 
  3.7852577840989428`*^9}, {3.787334756906878*^9, 3.787334780354789*^9}, {
  3.787335186703807*^9, 3.787335187276825*^9}},
 CellLabel->
  "In[178]:=",ExpressionUUID->"3bf6d750-2814-47d2-81df-7b71d5d31ca1"],

Cell[BoxData[
 RowBox[{"{", 
  RowBox[{"34.403842`", ",", "Null"}], "}"}]], "Output",
 CellChangeTimes->{3.787335220313257*^9, 3.787681905184383*^9, 
  3.787918771562653*^9, 3.787918813234519*^9, 3.788130845547195*^9, 
  3.792936516955823*^9},
 CellLabel->
  "Out[178]=",ExpressionUUID->"8260ab22-db9f-49ec-98b4-a8233e38d79c"]
}, Open  ]],

Cell[BoxData[{
 RowBox[{
  RowBox[{"m", "=", 
   RowBox[{
    RowBox[{"dim", "[", "designAllonehot", "]"}], "[", 
    RowBox[{"[", "2", "]"}], "]"}]}], ";"}], "\n", 
 RowBox[{
  RowBox[{
   RowBox[{"s", "=", ".1"}], ";"}], 
  RowBox[{"(*", 
   RowBox[{"set", " ", "sparsity"}], "*)"}]}], "\n", 
 RowBox[{
  RowBox[{"sigma", "=", "1"}], ";"}], "\n", 
 RowBox[{
  RowBox[{"nrep", "=", "3"}], ";"}]}], "Input",
 CellChangeTimes->{{3.785257972072053*^9, 3.78525797958669*^9}, 
   3.7873361753604403`*^9, 3.7876825014463863`*^9, 3.788129241048841*^9},
 CellLabel->
  "In[179]:=",ExpressionUUID->"3a7ef514-bccc-44aa-9e2a-1587ff45de5b"],

Cell[BoxData[
 RowBox[{
  RowBox[{"fs", "=", 
   RowBox[{"Table", "[", 
    RowBox[{
     RowBox[{"Module", "[", 
      RowBox[{
       RowBox[{"{", "beta", "}"}], ",", 
       RowBox[{
        RowBox[{"beta", "=", 
         RowBox[{"RandomVariate", "[", 
          RowBox[{
           RowBox[{"NormalDistribution", "[", 
            RowBox[{"0", ",", "1"}], "]"}], ",", "m"}], "]"}]}], ";", 
        RowBox[{"beta", "[", 
         RowBox[{"[", 
          RowBox[{"RandomSample", "[", 
           RowBox[{
            RowBox[{"Range", "[", "m", "]"}], ",", 
            RowBox[{"m", " ", "-", " ", 
             RowBox[{"Ceiling", "[", 
              RowBox[{"s", " ", "m"}], "]"}]}]}], "]"}], "]"}], "]"}], ";", 
        RowBox[{
         RowBox[{"designAllonehot", ".", "beta"}], " ", "+", " ", 
         RowBox[{"RandomVariate", "[", 
          RowBox[{
           RowBox[{"NormalDistribution", "[", 
            RowBox[{"0", ",", "sigma"}], "]"}], ",", 
           RowBox[{"alpha", "^", "l"}]}], "]"}]}]}]}], "]"}], ",", "nrep"}], 
    "]"}]}], ";"}]], "Input",
 CellChangeTimes->{{3.783878470227888*^9, 3.783878472744088*^9}, {
   3.78387856436909*^9, 3.783878565954108*^9}, {3.785018463525614*^9, 
   3.785018463531809*^9}, 3.7852393975365953`*^9, 3.7852402735424423`*^9, 
   3.785241505529969*^9, 3.785243190522995*^9, {3.785257985211993*^9, 
   3.785258013051944*^9}, {3.785260635975809*^9, 3.785260636191051*^9}, 
   3.787335253674522*^9},
 CellLabel->
  "In[183]:=",ExpressionUUID->"aac28352-a399-4508-90a6-303e6a61015c"],

Cell[CellGroupData[{

Cell[BoxData[
 RowBox[{"ListLinePlot", "[", 
  RowBox[{
   RowBox[{"Table", "[", 
    RowBox[{
     RowBox[{"Nbysum", "@", 
      RowBox[{"Rest", "[", 
       RowBox[{"Table", "[", 
        RowBox[{
         RowBox[{
          RowBox[{"Norm", "[", 
           RowBox[{"Pkby", "[", 
            RowBox[{
             RowBox[{"fs", "[", 
              RowBox[{"[", "j", "]"}], "]"}], ",", "k"}], "]"}], "]"}], "^", 
          "2"}], ",", 
         RowBox[{"{", 
          RowBox[{"k", ",", "0", ",", "l"}], "}"}]}], "]"}], "]"}]}], ",", 
     RowBox[{"{", 
      RowBox[{"j", ",", "nrep"}], "}"}]}], "]"}], ",", 
   RowBox[{"PlotRange", "->", "All"}]}], "]"}]], "Input",
 CellChangeTimes->{{3.783276446437621*^9, 3.783276454890402*^9}, {
   3.7832770154890213`*^9, 3.783277016676408*^9}, {3.783344186149413*^9, 
   3.783344203172229*^9}, {3.783353886308242*^9, 3.783353889135353*^9}, {
   3.78386318762929*^9, 3.7838631893472853`*^9}, 3.7838786759925528`*^9, {
   3.785260645185783*^9, 3.785260653283647*^9}, 3.78733525504102*^9},
 CellLabel->
  "In[184]:=",ExpressionUUID->"706a0286-3cae-4a9d-81a5-eb225858574d"],

Cell[BoxData[
 GraphicsBox[{{}, {{{}, {}, 
     {RGBColor[0.368417, 0.506779, 0.709798], PointSize[
       NCache[
        Rational[7, 360], 0.019444444444444445`]], AbsoluteThickness[1.6], 
      LineBox[{{1., 0.15464839207515554`}, {2., 0.2642792756444322}, {3., 
       0.3143559326811637}, {4., 0.17823243576932035`}, {5., 
       0.07011185105772653}, {6., 0.016007320199837402`}, {7., 
       0.0023647925723641757`}}]}, 
     {RGBColor[0.880722, 0.611041, 0.142051], PointSize[
       NCache[
        Rational[7, 360], 0.019444444444444445`]], AbsoluteThickness[1.6], 
      LineBox[{{1., 0.14529636104126054`}, {2., 0.33123274914102496`}, {3., 
       0.2736957166646287}, {4., 0.1723013212974858}, {5., 
       0.06115587836737609}, {6., 0.014368285642222025`}, {7., 
       0.001949687846002045}}]}, 
     {RGBColor[0.560181, 0.691569, 0.194885], PointSize[
       NCache[
        Rational[7, 360], 0.019444444444444445`]], AbsoluteThickness[1.6], 
      LineBox[{{1., 0.0918120051816209}, {2., 0.3389353514262045}, {3., 
       0.2949216480676517}, {4., 0.18446461841637377`}, {5., 
       0.07129998623657847}, {6., 0.016168934087485976`}, {7., 
       0.0023974565840847303`}}]}}, {
     {RGBColor[0.368417, 0.506779, 0.709798], PointSize[
       NCache[
        Rational[7, 360], 0.019444444444444445`]], AbsoluteThickness[1.6]}, 
     {RGBColor[0.880722, 0.611041, 0.142051], PointSize[
       NCache[
        Rational[7, 360], 0.019444444444444445`]], AbsoluteThickness[1.6]}, 
     {RGBColor[0.560181, 0.691569, 0.194885], PointSize[
       NCache[
        Rational[7, 360], 0.019444444444444445`]], AbsoluteThickness[
      1.6]}}, {
     {RGBColor[0.368417, 0.506779, 0.709798], PointSize[
       NCache[
        Rational[7, 360], 0.019444444444444445`]], AbsoluteThickness[1.6]}, 
     {RGBColor[0.880722, 0.611041, 0.142051], PointSize[
       NCache[
        Rational[7, 360], 0.019444444444444445`]], AbsoluteThickness[1.6]}, 
     {RGBColor[0.560181, 0.691569, 0.194885], PointSize[
       NCache[
        Rational[7, 360], 0.019444444444444445`]], AbsoluteThickness[
      1.6]}, {}, {}, {}, {}, {}, {}, {}}, {
     {RGBColor[0.368417, 0.506779, 0.709798], PointSize[
       NCache[
        Rational[7, 360], 0.019444444444444445`]], AbsoluteThickness[1.6]}, 
     {RGBColor[0.880722, 0.611041, 0.142051], PointSize[
       NCache[
        Rational[7, 360], 0.019444444444444445`]], AbsoluteThickness[1.6]}, 
     {RGBColor[0.560181, 0.691569, 0.194885], PointSize[
       NCache[
        Rational[7, 360], 0.019444444444444445`]], AbsoluteThickness[
      1.6]}, {}, {}, {}, {}, {}, {}, {}}}, {{}, {}}},
  AspectRatio->NCache[GoldenRatio^(-1), 0.6180339887498948],
  Axes->{True, True},
  AxesLabel->{None, None},
  AxesOrigin->{0.8750000000000002, 0},
  DisplayFunction->Identity,
  Frame->{{False, False}, {False, False}},
  FrameLabel->{{None, None}, {None, None}},
  FrameTicks->{{Automatic, Automatic}, {Automatic, Automatic}},
  GridLines->{None, None},
  GridLinesStyle->Directive[
    GrayLevel[0.5, 0.4]],
  Method->{
   "OptimizePlotMarkers" -> True, 
    "CoordinatesToolOptions" -> {"DisplayFunction" -> ({
        (Identity[#]& )[
         Part[#, 1]], 
        (Identity[#]& )[
         Part[#, 2]]}& ), "CopiedValueFunction" -> ({
        (Identity[#]& )[
         Part[#, 1]], 
        (Identity[#]& )[
         Part[#, 2]]}& )}},
  PlotRange->{{0.8750000000000002, 7.}, {0, 0.3389353514262045}},
  PlotRangeClipping->True,
  PlotRangePadding->{{
     Scaled[0.02], 
     Scaled[0.02]}, {
     Scaled[0.02], 
     Scaled[0.05]}},
  Ticks->{Automatic, Automatic}]], "Output",
 CellChangeTimes->{3.7881308463086567`*^9, 3.792936517496463*^9},
 CellLabel->
  "Out[184]=",ExpressionUUID->"57c6be47-266c-4636-a2df-fd9fb566d47c"]
}, Open  ]],

Cell[BoxData[
 RowBox[{
  RowBox[{"pdME", "=", 
   RowBox[{"Table", "[", 
    RowBox[{
     RowBox[{"Cinterp", "[", 
      RowBox[{
       RowBox[{"trs", "[", 
        RowBox[{"[", "i", "]"}], "]"}], ",", 
       RowBox[{
        RowBox[{"fs", "[", 
         RowBox[{"[", "j", "]"}], "]"}], "[", 
        RowBox[{"[", 
         RowBox[{"trs", "[", 
          RowBox[{"[", "i", "]"}], "]"}], "]"}], "]"}]}], "]"}], ",", 
     RowBox[{"{", 
      RowBox[{"j", ",", "nrep"}], "}"}], ",", 
     RowBox[{"{", 
      RowBox[{"i", ",", 
       RowBox[{"lg", "@", "trs"}]}], "}"}]}], "]"}]}], ";"}]], "Input",
 CellChangeTimes->{{3.784980335776922*^9, 3.784980336433395*^9}, 
   3.785084437996961*^9, {3.785190696404581*^9, 3.785190698391282*^9}, {
   3.7851922626644287`*^9, 3.785192270790091*^9}, {3.7852699428899813`*^9, 
   3.785269943361918*^9}, {3.7852699859732122`*^9, 3.7852699869854317`*^9}, {
   3.787682859248106*^9, 3.787682863962914*^9}, {3.787918836648561*^9, 
   3.787918852498526*^9}},
 CellLabel->
  "In[185]:=",ExpressionUUID->"3fa85534-2f20-402b-b011-cdbb56d7c6fd"]
}, Open  ]],

Cell[CellGroupData[{

Cell["L2 regressions", "Subsubsection",
 CellChangeTimes->{{3.788129251028006*^9, 
  3.788129253453064*^9}},ExpressionUUID->"2e974526-f972-44a7-b5dc-\
329e9e0fc484"],

Cell[BoxData[{
 RowBox[{
  RowBox[{"rps2", "=", 
   RowBox[{"N", "@", 
    RowBox[{"Table", "[", 
     RowBox[{
      RowBox[{"10", "^", "i"}], ",", 
      RowBox[{"{", 
       RowBox[{"i", ",", 
        RowBox[{"Range", "[", 
         RowBox[{
          RowBox[{"-", "20"}], ",", "0", ",", "4"}], "]"}]}], "}"}]}], 
     "]"}]}]}], ";"}], "\n", 
 RowBox[{
  RowBox[{"rps3", "=", 
   RowBox[{"N", "@", 
    RowBox[{"Table", "[", 
     RowBox[{
      RowBox[{"10", "^", "i"}], ",", 
      RowBox[{"{", 
       RowBox[{"i", ",", 
        RowBox[{"Range", "[", 
         RowBox[{
          RowBox[{"-", "20"}], ",", "0", ",", "4"}], "]"}]}], "}"}]}], 
     "]"}]}]}], ";"}]}], "Input",
 CellChangeTimes->{{3.788115891923188*^9, 3.78811589574368*^9}, 
   3.788129274873263*^9},
 CellLabel->
  "In[418]:=",ExpressionUUID->"3e25ee20-62ff-45a7-85ac-35c1e0b6751b"],

Cell[BoxData[{
 RowBox[{
  RowBox[{"crossval2", "=", 
   RowBox[{"Table", "[", 
    RowBox[{
     RowBox[{"{", "}"}], ",", "nrep", ",", 
     RowBox[{"lg", "@", "trs"}]}], "]"}]}], ";"}], "\n", 
 RowBox[{
  RowBox[{"crossval3", "=", 
   RowBox[{"Table", "[", 
    RowBox[{
     RowBox[{"{", "}"}], ",", "nrep", ",", 
     RowBox[{"lg", "@", "trs"}]}], "]"}]}], ";"}]}], "Input",
 CellChangeTimes->{{3.788115983214604*^9, 3.788116010581492*^9}, {
   3.788121471792029*^9, 3.7881214740860357`*^9}, {3.7881241052325478`*^9, 
   3.788124105699407*^9}, 3.788129276751135*^9},
 CellLabel->
  "In[420]:=",ExpressionUUID->"66f2d1d3-e459-43f9-8983-930a6e966d75"],

Cell[BoxData[
 RowBox[{
  RowBox[{"var", "=", 
   RowBox[{"ConstantArray", "[", 
    RowBox[{"1", ",", 
     RowBox[{"alpha", "^", "l"}]}], "]"}]}], ";"}]], "Input",
 CellChangeTimes->{{3.788121324353874*^9, 3.788121332384251*^9}},
 CellLabel->
  "In[422]:=",ExpressionUUID->"65fc46b0-3ade-4269-9fc9-6313142d6e05"],

Cell[BoxData[
 RowBox[{"Do", "[", 
  RowBox[{
   RowBox[{"{", 
    RowBox[{
     RowBox[{
      RowBox[{"crossval2", "[", 
       RowBox[{"[", 
        RowBox[{"i", ",", "j"}], "]"}], "]"}], "=", 
      RowBox[{"CrossvalidationC", "[", 
       RowBox[{"C2inLn", ",", "P2inLn", ",", 
        RowBox[{"trs", "[", 
         RowBox[{"[", "j", "]"}], "]"}], ",", 
        RowBox[{
         RowBox[{"fs", "[", 
          RowBox[{"[", "i", "]"}], "]"}], "[", 
         RowBox[{"[", 
          RowBox[{"trs", "[", 
           RowBox[{"[", "j", "]"}], "]"}], "]"}], "]"}], ",", "rps2", ",", 
        RowBox[{"ConstantArray", "[", 
         RowBox[{"1", ",", 
          RowBox[{"Length", "[", 
           RowBox[{"trs", "[", 
            RowBox[{"[", "j", "]"}], "]"}], "]"}]}], "]"}], ",", "10", ",", 
        "10"}], "]"}]}], ",", 
     RowBox[{"Print", "[", 
      RowBox[{"StringJoin", "[", 
       RowBox[{
        RowBox[{"ToString", "[", "i", "]"}], ",", "\"\< \>\"", ",", 
        RowBox[{"ToString", "[", "j", "]"}]}], "]"}], "]"}]}], "}"}], ",", 
   RowBox[{"{", 
    RowBox[{"j", ",", 
     RowBox[{"lg", "@", "trs"}]}], "}"}], ",", 
   RowBox[{"{", 
    RowBox[{"i", ",", "3"}], "}"}]}], "]"}]], "Input",
 CellChangeTimes->{{3.7881214792135067`*^9, 3.7881214797496157`*^9}, {
  3.788131453720791*^9, 
  3.788131453874729*^9}},ExpressionUUID->"87431d80-0e46-4f7f-a0c1-\
85abf9781992"],

Cell[BoxData[
 RowBox[{
  RowBox[{"bestlambdas2", "=", 
   RowBox[{"Table", "[", 
    RowBox[{
     RowBox[{
      RowBox[{"CV", "[", 
       RowBox[{
        RowBox[{"crossval2", "[", 
         RowBox[{"[", 
          RowBox[{"i", ",", "j"}], "]"}], "]"}], ",", "rps2"}], "]"}], "[", 
      RowBox[{"[", "1", "]"}], "]"}], ",", 
     RowBox[{"{", 
      RowBox[{"i", ",", "nrep"}], "}"}], ",", 
     RowBox[{"{", 
      RowBox[{"j", ",", 
       RowBox[{"lg", "@", "trs"}]}], "}"}]}], "]"}]}], ";"}]], "Input",
 CellChangeTimes->{{3.788121715302164*^9, 3.788121771398876*^9}, {
  3.78812189223142*^9, 3.788121904035452*^9}},
 CellLabel->
  "In[978]:=",ExpressionUUID->"5edb26a1-e6cd-44cf-9693-6b8bf35f94af"],

Cell[BoxData[
 RowBox[{
  RowBox[{"pd2L2", "=", 
   RowBox[{"Table", "[", 
    RowBox[{
     RowBox[{"{", "}"}], ",", "3", ",", 
     RowBox[{"lg", "@", "trs"}]}], "]"}]}], ";"}]], "Input",
 CellChangeTimes->{{3.78812122444417*^9, 3.788121226916284*^9}},
 CellLabel->
  "In[429]:=",ExpressionUUID->"fb05cadf-90fc-468d-8742-19ef7ad40432"],

Cell[BoxData[
 RowBox[{
  RowBox[{"Do", "[", 
   RowBox[{
    RowBox[{
     RowBox[{"pd2L2", "[", 
      RowBox[{"[", 
       RowBox[{"i", ",", "j"}], "]"}], "]"}], "=", 
     RowBox[{"Creg", "[", 
      RowBox[{"C2inLn", ",", "P2inLn", ",", 
       RowBox[{"trs", "[", 
        RowBox[{"[", "j", "]"}], "]"}], ",", 
       RowBox[{
        RowBox[{"fs", "[", 
         RowBox[{"[", "i", "]"}], "]"}], "[", 
        RowBox[{"[", 
         RowBox[{"trs", "[", 
          RowBox[{"[", "j", "]"}], "]"}], "]"}], "]"}], ",", 
       RowBox[{"bestlambdas2", "[", 
        RowBox[{"[", 
         RowBox[{"i", ",", "j"}], "]"}], "]"}], ",", "var", ",", 
       RowBox[{"{", "}"}]}], "]"}]}], ",", 
    RowBox[{"{", 
     RowBox[{"i", ",", "3"}], "}"}], ",", 
    RowBox[{"{", 
     RowBox[{"j", ",", 
      RowBox[{"lg", "@", "trs"}]}], "}"}]}], "]"}], ";"}]], "Input",
 CellChangeTimes->{{3.788121252763199*^9, 3.788121257285942*^9}, {
  3.788121371058242*^9, 3.788121428120451*^9}},
 CellLabel->
  "In[430]:=",ExpressionUUID->"17ef5c74-e7b8-48f3-9385-df3071b0f9b4"],

Cell[BoxData[
 RowBox[{"Do", "[", 
  RowBox[{
   RowBox[{"{", 
    RowBox[{
     RowBox[{
      RowBox[{"crossval3", "[", 
       RowBox[{"[", 
        RowBox[{"i", ",", "j"}], "]"}], "]"}], "=", 
      RowBox[{"CrossvalidationC", "[", 
       RowBox[{"C3inLn", ",", "P3inLn", ",", 
        RowBox[{"trs", "[", 
         RowBox[{"[", "j", "]"}], "]"}], ",", 
        RowBox[{
         RowBox[{"fs", "[", 
          RowBox[{"[", "i", "]"}], "]"}], "[", 
         RowBox[{"[", 
          RowBox[{"trs", "[", 
           RowBox[{"[", "j", "]"}], "]"}], "]"}], "]"}], ",", "rps3", ",", 
        RowBox[{"ConstantArray", "[", 
         RowBox[{"1", ",", 
          RowBox[{"Length", "[", 
           RowBox[{"trs", "[", 
            RowBox[{"[", "j", "]"}], "]"}], "]"}]}], "]"}], ",", "10", ",", 
        "10"}], "]"}]}], ",", 
     RowBox[{"Print", "[", 
      RowBox[{"StringJoin", "[", 
       RowBox[{
        RowBox[{"ToString", "[", "i", "]"}], ",", "\"\< \>\"", ",", 
        RowBox[{"ToString", "[", "j", "]"}]}], "]"}], "]"}]}], "}"}], ",", 
   RowBox[{"{", 
    RowBox[{"j", ",", 
     RowBox[{"lg", "@", "trs"}]}], "}"}], ",", 
   RowBox[{"{", 
    RowBox[{"i", ",", "3"}], "}"}]}], "]"}]], "Input",
 CellChangeTimes->{{3.788120047151157*^9, 3.78812005659634*^9}, 
   3.788120095409141*^9, 3.788120188467519*^9, {3.788121664314866*^9, 
   3.788121675670424*^9}, {3.78813146031185*^9, 
   3.7881314604673967`*^9}},ExpressionUUID->"5a5d91a1-1f1d-4863-8e64-\
d87546df9d37"],

Cell[BoxData[
 RowBox[{
  RowBox[{"bestlambdas3", "=", 
   RowBox[{"Table", "[", 
    RowBox[{
     RowBox[{
      RowBox[{"CV", "[", 
       RowBox[{
        RowBox[{"crossval3", "[", 
         RowBox[{"[", 
          RowBox[{"i", ",", "j"}], "]"}], "]"}], ",", "rps3"}], "]"}], "[", 
      RowBox[{"[", "1", "]"}], "]"}], ",", 
     RowBox[{"{", 
      RowBox[{"i", ",", "nrep"}], "}"}], ",", 
     RowBox[{"{", 
      RowBox[{"j", ",", 
       RowBox[{"lg", "@", "trs"}]}], "}"}]}], "]"}]}], ";"}]], "Input",
 CellChangeTimes->{{3.788121953816895*^9, 3.7881219575986633`*^9}},
 CellLabel->
  "In[992]:=",ExpressionUUID->"e0227491-9d29-475e-9fe2-9006bbf26592"],

Cell[BoxData[
 RowBox[{
  RowBox[{"pd3L2", "=", 
   RowBox[{"Table", "[", 
    RowBox[{
     RowBox[{"{", "}"}], ",", "3", ",", 
     RowBox[{"lg", "@", "trs"}]}], "]"}]}], ";"}]], "Input",
 CellChangeTimes->{{3.78812122444417*^9, 3.788121226916284*^9}, {
  3.788121688061489*^9, 3.78812168823882*^9}},
 CellLabel->
  "In[431]:=",ExpressionUUID->"183d03bb-51df-4eb0-b53c-85aa3727ab65"],

Cell[BoxData[
 RowBox[{
  RowBox[{"Do", "[", 
   RowBox[{
    RowBox[{
     RowBox[{"pd3L2", "[", 
      RowBox[{"[", 
       RowBox[{"i", ",", "j"}], "]"}], "]"}], "=", 
     RowBox[{"Creg", "[", 
      RowBox[{"C3inLn", ",", "P3inLn", ",", 
       RowBox[{"trs", "[", 
        RowBox[{"[", "j", "]"}], "]"}], ",", 
       RowBox[{
        RowBox[{"fs", "[", 
         RowBox[{"[", "i", "]"}], "]"}], "[", 
        RowBox[{"[", 
         RowBox[{"trs", "[", 
          RowBox[{"[", "j", "]"}], "]"}], "]"}], "]"}], ",", 
       RowBox[{"bestlambdas3", "[", 
        RowBox[{"[", 
         RowBox[{"i", ",", "j"}], "]"}], "]"}], ",", "var", ",", 
       RowBox[{"{", "}"}]}], "]"}]}], ",", 
    RowBox[{"{", 
     RowBox[{"i", ",", "3"}], "}"}], ",", 
    RowBox[{"{", 
     RowBox[{"j", ",", 
      RowBox[{"lg", "@", "trs"}]}], "}"}]}], "]"}], ";"}]], "Input",
 CellChangeTimes->{{3.788121252763199*^9, 3.788121257285942*^9}, {
  3.788121371058242*^9, 3.788121428120451*^9}, {3.788121692402957*^9, 
  3.7881216993164673`*^9}},
 CellLabel->
  "In[432]:=",ExpressionUUID->"dcc0ed3f-b8d2-4d40-8ea0-c32c60823d17"]
}, Open  ]],

Cell[CellGroupData[{

Cell["Export files to R", "Subsubsection",
 CellChangeTimes->{{3.7881305927116528`*^9, 
  3.788130598124784*^9}},ExpressionUUID->"bae86979-4a12-46ab-80fa-\
c55fde6db72a"],

Cell[BoxData[
 RowBox[{
  RowBox[{"CreateDirectory", "[", "\"\<SparseRF\>\"", "]"}], ";"}]], "Input",
 CellChangeTimes->{{3.788130863945047*^9, 3.78813087750589*^9}},
 CellLabel->
  "In[411]:=",ExpressionUUID->"8bfc2c69-3b2a-4775-9375-f9f98663f9c8"],

Cell[BoxData[
 RowBox[{
  RowBox[{"SetDirectory", "[", 
   RowBox[{"StringJoin", "[", 
    RowBox[{"wd", ",", "\"\</SparseRF\>\""}], "]"}], "]"}], ";"}]], "Input",
 CellLabel->
  "In[412]:=",ExpressionUUID->"c9ff7f43-c788-4bce-a366-54fa2efbe53e"],

Cell[BoxData[
 RowBox[{
  RowBox[{"Do", "[", 
   RowBox[{
    RowBox[{"Export", "[", 
     RowBox[{
      RowBox[{"StringJoin", "[", 
       RowBox[{"\"\<tr_\>\"", ",", 
        RowBox[{"ToString", "[", "i", "]"}], ",", "\"\<.tsv\>\""}], "]"}], 
      ",", 
      RowBox[{"trs", "[", 
       RowBox[{"[", "i", "]"}], "]"}], ",", "\"\<TSV\>\""}], "]"}], ",", 
    RowBox[{"{", 
     RowBox[{"i", ",", 
      RowBox[{"lg", "@", "trs"}]}], "}"}]}], "]"}], ";"}]], "Input",
 CellChangeTimes->{{3.784935958802273*^9, 3.784936002407185*^9}, {
   3.7849360607381687`*^9, 3.784936076668084*^9}, {3.784936808900751*^9, 
   3.784936817740769*^9}, {3.784937096793487*^9, 3.784937097170569*^9}, {
   3.7849371382792683`*^9, 3.784937138675311*^9}, {3.784937249731298*^9, 
   3.784937251024476*^9}, {3.785190847292749*^9, 3.7851908781409807`*^9}, {
   3.785243045706354*^9, 3.785243046848991*^9}, {3.7873350526526613`*^9, 
   3.787335064330497*^9}, 3.78733515996841*^9, 3.787335385431644*^9, 
   3.787336249203082*^9},
 CellLabel->
  "In[413]:=",ExpressionUUID->"fce0a588-7987-4306-931c-ee453d112d2b"],

Cell[BoxData[
 RowBox[{"Do", "[", 
  RowBox[{
   RowBox[{"Export", "[", 
    RowBox[{
     RowBox[{"StringJoin", "[", 
      RowBox[{"\"\<f_\>\"", ",", 
       RowBox[{"ToString", "[", "i", "]"}], ",", "\"\<.tsv\>\""}], "]"}], ",", 
     RowBox[{"fs", "[", 
      RowBox[{"[", "i", "]"}], "]"}], ",", "\"\<TSV\>\""}], "]"}], ",", 
   RowBox[{"{", 
    RowBox[{"i", ",", "nrep"}], "}"}]}], "]"}]], "Input",
 CellChangeTimes->{{3.7851908948992653`*^9, 3.7851909116205673`*^9}, {
  3.785241472404683*^9, 3.7852414955603523`*^9}, {3.785243112756152*^9, 
  3.785243138479396*^9}, {3.7852606419696608`*^9, 3.785260642969713*^9}, {
  3.787335349446434*^9, 3.787335366354199*^9}, {3.7873354032742577`*^9, 
  3.7873354202477493`*^9}, {3.787336243891905*^9, 3.7873362492091017`*^9}, {
  3.7881308882944393`*^9, 3.788130888740203*^9}},
 CellLabel->
  "In[414]:=",ExpressionUUID->"e68d3194-18bf-4699-8d5b-09200a43de76"],

Cell[BoxData[{
 RowBox[{
  RowBox[{"rules", "=", 
   RowBox[{"Flatten", "[", 
    RowBox[{
     RowBox[{"Table", "[", 
      RowBox[{
       RowBox[{"Join", "[", 
        RowBox[{"Table", "[", 
         RowBox[{
          RowBox[{"designrules", "[", 
           RowBox[{
            RowBox[{"sequences", "[", 
             RowBox[{"[", "j", "]"}], "]"}], ",", "wt", ",", "k", ",", "j"}], 
           "]"}], ",", 
          RowBox[{"{", 
           RowBox[{"k", ",", "3"}], "}"}]}], "]"}], "]"}], ",", 
       RowBox[{"{", 
        RowBox[{"j", ",", 
         RowBox[{"Length", "[", "sequences", "]"}]}], "}"}]}], "]"}], ",", 
     "2"}], "]"}]}], ";"}], "\n", 
 RowBox[{
  RowBox[{"null3", "=", 
   RowBox[{"SparseArray", "[", 
    RowBox[{"rules", ",", 
     RowBox[{"{", 
      RowBox[{
       RowBox[{"Length", "[", "sequences", "]"}], ",", 
       RowBox[{"Total", "@", 
        RowBox[{"Table", "[", 
         RowBox[{
          RowBox[{
           RowBox[{"Binomial", "[", 
            RowBox[{"l", ",", " ", "k"}], "]"}], "*", 
           RowBox[{"alpha", "^", "k"}]}], ",", 
          RowBox[{"{", 
           RowBox[{"k", ",", "0", ",", "3"}], "}"}]}], "]"}]}]}], "}"}]}], 
    "]"}]}], ";"}], "\[IndentingNewLine]", 
 RowBox[{
  RowBox[{"Export", "[", 
   RowBox[{"\"\<rules.tsv\>\"", ",", 
    RowBox[{"Transpose", "@", 
     RowBox[{"{", 
      RowBox[{
       RowBox[{
        RowBox[{
         RowBox[{"Most", "[", 
          RowBox[{"ArrayRules", "[", "null3", "]"}], "]"}], "[", 
         RowBox[{"[", 
          RowBox[{"All", ",", "1"}], "]"}], "]"}], "[", 
        RowBox[{"[", 
         RowBox[{"All", ",", "1"}], "]"}], "]"}], ",", 
       RowBox[{
        RowBox[{
         RowBox[{"Most", "[", 
          RowBox[{"ArrayRules", "[", "null3", "]"}], "]"}], "[", 
         RowBox[{"[", 
          RowBox[{"All", ",", "1"}], "]"}], "]"}], "[", 
        RowBox[{"[", 
         RowBox[{"All", ",", "2"}], "]"}], "]"}]}], "}"}]}], ",", 
    "\"\<TSV\>\""}], "]"}], ";"}]}], "Input",
 CellChangeTimes->{{3.787336150219553*^9, 3.787336156771068*^9}, {
  3.788109085092022*^9, 3.788109092166038*^9}, {3.788130660342285*^9, 
  3.788130662689701*^9}, {3.793011546455887*^9, 
  3.793011558147931*^9}},ExpressionUUID->"5a289fc2-7c4f-4ee0-a486-\
e6d0cc8a6fb7"]
}, Open  ]],

Cell[CellGroupData[{

Cell["Import R outputs", "Subsubsection",
 CellChangeTimes->{{3.7876808035180063`*^9, 3.78768080715314*^9}, 
   3.791549367010003*^9},ExpressionUUID->"ccc91a85-53f4-4189-9fb0-\
d845a14ec7d4"],

Cell["First run R file \[OpenCurlyDoubleQuote]SparseRF.R\
\[CloseCurlyDoubleQuote]", "Text",
 CellChangeTimes->{{3.7876827163402367`*^9, 3.7876827254808617`*^9}, {
  3.787682881821577*^9, 3.787682882841217*^9}, {3.788129362878007*^9, 
  3.788129365474374*^9}},ExpressionUUID->"f8dc9524-6f01-4cdb-8fea-\
243158ac247b"],

Cell[BoxData[{
 RowBox[{
  RowBox[{"pd3L1", "=", 
   RowBox[{"Table", "[", 
    RowBox[{
     RowBox[{"{", "}"}], ",", "nrep", ",", 
     RowBox[{"lg", "@", "trs"}]}], "]"}]}], ";"}], "\n", 
 RowBox[{"Do", "[", 
  RowBox[{
   RowBox[{
    RowBox[{"pd3L1", "[", 
     RowBox[{"[", 
      RowBox[{"i", ",", "j"}], "]"}], "]"}], "=", 
    RowBox[{"Flatten", "@", 
     RowBox[{
      RowBox[{"Import", "[", 
       RowBox[{
        RowBox[{"StringJoin", "[", 
         RowBox[{"\"\<pd_3way_L1_\>\"", ",", 
          RowBox[{"ToString", "[", "i", "]"}], ",", "\"\<_\>\"", ",", 
          RowBox[{"ToString", "[", "j", "]"}], ",", "\"\<.tsv\>\""}], "]"}], 
        ",", "\"\<TSV\>\""}], "]"}], "[", 
      RowBox[{"[", 
       RowBox[{
        RowBox[{"2", ";;"}], ",", 
        RowBox[{"2", ";;"}]}], "]"}], "]"}]}]}], ",", 
   RowBox[{"{", 
    RowBox[{"i", ",", "nrep"}], "}"}], ",", 
   RowBox[{"{", 
    RowBox[{"j", ",", 
     RowBox[{"lg", "@", "trs"}]}], "}"}]}], "]"}]}], "Input",
 CellChangeTimes->{{3.7851918627804527`*^9, 3.7851919148064213`*^9}, {
   3.7852422071327553`*^9, 3.785242211157694*^9}, {3.785245045509573*^9, 
   3.7852450753000097`*^9}, {3.7852699490762167`*^9, 3.785269953622417*^9}, {
   3.7852700064651327`*^9, 3.785270008184366*^9}, {3.787335451225893*^9, 
   3.7873354548350487`*^9}, 3.787336249210786*^9},
 CellLabel->
  "In[434]:=",ExpressionUUID->"4c361067-780c-4986-9ad9-6a1b781c1545"],

Cell[BoxData[
 RowBox[{
  RowBox[{"SetDirectory", "[", "wd", "]"}], ";"}]], "Input",
 CellChangeTimes->{{3.791549378768564*^9, 
  3.7915493821767893`*^9}},ExpressionUUID->"d7571f39-60bd-48dc-9064-\
1a7a64eabf54"]
}, Open  ]],

Cell[CellGroupData[{

Cell["R2", "Subsubsection",
 CellChangeTimes->{{3.785241013948675*^9, 
  3.785241014163847*^9}},ExpressionUUID->"661f6c35-4022-46c3-82e7-\
8d355df071c9"],

Cell[BoxData[
 RowBox[{
  RowBox[{"startpos", "=", "2"}], ";"}]], "Input",
 CellChangeTimes->{{3.788121512935782*^9, 3.788121516174721*^9}, 
   3.791555755796187*^9, 3.79293655391917*^9},
 CellLabel->
  "In[186]:=",ExpressionUUID->"968ad0c2-43a3-4796-853f-8e150362c8fd"],

Cell[BoxData[{
 RowBox[{
[truncated: 1,517,903 more chars]
