# Supplementary material for: Minimum epistasis interpolation for sequence-function relationships
Source: Nat Commun. 2020 Apr 14;11:1782. doi: 10.1038/s41467-020-15512-5 (PMC7156698; doi:10.1038/s41467-020-15512-5)
Supplement: Supplementary file 2 — Supplementary Software 1 [file 41467_2020_15512_MOESM2_ESM.zip › Supplementary software 1/README.txt]

This folder contains all computational scripts to reproduce the data analyses and figures for the paper "Minimum epistasis interpolation for sequence-function relationships" by Juannan Zhou, and David McCandlish. 

The Mathematica notebook has been tested in Mathematica 12. To run the Mathematica notebook on your computer, set the working directory in the beginning of the notebook by replacing "myfolder" with the path for your working folder. 

The GB1 data can be downloaded at https://doi.org/10.7554/eLife.16965.024. E-scores of the protein binding microarray data can be accessed via the Cis-BP database http://cisbp.ccbr.utoronto.ca, Database Build 0.90). Details of download information can be found in the Mathematica notebook. 

All figures produced by the notebook will be output to the same working folder.

Expected run time for cells that require significant time to evaluate can be found in the headers. Time estimation is based on a MacBook Air laptop computer with 1.4 GHz Intel Core i5 and 4GB memory.

Detailed description of realization of the minimum epistasis interpolation can be found in the notebook in the comment sections. 

The folder also contains three .R files used for the implementation of L1 regularized regression. Instructions for using the .R files can be found in the Mathematica notebook in the corresponding sections.

SparseRF.R: R scripts for L1 regularized regression for the sparse random field data.
GB1.R: R scripts for L1 regularized regression for the GB1 data.
TF.R: R scripts for L1 regularized regression for the TF binding microarray data.

The user needs to set the working directory in the beginning of each .R file by replacing "myfolder" with the path for your working folder. 
